# Supplementary material for: Physicochemical properties and mechanism of action of a new copper(ii) pyrazine-based complex with high anticancer activity and selectivity towards cancer cells
Source: RSC Adv. 2024 Nov 12;14(49):36295–307. doi: 10.1039/d4ra06874b (PMC11556459; doi:10.1039/d4ra06874b)
Supplement: RA-014-D4RA06874B-s002 [file RA-014-D4RA06874B-s002.cif]

# Supplementary Information (SI) for RSC Advances.
# This journal is © The Royal Society of Chemistry 2024

####################################################################### 
# 
# This file contains crystal structure data downloaded from the 
# Cambridge Structural Database (CSD) hosted by the Cambridge 
# Crystallographic Data Centre (CCDC).
# 
# Full information about CCDC data access policies and citation 
# guidelines are available at http://www.ccdc.cam.ac.uk/access/V1 
# 
# Audit and citation data items may have been added by the CCDC. 
# Please retain this information to preserve the provenance of 
# this file and to allow appropriate attribution of the data. 
# 
#######################################################################

data_cu_a-8_auto
_database_code_depnum_ccdc_archive 'CCDC 2292685'
loop_
_audit_author_name
_audit_author_address
'Andrzej Olczak'
;Lodz University of Technology
Poland
;
_audit_update_record             
;
2023-09-04 deposited with the CCDC.	2024-10-24 downloaded from the CCDC.
;
_audit_creation_date             2023-09-04
_audit_creation_method           
;
Olex2 1.5
(compiled 2023.08.24 svn.re1ec141 for OlexSys, GUI svn.r6817)
;
_shelx_SHELXL_version_number     2019/2
_chemical_name_common            ?
_chemical_name_systematic        ?
_chemical_formula_moiety         '2(C14 H15 Cl2 Cu N5 S2)'
_chemical_formula_sum            'C28 H30 Cl4 Cu2 N10 S4'
_chemical_formula_weight         903.74
_chemical_absolute_configuration ?
_chemical_melting_point          ?
_chemical_oxdiff_formula         'C11 H11 N5 S2 Cl2 Cu'
loop_
_atom_type_symbol
_atom_type_description
_atom_type_scat_dispersion_real
_atom_type_scat_dispersion_imag
_atom_type_scat_source
C C 0.0033 0.0016 'International Tables Vol C Tables 4.2.6.8 and 6.1.1.4'
H H 0.0000 0.0000 'International Tables Vol C Tables 4.2.6.8 and 6.1.1.4'
Cl Cl 0.1484 0.1585 'International Tables Vol C Tables 4.2.6.8 and 6.1.1.4'
Cu Cu 0.3201 1.2651 'International Tables Vol C Tables 4.2.6.8 and 6.1.1.4'
N N 0.0061 0.0033 'International Tables Vol C Tables 4.2.6.8 and 6.1.1.4'
S S 0.1246 0.1234 'International Tables Vol C Tables 4.2.6.8 and 6.1.1.4'

_shelx_space_group_comment       
;
The symmetry employed for this shelxl refinement is uniquely defined
by the following loop, which should always be used as a source of
symmetry information in preference to the above space-group names.
They are only intended as comments.
;
_space_group_crystal_system      orthorhombic
_space_group_IT_number           33
_space_group_name_H-M_alt        'P n a 21'
_space_group_name_Hall           'P 2c -2n'
loop_
_space_group_symop_operation_xyz
'x, y, z'
'-x, -y, z+1/2'
'x+1/2, -y+1/2, z'
'-x+1/2, y+1/2, z+1/2'

_cell_length_a                   14.7703(5)
_cell_length_b                   9.2488(3)
_cell_length_c                   26.0606(8)
_cell_angle_alpha                90
_cell_angle_beta                 90
_cell_angle_gamma                90
_cell_volume                     3560.06(19)
_cell_formula_units_Z            4
_cell_measurement_reflns_used    10270
_cell_measurement_temperature    101(2)
_cell_measurement_theta_max      32.0060
_cell_measurement_theta_min      3.0220
_shelx_estimated_absorpt_T_max   ?
_shelx_estimated_absorpt_T_min   ?
_exptl_absorpt_coefficient_mu    1.768
_exptl_absorpt_correction_T_max  1.000
_exptl_absorpt_correction_T_min  0.470
_exptl_absorpt_correction_type   gaussian
_exptl_absorpt_process_details   
;
CrysAlisPro 1.171.42.86a (Rigaku Oxford Diffraction, 2023)
Numerical absorption correction based on gaussian integration over
a multifaceted crystal model
Empirical absorption correction using spherical harmonics,
implemented in SCALE3 ABSPACK scaling algorithm.
;
_exptl_absorpt_special_details   ?
_exptl_crystal_colour            'clear light brown'
_exptl_crystal_colour_lustre     clear
_exptl_crystal_colour_modifier   light
_exptl_crystal_colour_primary    brown
_exptl_crystal_density_diffrn    1.686
_exptl_crystal_density_meas      ?
_exptl_crystal_density_method    ?
_exptl_crystal_description       plate
_exptl_crystal_F_000             1832
loop_
_exptl_crystal_face_index_h
_exptl_crystal_face_index_k
_exptl_crystal_face_index_l
_exptl_crystal_face_perp_dist
0 0 -1 0.0093
0 0 1 0.0075
0 -1 0 0.1676
0 1 0 0.4201
1 0 0 0.1130
-1 0 0 0.1094
1 -2 -1 0.1273
16 0 -24 0.0813
17 0 21 0.0787

_exptl_crystal_size_max          0.588
_exptl_crystal_size_mid          0.222
_exptl_crystal_size_min          0.017
loop_
_exptl_oxdiff_crystal_face_indexfrac_h
_exptl_oxdiff_crystal_face_indexfrac_k
_exptl_oxdiff_crystal_face_indexfrac_l
_exptl_oxdiff_crystal_face_x
_exptl_oxdiff_crystal_face_y
_exptl_oxdiff_crystal_face_z
-0.0002 0.0002 -1.0000 0.0075 -0.0255 0.0061
0.0002 -0.0002 1.0000 -0.0075 0.0255 -0.0061
-0.0003 -0.9990 -0.0004 -0.0064 0.0160 0.0747
0.0003 0.9990 0.0004 0.0064 -0.0160 -0.0747
0.9997 -0.0003 -0.0001 0.0459 0.0138 0.0010
-0.9997 0.0003 0.0001 -0.0459 -0.0138 -0.0010
0.9990 -1.9980 -1.0010 0.0407 0.0203 0.1565
15.7377 -0.1933 -24.0717 0.9028 -0.3920 0.1769
16.9988 -0.3875 21.1748 0.6195 0.7805 -0.0836

_exptl_transmission_factor_max   ?
_exptl_transmission_factor_min   ?
_diffrn_reflns_av_R_equivalents  0.0572
_diffrn_reflns_av_unetI/netI     0.0593
_diffrn_reflns_Laue_measured_fraction_full 0.998
_diffrn_reflns_Laue_measured_fraction_max 0.882
_diffrn_reflns_limit_h_max       21
_diffrn_reflns_limit_h_min       -19
_diffrn_reflns_limit_k_max       10
_diffrn_reflns_limit_k_min       -13
_diffrn_reflns_limit_l_max       35
_diffrn_reflns_limit_l_min       -37
_diffrn_reflns_number            28753
_diffrn_reflns_point_group_measured_fraction_full 0.994
_diffrn_reflns_point_group_measured_fraction_max 0.801
_diffrn_reflns_theta_full        25.242
_diffrn_reflns_theta_max         32.096
_diffrn_reflns_theta_min         2.867
_diffrn_ambient_environment      N~2~
_diffrn_ambient_temperature      101(2)
_diffrn_detector                 'Hybrid Pixel Array Detector'
_diffrn_detector_area_resol_mean 5.8140
_diffrn_detector_type            'Pilatus 300K'
_diffrn_measured_fraction_theta_full 0.998
_diffrn_measured_fraction_theta_max 0.882
_diffrn_measurement_details      
;
List of Runs (angles in degrees, time in seconds):

  # Type    Start    End  Width  t~exp~   \w     \q     \k     \f   Frames
#--------------------------------------------------------------------------
  1  \w    -21.00  66.00   0.50   11.83    --    1.39  77.00 150.00  174
  2  \w    -15.00  66.00   0.50   11.83    --    1.39  77.00-120.00  162
  3  \w     32.00  59.00   0.50   11.83    --   -3.27  77.00   0.00   54
  4  \w    -19.00  15.00   0.50   11.83    --   -3.27  77.00   0.00   68
;
_diffrn_measurement_device       'four-circle diffractometer'
_diffrn_measurement_device_type  'XtaLAB Synergy, Dualflex, Pilatus 300K'
_diffrn_measurement_method       '\w scans'
_diffrn_orient_matrix_type       
'CrysAlisPro convention (1999,Acta A55,543-557)'
_diffrn_orient_matrix_UB_11      0.0459511000
_diffrn_orient_matrix_UB_12      0.0063776000
_diffrn_orient_matrix_UB_13      -0.0075134000
_diffrn_orient_matrix_UB_21      0.0138366000
_diffrn_orient_matrix_UB_22      -0.0159981000
_diffrn_orient_matrix_UB_23      0.0254591000
_diffrn_orient_matrix_UB_31      0.0009845000
_diffrn_orient_matrix_UB_32      -0.0747618000
_diffrn_orient_matrix_UB_33      -0.0061065000
_diffrn_radiation_monochromator  mirror
_diffrn_radiation_probe          x-ray
_diffrn_radiation_type           'Mo K\a'
_diffrn_radiation_wavelength     0.71073
_diffrn_source                   'micro-focus sealed X-ray tube'
_diffrn_source_type              'PhotonJet (Mo) X-ray Source'
_reflns_Friedel_coverage         0.781
_reflns_Friedel_fraction_full    0.989
_reflns_Friedel_fraction_max     0.716
_reflns_number_gt                8915
_reflns_number_total             9961
_reflns_special_details          
;
 Reflections were merged by SHELXL according to the crystal
 class for the calculation of statistics and refinement.
 
 _reflns_Friedel_fraction is defined as the number of unique
 Friedel pairs measured divided by the number that would be
 possible theoretically, ignoring centric projections and
 systematic absences. Completness statistics refer to single and
 composite reflections containing twin component 1 only.
;
_reflns_threshold_expression     'I > 2\s(I)'
_computing_cell_refinement       'CrysAlisPro 1.171.42.86a (Rigaku OD, 2023)'
_computing_data_collection       'CrysAlisPro 1.171.42.86a (Rigaku OD, 2023)'
_computing_data_reduction        'CrysAlisPro 1.171.42.86a (Rigaku OD, 2023)'
_computing_molecular_graphics    'Olex2 1.5 (Dolomanov et al., 2009)'
_computing_publication_material  'Olex2 1.5 (Dolomanov et al., 2009)'
_computing_structure_refinement  'SHELXL 2019/2 (Sheldrick, 2015)'
_computing_structure_solution    'SHELXT 2014/5 (Sheldrick, 2014)'
_refine_diff_density_max         0.867
_refine_diff_density_min         -0.910
_refine_diff_density_rms         0.130
_refine_ls_abs_structure_details 
;
 Refined as an inversion twin.
;
_refine_ls_abs_structure_Flack   0.504(16)
_refine_ls_extinction_coef       .
_refine_ls_extinction_method     none
_refine_ls_goodness_of_fit_ref   1.039
_refine_ls_hydrogen_treatment    constr
_refine_ls_matrix_type           full
_refine_ls_number_parameters     436
_refine_ls_number_reflns         9961
_refine_ls_number_restraints     1
_refine_ls_R_factor_all          0.0551
_refine_ls_R_factor_gt           0.0475
_refine_ls_restrained_S_all      1.039
_refine_ls_shift/su_max          0.001
_refine_ls_shift/su_mean         0.000
_refine_ls_structure_factor_coef Fsqd
_refine_ls_weighting_details     
'w=1/[\s^2^(Fo^2^)+(0.0404P)^2^+6.7643P] where P=(Fo^2^+2Fc^2^)/3'
_refine_ls_weighting_scheme      calc
_refine_ls_wR_factor_gt          0.1005
_refine_ls_wR_factor_ref         0.1026
_refine_special_details          'Refined as a 2-component inversion twin.,Twin'
_olex2_refinement_description    
;
1. Twinned data refinement
 Scales: 0.496(16)
 0.504(16)
2. Fixed Uiso
 At 1.2 times of:
  All C(H) groups, All C(H,H) groups, All N(H,H) groups
 At 1.5 times of:
  All C(H,H,H) groups
3.a Secondary CH2 refined with riding coordinates:
 C20A(H20A,H20B), C20(H20C,H20D)
3.b Aromatic/amide H refined with riding coordinates:
 C22A(H22A), C23A(H23A), C24A(H24A), C25A(H25A), C26A(H26A), C43A(H43A),
 C44A(H44A), C46A(H46A), C22(H22), C23(H23), C24(H24), C25(H25), C26(H26),
 C43(H43), C44(H44), C46(H46)
3.c X=CH2 refined with riding coordinates:
 N4A(H4AA,H4AB), N4(H4A,H4B)
3.d Idealised Me refined as rotating group:
 C2A(H2AA,H2AB,H2AC), C2(H2A,H2B,H2C)
;
_atom_sites_solution_hydrogens   geom
_atom_sites_solution_primary     dual
_atom_sites_solution_secondary   ?
loop_
_atom_site_label
_atom_site_type_symbol
_atom_site_fract_x
_atom_site_fract_y
_atom_site_fract_z
_atom_site_U_iso_or_equiv
_atom_site_adp_type
_atom_site_occupancy
_atom_site_site_symmetry_order
_atom_site_calc_flag
_atom_site_refinement_flags_posn
_atom_site_refinement_flags_adp
_atom_site_refinement_flags_occupancy
_atom_site_disorder_assembly
_atom_site_disorder_group
Cu1A Cu 0.26611(5) 1.22162(7) 0.43234(2) 0.00905(14) Uani 1 1 d . . . . .
Cl1A Cl 0.15124(9) 1.10290(14) 0.39510(6) 0.0158(3) Uani 1 1 d . . . . .
Cl2A Cl 0.21689(8) 1.47523(13) 0.41820(5) 0.0106(2) Uani 1 1 d . . . . .
S1A S 0.21892(9) 1.17890(16) 0.51519(5) 0.0121(3) Uani 1 1 d . . . . .
S2A S 0.32177(11) 1.26595(16) 0.61052(6) 0.0137(3) Uani 1 1 d . . . . .
N2A N 0.3908(3) 1.2661(5) 0.51885(19) 0.0084(9) Uani 1 1 d . . . . .
N3A N 0.3854(3) 1.2476(5) 0.4654(2) 0.0083(10) Uani 1 1 d . . . . .
N4A N 0.5268(3) 1.1273(5) 0.46441(18) 0.0107(9) Uani 1 1 d . . . . .
H4AA H 0.532842 1.128577 0.498000 0.013 Uiso 1 1 calc R U . . .
H4AB H 0.569033 1.087759 0.445178 0.013 Uiso 1 1 calc R U . . .
N42A N 0.3534(3) 1.1888(5) 0.37168(18) 0.0108(9) Uani 1 1 d . . . . .
N45A N 0.4911(3) 1.1542(5) 0.29920(19) 0.0139(9) Uani 1 1 d . . . . .
C1A C 0.3151(4) 1.2373(6) 0.5444(3) 0.0097(11) Uani 1 1 d . . . . .
C2A C 0.4654(4) 1.3527(6) 0.5398(2) 0.0119(10) Uani 1 1 d . . . . .
H2AA H 0.500786 1.394108 0.511610 0.018 Uiso 1 1 calc R U . . .
H2AB H 0.504559 1.290999 0.560878 0.018 Uiso 1 1 calc R U . . .
H2AC H 0.440775 1.430870 0.561046 0.018 Uiso 1 1 calc R U . . .
C4A C 0.4545(4) 1.1846(6) 0.4429(2) 0.0090(9) Uani 1 1 d . . . . .
C20A C 0.2100(4) 1.2162(6) 0.6337(2) 0.0119(11) Uani 1 1 d . . . . .
H20A H 0.165964 1.294322 0.626577 0.014 Uiso 1 1 calc R U . . .
H20B H 0.188888 1.126577 0.616725 0.014 Uiso 1 1 calc R U . . .
C21A C 0.2195(4) 1.1928(7) 0.6910(2) 0.0123(11) Uani 1 1 d . . . . .
C22A C 0.2354(4) 1.0553(7) 0.7095(2) 0.0172(12) Uani 1 1 d . . . . .
H22A H 0.241303 0.976425 0.686413 0.021 Uiso 1 1 calc R U . . .
C23A C 0.2428(4) 1.0325(7) 0.7625(3) 0.0213(13) Uani 1 1 d . . . . .
H23A H 0.253186 0.937900 0.775431 0.026 Uiso 1 1 calc R U . . .
C24A C 0.2349(4) 1.1471(8) 0.7959(2) 0.0206(13) Uani 1 1 d . . . . .
H24A H 0.239631 1.131385 0.831777 0.025 Uiso 1 1 calc R U . . .
C25A C 0.2204(5) 1.2840(8) 0.7774(3) 0.0230(15) Uani 1 1 d . . . . .
H25A H 0.215447 1.362912 0.800621 0.028 Uiso 1 1 calc R U . . .
C26A C 0.2128(4) 1.3079(7) 0.7247(3) 0.0181(12) Uani 1 1 d . . . . .
H26A H 0.203040 1.402835 0.711943 0.022 Uiso 1 1 calc R U . . .
C41A C 0.4413(4) 1.1764(6) 0.3861(2) 0.0088(9) Uani 1 1 d . . . . .
C43A C 0.3344(4) 1.1815(6) 0.3218(2) 0.0141(11) Uani 1 1 d . . . . .
H43A H 0.273283 1.187000 0.310614 0.017 Uiso 1 1 calc R U . . .
C44A C 0.4034(4) 1.1659(6) 0.2858(2) 0.0163(11) Uani 1 1 d . . . . .
H44A H 0.387989 1.163468 0.250394 0.020 Uiso 1 1 calc R U . . .
C46A C 0.5090(4) 1.1558(6) 0.3498(2) 0.0099(10) Uani 1 1 d . . . . .
H46A H 0.569573 1.142394 0.360989 0.012 Uiso 1 1 calc R U . . .
Cu1 Cu 0.48653(4) 0.75950(7) 0.56458(3) 0.00875(14) Uani 1 1 d . . . . .
Cl1 Cl 0.59485(9) 0.62599(14) 0.60327(6) 0.0143(2) Uani 1 1 d . . . . .
Cl2 Cl 0.54447(8) 1.00560(13) 0.58304(5) 0.0110(2) Uani 1 1 d . . . . .
S1 S 0.53891(9) 0.71917(16) 0.48246(5) 0.0115(3) Uani 1 1 d . . . . .
S2 S 0.43243(11) 0.77136(16) 0.38512(6) 0.0132(3) Uani 1 1 d . . . . .
N2 N 0.3620(3) 0.7663(5) 0.4760(2) 0.0090(9) Uani 1 1 d . . . . .
N3 N 0.3662(4) 0.7601(5) 0.5301(2) 0.0093(10) Uani 1 1 d . . . . .
N4 N 0.2346(3) 0.6133(5) 0.53407(18) 0.0109(9) Uani 1 1 d . . . . .
H4A H 0.228818 0.607597 0.500526 0.013 Uiso 1 1 calc R U . . .
H4B H 0.195506 0.569265 0.554185 0.013 Uiso 1 1 calc R U . . .
N42 N 0.3982(3) 0.7426(5) 0.62496(19) 0.0112(9) Uani 1 1 d . . . . .
N45 N 0.2692(3) 0.6689(5) 0.69822(18) 0.0135(9) Uani 1 1 d . . . . .
C1 C 0.4410(4) 0.7516(5) 0.4513(2) 0.0073(10) Uani 1 1 d . . . . .
C2 C 0.2799(3) 0.8312(6) 0.4525(2) 0.0110(10) Uani 1 1 d . . . . .
H2A H 0.297776 0.909181 0.429120 0.016 Uiso 1 1 calc R U . . .
H2B H 0.240791 0.870353 0.479498 0.016 Uiso 1 1 calc R U . . .
H2C H 0.246914 0.756849 0.433278 0.016 Uiso 1 1 calc R U . . .
C4 C 0.3024(3) 0.6884(5) 0.5543(2) 0.0087(10) Uani 1 1 d . . . . .
C20 C 0.5475(4) 0.7363(7) 0.3615(2) 0.0135(11) Uani 1 1 d . . . . .
H20C H 0.586667 0.822196 0.366112 0.016 Uiso 1 1 calc R U . . .
H20D H 0.575072 0.653091 0.379570 0.016 Uiso 1 1 calc R U . . .
C21 C 0.5337(4) 0.7029(7) 0.3048(2) 0.0132(11) Uani 1 1 d . . . . .
C22 C 0.5063(4) 0.5661(7) 0.2893(3) 0.0182(12) Uani 1 1 d . . . . .
H22 H 0.497716 0.491585 0.313917 0.022 Uiso 1 1 calc R U . . .
C23 C 0.4913(4) 0.5385(7) 0.2375(2) 0.0208(13) Uani 1 1 d . . . . .
H23 H 0.471765 0.445287 0.226998 0.025 Uiso 1 1 calc R U . . .
C24 C 0.5047(4) 0.6458(8) 0.2011(2) 0.0212(13) Uani 1 1 d . . . . .
H24 H 0.495029 0.625805 0.165773 0.025 Uiso 1 1 calc R U . . .
C25 C 0.5318(5) 0.7809(8) 0.2164(3) 0.0206(14) Uani 1 1 d . . . . .
H25 H 0.541155 0.854408 0.191456 0.025 Uiso 1 1 calc R U . . .
C26 C 0.5457(4) 0.8112(7) 0.2681(2) 0.0160(12) Uani 1 1 d . . . . .
H26 H 0.563444 0.905598 0.278383 0.019 Uiso 1 1 calc R U . . .
C41 C 0.3156(3) 0.6961(6) 0.6113(2) 0.0091(9) Uani 1 1 d . . . . .
C43 C 0.4157(4) 0.7562(7) 0.6751(2) 0.0151(12) Uani 1 1 d . . . . .
H43 H 0.472866 0.791507 0.686132 0.018 Uiso 1 1 calc R U . . .
C44 C 0.3496(4) 0.7185(6) 0.7116(2) 0.0134(11) Uani 1 1 d . . . . .
H44 H 0.363300 0.728927 0.746980 0.016 Uiso 1 1 calc R U . . .
C46 C 0.2519(4) 0.6577(6) 0.6481(2) 0.0121(10) Uani 1 1 d . . . . .
H46 H 0.194535 0.622653 0.637247 0.014 Uiso 1 1 calc R U . . .

loop_
_atom_site_aniso_label
_atom_site_aniso_U_11
_atom_site_aniso_U_22
_atom_site_aniso_U_33
_atom_site_aniso_U_23
_atom_site_aniso_U_13
_atom_site_aniso_U_12
Cu1A 0.0056(3) 0.0097(3) 0.0119(3) -0.0005(2) -0.0026(3) 0.0004(2)
Cl1A 0.0125(6) 0.0099(6) 0.0248(7) -0.0012(5) -0.0088(5) -0.0014(5)
Cl2A 0.0089(5) 0.0091(5) 0.0138(6) 0.0002(4) 0.0009(4) 0.0003(4)
S1A 0.0063(6) 0.0161(6) 0.0140(6) 0.0009(5) -0.0009(5) -0.0013(5)
S2A 0.0101(7) 0.0211(7) 0.0098(7) -0.0008(5) 0.0000(6) -0.0019(5)
N2A 0.006(2) 0.012(2) 0.007(2) 0.0019(16) -0.0014(18) -0.0021(16)
N3A 0.005(2) 0.011(2) 0.009(2) -0.0029(16) -0.0023(19) 0.0012(15)
N4A 0.009(2) 0.014(2) 0.009(2) 0.0014(17) -0.0004(16) 0.0020(17)
N42A 0.009(2) 0.011(2) 0.012(2) -0.0026(17) -0.0031(17) 0.0041(18)
N45A 0.015(2) 0.012(2) 0.015(2) -0.0014(18) 0.0009(18) -0.0032(19)
C1A 0.011(3) 0.006(2) 0.012(3) 0.0008(18) -0.002(2) 0.0004(18)
C2A 0.007(2) 0.012(2) 0.017(3) -0.001(2) -0.0020(19) -0.0041(19)
C4A 0.008(2) 0.007(2) 0.012(2) 0.0007(17) -0.0011(19) -0.0024(18)
C20A 0.007(3) 0.016(3) 0.013(3) 0.007(2) 0.001(2) 0.002(2)
C21A 0.007(2) 0.017(3) 0.013(3) 0.005(2) 0.0018(19) -0.002(2)
C22A 0.016(3) 0.017(3) 0.019(3) 0.001(2) -0.002(2) 0.000(2)
C23A 0.017(3) 0.022(3) 0.025(3) 0.014(2) 0.001(2) 0.002(2)
C24A 0.014(3) 0.033(4) 0.014(3) 0.008(3) 0.004(2) 0.004(3)
C25A 0.025(4) 0.028(3) 0.016(3) -0.003(3) 0.007(3) 0.009(3)
C26A 0.020(3) 0.015(3) 0.019(3) 0.002(2) 0.004(2) 0.001(2)
C41A 0.008(2) 0.006(2) 0.012(2) -0.0003(19) -0.0007(18) -0.0007(18)
C43A 0.014(3) 0.013(3) 0.015(3) -0.002(2) -0.003(2) 0.003(2)
C44A 0.018(3) 0.017(3) 0.015(3) 0.001(2) -0.002(2) -0.002(2)
C46A 0.012(2) 0.006(2) 0.012(2) 0.0012(18) 0.0000(19) -0.0042(18)
Cu1 0.0053(3) 0.0110(3) 0.0099(3) 0.0008(3) -0.0013(3) -0.0012(2)
Cl1 0.0119(6) 0.0110(6) 0.0199(6) 0.0031(5) -0.0049(5) 0.0012(5)
Cl2 0.0105(5) 0.0079(5) 0.0147(5) -0.0006(4) -0.0001(4) -0.0001(4)
S1 0.0058(6) 0.0183(7) 0.0104(6) -0.0002(5) -0.0015(5) 0.0016(5)
S2 0.0096(7) 0.0211(7) 0.0089(7) 0.0007(5) -0.0009(5) 0.0020(5)
N2 0.008(2) 0.009(2) 0.011(2) 0.0022(16) -0.0036(19) 0.0001(16)
N3 0.009(2) 0.008(2) 0.011(2) 0.0011(16) -0.001(2) 0.0016(16)
N4 0.009(2) 0.013(2) 0.011(2) 0.0009(17) 0.0004(16) -0.0049(18)
N42 0.006(2) 0.015(2) 0.013(2) 0.0005(18) -0.0007(17) -0.0045(17)
N45 0.012(2) 0.015(2) 0.013(2) 0.0029(18) 0.0017(18) 0.0013(19)
C1 0.005(2) 0.008(2) 0.008(3) 0.0010(18) 0.003(2) 0.0015(17)
C2 0.003(2) 0.015(3) 0.014(2) 0.003(2) -0.0023(18) 0.0018(19)
C4 0.008(2) 0.005(2) 0.013(2) -0.0002(18) -0.0012(19) 0.0014(17)
C20 0.006(3) 0.021(3) 0.013(3) 0.001(2) 0.002(2) 0.000(2)
C21 0.009(3) 0.016(3) 0.014(3) 0.000(2) 0.002(2) 0.001(2)
C22 0.019(3) 0.013(3) 0.023(3) -0.003(2) 0.001(2) 0.002(2)
C23 0.016(3) 0.025(3) 0.022(3) -0.010(2) 0.001(2) 0.000(2)
C24 0.013(3) 0.036(4) 0.014(3) -0.005(3) 0.001(2) 0.003(3)
C25 0.013(3) 0.029(4) 0.019(3) 0.004(3) 0.004(2) 0.001(3)
C26 0.010(3) 0.017(3) 0.021(3) -0.004(2) 0.005(2) -0.001(2)
C41 0.008(2) 0.009(2) 0.010(2) -0.0011(18) -0.0007(18) -0.0009(18)
C43 0.011(3) 0.021(3) 0.013(3) 0.000(2) -0.004(2) 0.000(2)
C44 0.015(3) 0.015(3) 0.011(2) 0.001(2) 0.000(2) 0.001(2)
C46 0.007(2) 0.013(3) 0.016(3) 0.001(2) 0.0005(19) 0.0009(19)

_geom_special_details            
;
 All esds (except the esd in the dihedral angle between two l.s. planes)
 are estimated using the full covariance matrix.  The cell esds are taken
 into account individually in the estimation of esds in distances, angles
 and torsion angles; correlations between esds in cell parameters are only
 used when they are defined by crystal symmetry.  An approximate (isotropic)
 treatment of cell esds is used for estimating esds involving l.s. planes.
;
loop_
_geom_bond_atom_site_label_1
_geom_bond_atom_site_label_2
_geom_bond_distance
_geom_bond_site_symmetry_2
_geom_bond_publ_flag
Cu1A Cl1A 2.2420(15) . ?
Cu1A Cl2A 2.4832(14) . ?
Cu1A S1A 2.3030(15) . ?
Cu1A N3A 1.976(5) . ?
Cu1A N42A 2.062(5) . ?
S1A C1A 1.699(6) . ?
S2A C1A 1.747(7) . ?
S2A C20A 1.817(6) . ?
N2A N3A 1.406(7) . ?
N2A C1A 1.328(8) . ?
N2A C2A 1.468(7) . ?
N3A C4A 1.314(7) . ?
N4A H4AA 0.8800 . ?
N4A H4AB 0.8800 . ?
N4A C4A 1.316(7) . ?
N42A C41A 1.357(7) . ?
N42A C43A 1.332(7) . ?
N45A C44A 1.347(8) . ?
N45A C46A 1.344(7) . ?
C2A H2AA 0.9800 . ?
C2A H2AB 0.9800 . ?
C2A H2AC 0.9800 . ?
C4A C41A 1.496(7) . ?
C20A H20A 0.9900 . ?
C20A H20B 0.9900 . ?
C20A C21A 1.517(8) . ?
C21A C22A 1.379(8) . ?
C21A C26A 1.382(9) . ?
C22A H22A 0.9500 . ?
C22A C23A 1.402(9) . ?
C23A H23A 0.9500 . ?
C23A C24A 1.375(10) . ?
C24A H24A 0.9500 . ?
C24A C25A 1.371(10) . ?
C25A H25A 0.9500 . ?
C25A C26A 1.397(10) . ?
C26A H26A 0.9500 . ?
C41A C46A 1.391(7) . ?
C43A H43A 0.9500 . ?
C43A C44A 1.392(8) . ?
C44A H44A 0.9500 . ?
C46A H46A 0.9500 . ?
Cu1 Cl1 2.2587(14) . ?
Cu1 Cl2 2.4789(14) . ?
Cu1 S1 2.3060(15) . ?
Cu1 N3 1.991(5) . ?
Cu1 N42 2.050(5) . ?
S1 C1 1.685(6) . ?
S2 C1 1.740(6) . ?
S2 C20 1.836(6) . ?
N2 N3 1.413(7) . ?
N2 C1 1.339(8) . ?
N2 C2 1.486(7) . ?
N3 C4 1.314(7) . ?
N4 H4A 0.8800 . ?
N4 H4B 0.8800 . ?
N4 C4 1.328(7) . ?
N42 C41 1.342(7) . ?
N42 C43 1.338(8) . ?
N45 C44 1.320(7) . ?
N45 C46 1.336(7) . ?
C2 H2A 0.9800 . ?
C2 H2B 0.9800 . ?
C2 H2C 0.9800 . ?
C4 C41 1.499(7) . ?
C20 H20C 0.9900 . ?
C20 H20D 0.9900 . ?
C20 C21 1.522(8) . ?
C21 C22 1.390(8) . ?
C21 C26 1.397(8) . ?
C22 H22 0.9500 . ?
C22 C23 1.390(9) . ?
C23 H23 0.9500 . ?
C23 C24 1.387(10) . ?
C24 H24 0.9500 . ?
C24 C25 1.371(10) . ?
C25 H25 0.9500 . ?
C25 C26 1.392(9) . ?
C26 H26 0.9500 . ?
C41 C46 1.389(7) . ?
C43 H43 0.9500 . ?
C43 C44 1.406(8) . ?
C44 H44 0.9500 . ?
C46 H46 0.9500 . ?

loop_
_geom_angle_atom_site_label_1
_geom_angle_atom_site_label_2
_geom_angle_atom_site_label_3
_geom_angle
_geom_angle_site_symmetry_1
_geom_angle_site_symmetry_3
_geom_angle_publ_flag
Cl1A Cu1A Cl2A 100.18(5) . . ?
Cl1A Cu1A S1A 95.33(6) . . ?
S1A Cu1A Cl2A 102.28(5) . . ?
N3A Cu1A Cl1A 157.38(14) . . ?
N3A Cu1A Cl2A 102.18(14) . . ?
N3A Cu1A S1A 83.22(16) . . ?
N3A Cu1A N42A 78.2(2) . . ?
N42A Cu1A Cl1A 93.96(14) . . ?
N42A Cu1A Cl2A 102.01(14) . . ?
N42A Cu1A S1A 151.97(14) . . ?
C1A S1A Cu1A 96.4(2) . . ?
C1A S2A C20A 103.8(3) . . ?
N3A N2A C2A 118.6(5) . . ?
C1A N2A N3A 115.1(5) . . ?
C1A N2A C2A 123.7(5) . . ?
N2A N3A Cu1A 119.8(4) . . ?
C4A N3A Cu1A 116.4(4) . . ?
C4A N3A N2A 116.8(5) . . ?
H4AA N4A H4AB 120.0 . . ?
C4A N4A H4AA 120.0 . . ?
C4A N4A H4AB 120.0 . . ?
C41A N42A Cu1A 113.5(4) . . ?
C43A N42A Cu1A 128.7(4) . . ?
C43A N42A C41A 117.9(5) . . ?
C46A N45A C44A 116.3(5) . . ?
S1A C1A S2A 122.5(4) . . ?
N2A C1A S1A 122.9(5) . . ?
N2A C1A S2A 114.6(5) . . ?
N2A C2A H2AA 109.5 . . ?
N2A C2A H2AB 109.5 . . ?
N2A C2A H2AC 109.5 . . ?
H2AA C2A H2AB 109.5 . . ?
H2AA C2A H2AC 109.5 . . ?
H2AB C2A H2AC 109.5 . . ?
N3A C4A N4A 128.3(5) . . ?
N3A C4A C41A 111.2(5) . . ?
N4A C4A C41A 120.5(5) . . ?
S2A C20A H20A 110.5 . . ?
S2A C20A H20B 110.5 . . ?
H20A C20A H20B 108.7 . . ?
C21A C20A S2A 106.2(4) . . ?
C21A C20A H20A 110.5 . . ?
C21A C20A H20B 110.5 . . ?
C22A C21A C20A 119.4(5) . . ?
C22A C21A C26A 120.0(6) . . ?
C26A C21A C20A 120.5(5) . . ?
C21A C22A H22A 120.1 . . ?
C21A C22A C23A 119.7(6) . . ?
C23A C22A H22A 120.1 . . ?
C22A C23A H23A 120.0 . . ?
C24A C23A C22A 120.0(6) . . ?
C24A C23A H23A 120.0 . . ?
C23A C24A H24A 119.9 . . ?
C25A C24A C23A 120.3(6) . . ?
C25A C24A H24A 119.9 . . ?
C24A C25A H25A 119.9 . . ?
C24A C25A C26A 120.2(6) . . ?
C26A C25A H25A 119.9 . . ?
C21A C26A C25A 119.8(6) . . ?
C21A C26A H26A 120.1 . . ?
C25A C26A H26A 120.1 . . ?
N42A C41A C4A 113.3(5) . . ?
N42A C41A C46A 120.7(5) . . ?
C46A C41A C4A 126.0(5) . . ?
N42A C43A H43A 119.7 . . ?
N42A C43A C44A 120.6(5) . . ?
C44A C43A H43A 119.7 . . ?
N45A C44A C43A 122.5(5) . . ?
N45A C44A H44A 118.7 . . ?
C43A C44A H44A 118.7 . . ?
N45A C46A C41A 121.9(5) . . ?
N45A C46A H46A 119.0 . . ?
C41A C46A H46A 119.0 . . ?
Cl1 Cu1 Cl2 99.83(5) . . ?
Cl1 Cu1 S1 95.06(6) . . ?
S1 Cu1 Cl2 102.29(5) . . ?
N3 Cu1 Cl1 146.63(14) . . ?
N3 Cu1 Cl2 113.14(14) . . ?
N3 Cu1 S1 83.21(16) . . ?
N3 Cu1 N42 77.2(2) . . ?
N42 Cu1 Cl1 93.80(15) . . ?
N42 Cu1 Cl2 98.08(14) . . ?
N42 Cu1 S1 156.01(14) . . ?
C1 S1 Cu1 97.5(2) . . ?
C1 S2 C20 104.3(3) . . ?
N3 N2 C2 117.7(5) . . ?
C1 N2 N3 116.0(5) . . ?
C1 N2 C2 123.6(5) . . ?
N2 N3 Cu1 119.3(4) . . ?
C4 N3 Cu1 115.0(4) . . ?
C4 N3 N2 117.9(5) . . ?
H4A N4 H4B 120.0 . . ?
C4 N4 H4A 120.0 . . ?
C4 N4 H4B 120.0 . . ?
C41 N42 Cu1 113.5(4) . . ?
C43 N42 Cu1 128.3(4) . . ?
C43 N42 C41 117.7(5) . . ?
C44 N45 C46 117.2(5) . . ?
S1 C1 S2 123.9(4) . . ?
N2 C1 S1 122.3(5) . . ?
N2 C1 S2 113.8(4) . . ?
N2 C2 H2A 109.5 . . ?
N2 C2 H2B 109.5 . . ?
N2 C2 H2C 109.5 . . ?
H2A C2 H2B 109.5 . . ?
H2A C2 H2C 109.5 . . ?
H2B C2 H2C 109.5 . . ?
N3 C4 N4 127.9(5) . . ?
N3 C4 C41 111.0(5) . . ?
N4 C4 C41 121.1(5) . . ?
S2 C20 H20C 111.0 . . ?
S2 C20 H20D 111.0 . . ?
H20C C20 H20D 109.0 . . ?
C21 C20 S2 103.7(4) . . ?
C21 C20 H20C 111.0 . . ?
C21 C20 H20D 111.0 . . ?
C22 C21 C20 120.5(5) . . ?
C22 C21 C26 119.3(6) . . ?
C26 C21 C20 120.2(5) . . ?
C21 C22 H22 120.1 . . ?
C21 C22 C23 119.8(6) . . ?
C23 C22 H22 120.1 . . ?
C22 C23 H23 119.7 . . ?
C24 C23 C22 120.7(6) . . ?
C24 C23 H23 119.7 . . ?
C23 C24 H24 120.2 . . ?
C25 C24 C23 119.7(6) . . ?
C25 C24 H24 120.2 . . ?
C24 C25 H25 119.7 . . ?
C24 C25 C26 120.5(6) . . ?
C26 C25 H25 119.7 . . ?
C21 C26 H26 120.0 . . ?
C25 C26 C21 120.1(6) . . ?
C25 C26 H26 120.0 . . ?
N42 C41 C4 113.4(5) . . ?
N42 C41 C46 121.0(5) . . ?
C46 C41 C4 125.6(5) . . ?
N42 C43 H43 119.9 . . ?
N42 C43 C44 120.2(5) . . ?
C44 C43 H43 119.9 . . ?
N45 C44 C43 122.2(5) . . ?
N45 C44 H44 118.9 . . ?
C43 C44 H44 118.9 . . ?
N45 C46 C41 121.7(5) . . ?
N45 C46 H46 119.1 . . ?
C41 C46 H46 119.1 . . ?

loop_
_geom_hbond_atom_site_label_D
_geom_hbond_atom_site_label_H
_geom_hbond_atom_site_label_A
_geom_hbond_distance_DH
_geom_hbond_distance_HA
_geom_hbond_distance_DA
_geom_hbond_angle_DHA
_geom_hbond_site_symmetry_A
_geom_hbond_publ_flag
N4A H4AA Cl2 0.88 2.50 3.300(5) 152.1 . yes
N4A H4AB Cl2A 0.88 2.37 3.199(5) 157.8 3_575 yes
C2A H2AB Cl2 0.98 2.77 3.597(6) 143.0 . yes
C20A H20A Cl2 0.99 2.82 3.787(6) 166.9 3_475 yes
C20A H20B Cl1 0.99 2.74 3.679(6) 158.5 3_465 yes
C44A H44A N45 0.95 2.69 3.421(7) 134.2 4_554 yes
C46A H46A Cl1A 0.95 2.79 3.286(5) 113.3 3_575 yes
C46A H46A Cl2A 0.95 2.85 3.752(6) 158.3 3_575 yes
N4 H4A Cl2A 0.88 2.48 3.289(5) 153.8 1_545 yes
N4 H4B Cl2 0.88 2.45 3.275(5) 155.5 3_465 yes
C2 H2A Cl1A 0.98 2.95 3.487(5) 115.9 . yes
C2 H2B S1A 0.98 3.02 3.718(6) 129.3 . yes
C2 H2C Cl2A 0.98 2.67 3.536(6) 147.3 1_545 yes
C20 H20D Cl1A 0.99 2.65 3.600(6) 160.2 3_565 yes
C46 H46 Cl2 0.95 2.88 3.813(6) 166.2 3_465 yes

loop_
_geom_torsion_atom_site_label_1
_geom_torsion_atom_site_label_2
_geom_torsion_atom_site_label_3
_geom_torsion_atom_site_label_4
_geom_torsion
_geom_torsion_site_symmetry_1
_geom_torsion_site_symmetry_2
_geom_torsion_site_symmetry_3
_geom_torsion_site_symmetry_4
_geom_torsion_publ_flag
Cu1A S1A C1A S2A 168.6(3) . . . . ?
Cu1A S1A C1A N2A -10.7(5) . . . . ?
Cu1A N3A C4A N4A -146.1(5) . . . . ?
Cu1A N3A C4A C41A 31.0(6) . . . . ?
Cu1A N42A C41A C4A 1.8(6) . . . . ?
Cu1A N42A C41A C46A -179.2(4) . . . . ?
Cu1A N42A C43A C44A 176.7(4) . . . . ?
S2A C20A C21A C22A -94.0(6) . . . . ?
S2A C20A C21A C26A 85.8(6) . . . . ?
N2A N3A C4A N4A 4.8(8) . . . . ?
N2A N3A C4A C41A -178.1(4) . . . . ?
N3A N2A C1A S1A 1.2(7) . . . . ?
N3A N2A C1A S2A -178.2(3) . . . . ?
N3A C4A C41A N42A -20.6(7) . . . . ?
N3A C4A C41A C46A 160.5(5) . . . . ?
N4A C4A C41A N42A 156.8(5) . . . . ?
N4A C4A C41A C46A -22.2(8) . . . . ?
N42A C41A C46A N45A 3.2(8) . . . . ?
N42A C43A C44A N45A 1.6(9) . . . . ?
C1A S2A C20A C21A 162.5(4) . . . . ?
C1A N2A N3A Cu1A 12.3(6) . . . . ?
C1A N2A N3A C4A -137.6(5) . . . . ?
C2A N2A N3A Cu1A -150.1(4) . . . . ?
C2A N2A N3A C4A 60.0(6) . . . . ?
C2A N2A C1A S1A 162.5(4) . . . . ?
C2A N2A C1A S2A -16.8(7) . . . . ?
C4A C41A C46A N45A -177.9(5) . . . . ?
C20A S2A C1A S1A 1.1(4) . . . . ?
C20A S2A C1A N2A -179.5(4) . . . . ?
C20A C21A C22A C23A -179.0(5) . . . . ?
C20A C21A C26A C25A 179.1(6) . . . . ?
C21A C22A C23A C24A -0.5(9) . . . . ?
C22A C21A C26A C25A -1.2(9) . . . . ?
C22A C23A C24A C25A -0.3(10) . . . . ?
C23A C24A C25A C26A 0.4(10) . . . . ?
C24A C25A C26A C21A 0.3(10) . . . . ?
C26A C21A C22A C23A 1.3(9) . . . . ?
C41A N42A C43A C44A -1.9(8) . . . . ?
C43A N42A C41A C4A -179.4(5) . . . . ?
C43A N42A C41A C46A -0.4(8) . . . . ?
C44A N45A C46A C41A -3.4(8) . . . . ?
C46A N45A C44A C43A 1.1(9) . . . . ?
Cu1 S1 C1 S2 168.7(3) . . . . ?
Cu1 S1 C1 N2 -10.5(5) . . . . ?
Cu1 N3 C4 N4 -145.7(5) . . . . ?
Cu1 N3 C4 C41 32.5(5) . . . . ?
Cu1 N42 C41 C4 -8.7(6) . . . . ?
Cu1 N42 C41 C46 170.2(4) . . . . ?
Cu1 N42 C43 C44 -169.8(4) . . . . ?
S2 C20 C21 C22 -80.9(6) . . . . ?
S2 C20 C21 C26 96.9(6) . . . . ?
N2 N3 C4 N4 3.4(8) . . . . ?
N2 N3 C4 C41 -178.5(4) . . . . ?
N3 N2 C1 S1 3.0(7) . . . . ?
N3 N2 C1 S2 -176.2(3) . . . . ?
N3 C4 C41 N42 -14.8(6) . . . . ?
N3 C4 C41 C46 166.4(5) . . . . ?
N4 C4 C41 N42 163.6(5) . . . . ?
N4 C4 C41 C46 -15.3(8) . . . . ?
N42 C41 C46 N45 1.7(8) . . . . ?
N42 C43 C44 N45 0.0(9) . . . . ?
C1 S2 C20 C21 161.3(4) . . . . ?
C1 N2 N3 Cu1 8.8(6) . . . . ?
C1 N2 N3 C4 -139.0(5) . . . . ?
C2 N2 N3 Cu1 -153.1(4) . . . . ?
C2 N2 N3 C4 59.1(6) . . . . ?
C2 N2 C1 S1 163.7(4) . . . . ?
C2 N2 C1 S2 -15.5(7) . . . . ?
C4 C41 C46 N45 -179.5(5) . . . . ?
C20 S2 C1 S1 3.8(4) . . . . ?
C20 S2 C1 N2 -177.0(4) . . . . ?
C20 C21 C22 C23 178.0(6) . . . . ?
C20 C21 C26 C25 -179.0(6) . . . . ?
C21 C22 C23 C24 0.8(9) . . . . ?
C22 C21 C26 C25 -1.1(9) . . . . ?
C22 C23 C24 C25 -0.8(9) . . . . ?
C23 C24 C25 C26 -0.2(10) . . . . ?
C24 C25 C26 C21 1.2(9) . . . . ?
C26 C21 C22 C23 0.2(9) . . . . ?
C41 N42 C43 C44 1.8(8) . . . . ?
C43 N42 C41 C4 178.5(5) . . . . ?
C43 N42 C41 C46 -2.6(8) . . . . ?
C44 N45 C46 C41 0.1(8) . . . . ?
C46 N45 C44 C43 -1.0(8) . . . . ?

loop_
_diffrn_refln_index_h
_diffrn_refln_index_k
_diffrn_refln_index_l
_diffrn_refln_intensity_net
_diffrn_refln_intensity_u
0 0 -37 3.69 5.7
0 0 -36 3.33 5.48
0 0 -35 -1.32 5.81
0 0 -34 0.65 5.69
0 0 -33 4.44 5.86
0 0 -32 104.48 9.45
0 0 -31 2.09 5.02
0 0 -30 7.18 5.05
0 0 -29 -1.67 4.61
0 0 -28 61.62 7.02
0 0 -27 4.36 4.69
0 0 -26 0.24 4.21
0 0 -25 -2.83 4.26
0 0 -17 0.73 1.19
0 0 -16 85.92 3.67
0 0 -15 -0.47 1.03
0 0 -14 39.55 2.1
0 0 -13 0.44 0.99
0 0 -12 579.89 19.32
0 0 -11 0.02 0.91
0 0 -10 321.83 10.9
0 0 -9 0.13 0.83
0 0 -8 263.81 8.93
0 0 -7 0.05 0.72
0 0 -6 1470.04 47.63
0 0 -5 -0.1 0.6
0 0 5 0.03 0.51
0 0 6 1401.39 45.39
0 0 7 -1.06 1.82
0 0 7 -0.35 0.66
0 0 8 299.86 10.67
0 0 8 273.32 9.41
0 0 9 -0.75 1.87
0 0 9 1.1 0.76
0 0 10 357.36 12.6
0 0 10 323.64 11.09
0 0 11 0.32 2.03
0 0 11 0.44 0.84
0 0 12 593.41 19.83
0 0 12 629.34 21.51
0 0 13 0.19 0.86
0 0 14 43.56 2.08
0 0 15 0.39 0.96
0 0 16 93.16 3.68
0 0 17 -1 0.96
0 0 17 -1.31 2.13
0 0 18 46.63 3.88
0 0 19 0.12 2.17
0 0 20 103.17 6.06
0 0 21 -0.25 2.54
0 0 22 737.99 24.25
0 0 22 685.81 26.4
0 0 23 0.93 3
0 0 23 1.78 1.48
0 0 24 280.27 12.24
0 0 25 2.1 3.15
0 0 26 0.58 2.68
0 0 27 1.49 2.79
0 0 28 45.73 4.66
0 0 29 0.78 2.85
0 1 -36 0.28 5.36
0 -1 -35 334.73 18.79
0 1 -35 350.75 17.62
0 -1 -34 4.14 6.29
0 1 -34 4.45 5.75
0 1 -33 241.65 13.94
0 -1 -33 233.65 14.77
0 -1 -32 2.92 5.37
0 1 -32 5.18 5.02
0 1 -31 15.53 5.36
0 1 -30 2.86 4.77
0 -1 -30 1.81 4.88
0 1 -29 131.7 9.48
0 -1 -29 118.86 9.63
0 1 -28 4.89 5.15
0 -1 -28 12.06 5.62
0 1 -27 601.26 24.71
0 -1 -27 579.34 25.23
0 1 -26 -0.23 4.35
0 1 -25 182.87 10.72
0 1 -24 0.82 3.97
0 -1 -23 56.86 6.31
0 -1 -22 -0.22 3.57
0 1 -17 20.41 1.96
0 1 -16 4.67 1.78
0 -1 -16 -0.13 0.91
0 -1 -15 113.75 4.17
0 1 -15 109.46 4.76
0 -1 -14 -0.33 2.2
0 -1 -14 -0.59 0.77
0 1 -14 0.59 1.3
0 -1 -13 421.36 16.82
0 1 -13 459.4 15.46
0 -1 -12 -2.06 2.21
0 -1 -12 -0.66 0.8
0 1 -12 0.98 1.31
0 -1 -11 1659.79 51.49
0 1 -11 1699.46 50.34
0 -1 -10 0.34 1.82
0 1 -10 1.38 1.25
0 -1 -10 -0.39 0.68
0 -1 -9 847.05 28.47
0 1 -9 805.36 27.8
0 -1 -9 850.76 27.3
0 -1 -8 -0.43 1.37
0 1 -8 0.79 1.06
0 -1 -8 -0.26 0.49
0 -1 -7 4.99 1.35
0 -1 -7 4.43 0.5
0 1 -7 4.48 1.12
0 1 -6 0.92 1.08
0 -1 -6 0.03 1.02
0 1 -5 85.53 3.43
0 -1 -5 86.67 3.42
0 -1 -4 0.4 0.72
0 -1 -3 1608.35 52.25
0 -1 2 -0.08 0.55
0 -1 3 1570.26 50.98
0 -1 4 -0.17 0.75
0 1 4 -0.24 0.75
0 -1 5 82.85 3.23
0 1 5 81.54 3.33
0 -1 6 0.02 0.87
0 1 6 0.14 0.92
0 -1 7 5.64 1.02
0 1 7 5.01 1.21
0 -1 8 -0.41 1.06
0 1 8 -0.2 1.13
0 -1 9 846.88 28.3
0 1 9 870.74 28.71
0 -1 10 -0.19 1.17
0 1 10 -0.31 1.48
0 -1 11 1733.57 56.74
0 1 11 1738.93 57.31
0 -1 12 0.44 2.12
0 -1 12 -0.98 1.33
0 1 12 -0.32 1.6
0 1 13 407.85 15.77
0 -1 13 457.91 15.1
0 -1 14 -0.32 1.13
0 -1 15 114.58 4.64
0 -1 16 2.42 1.27
0 -1 17 20.9 3.27
0 -1 17 24.46 1.91
0 -1 18 -3.08 2.65
0 -1 18 -0.4 1.25
0 1 18 1.86 1.75
0 1 19 12.45 2.32
0 -1 19 13.44 3.04
0 1 20 1.51 1.92
0 -1 20 -2.05 2.79
0 1 21 9.23 2.45
0 -1 21 15.67 3.37
0 1 22 1.41 2.09
0 -1 22 -1.84 2.86
0 1 23 57.77 4.46
0 -1 23 59.28 5.25
0 -1 23 59.67 3.13
0 1 24 3.59 2.55
0 -1 24 -0.42 1.65
0 1 25 153.09 8.09
0 -1 25 156.53 8.77
0 -1 25 156.58 6.22
0 1 26 -0.42 2.84
0 -1 26 0.33 3.4
0 -1 26 0.4 1.82
0 1 27 543.17 20.06
0 -1 27 484.67 20.25
0 -1 27 504.64 17.54
0 1 28 3.91 3.43
0 -1 28 2.76 3.82
0 -1 28 2.84 1.95
0 -1 29 93.87 4.34
0 -1 29 96.73 6.9
0 -1 30 0.72 3.38
0 -1 31 10.46 3.8
0 2 -35 1.62 4.17
0 2 -34 10.97 4.54
0 2 -33 2.3 4.12
0 -2 -33 -3.48 5.54
0 -2 -32 11.76 5.81
0 2 -32 11.27 4.39
0 -2 -31 0.32 5.05
0 2 -31 -1.04 4.05
0 2 -30 29.99 5.04
0 -2 -30 23.38 5.97
0 -2 -29 2.42 5.11
0 2 -29 3.68 4.13
0 2 -28 53.55 5.91
0 2 -27 0.59 3.92
0 2 -26 47.26 5.6
0 -2 -25 3.68 5.04
0 2 -25 3.45 4.19
0 -2 -24 576.86 26.12
0 2 -24 697.04 25.19
0 -2 -23 8.27 4.73
0 2 -23 -0.17 3.98
0 2 -22 763.7 26.5
0 -2 -22 609.69 27.27
0 -2 -19 -0.31 2.94
0 -2 -18 315.38 14.08
0 2 -18 347.74 12.51
0 -2 -17 -2.48 2.8
0 2 -17 0.5 1.86
0 -2 -16 605.38 22.58
0 2 -16 615.85 21.23
0 -2 -15 -1.16 2.31
0 2 -15 0.69 1.62
0 -2 -15 1.88 0.75
0 -2 -14 18.98 2.76
0 2 -14 21.06 2.05
0 -2 -14 19.33 1.08
0 -2 -13 -0.17 1.89
0 2 -13 -0.43 1.57
0 -2 -13 2.49 0.66
0 -2 -12 864.85 28.94
0 2 -12 826.18 28.36
0 -2 -11 3.47 0.64
0 2 -11 1.52 1.56
0 2 -10 87.08 4.18
0 -2 -10 100.84 4.42
0 2 -9 0.27 1.41
0 -2 -9 1.15 1.26
0 2 -8 42.32 2.53
0 -2 -8 41.81 2.42
0 2 -7 -0.92 1.36
0 -2 -7 -0.91 1.1
0 2 -6 80.04 3.64
0 -2 -6 82.74 3.59
0 -2 -5 -0.04 0.98
0 -2 -4 16.68 1.52
0 -2 -3 0.03 0.99
0 -2 -2 1053.86 34.79
0 -2 -1 0.36 1.03
0 -2 0 9999 322.42
0 -2 1 0.41 1.4
0 -2 1 0.36 1
0 -2 2 1041.04 34.02
0 -2 2 1027.4 34.03
0 -2 3 -0.03 1.05
0 2 4 15.64 1.65
0 -2 4 15.97 1.5
0 2 5 0.2 1.17
0 -2 5 7.93 1.35
0 2 6 87.5 3.66
0 -2 6 71.76 3.48
0 2 7 0.17 1.22
0 -2 7 0.04 1.17
0 -2 8 41.34 2.38
0 2 8 41.59 2.46
0 -2 9 -0.4 1.23
0 2 9 0.72 1.19
0 -2 10 93.92 4.2
0 2 10 100.72 4.44
0 -2 11 0.18 1.36
0 2 11 -0.4 1.29
0 -2 12 836.34 28.85
0 2 12 893.77 29.3
0 -2 13 -0.2 1.43
0 -2 14 18.24 1.98
0 -2 15 -0.17 1.63
0 -2 16 603.08 20.85
0 -2 17 -0.49 1.63
0 -2 17 2.34 3.27
0 -2 18 318 14.62
0 -2 18 345.39 12.19
0 2 18 321.85 13.01
0 -2 19 -3.25 3.13
0 -2 19 -0.71 1.69
0 2 19 2.11 1.9
0 -2 20 138.1 7.76
0 2 20 87.17 5.4
0 -2 21 -2.61 3.66
0 2 21 4.13 2.45
0 -2 22 685.68 26.22
0 2 22 664.16 24.62
0 -2 23 3.84 4.05
0 2 23 6.73 3.25
0 -2 23 3.63 2.19
0 2 24 595.13 22.5
0 -2 24 609.29 20.72
0 -2 24 564.74 23.71
0 2 25 3.26 3.04
0 -2 25 -1.07 1.97
0 -2 25 0.98 4.12
0 2 26 49.47 4.48
0 -2 26 42.33 3.03
0 -2 26 43.72 5.6
0 -2 27 0.56 1.92
0 -2 27 1.01 3.93
0 -2 28 40.2 2.99
0 -2 28 37.18 5.36
0 -2 29 -0.57 1.99
0 -2 29 -1.87 4.04
0 -2 30 24.04 2.51
0 -2 30 20.66 4.68
0 2 31 -1.41 3.3
0 -2 31 -2 2.09
0 -2 32 11.55 2.26
0 -2 33 0.46 1.99
0 3 -33 114.66 6.64
0 3 -32 0.25 2.85
0 3 -31 6.22 3.05
0 -3 -31 7.36 5.34
0 -3 -30 2.91 5.27
0 3 -30 0.92 3.07
0 3 -29 147.15 7.89
0 3 -28 1.83 3.16
0 3 -27 176.29 8.77
0 3 -26 2.26 3.07
0 -3 -26 -1.71 4.6
0 3 -25 4.65 2.94
0 -3 -25 1.66 4.19
0 3 -24 1.9 2.87
0 -3 -24 4.03 4.27
0 -3 -23 54.84 6.55
0 3 -23 82.14 5.18
0 -3 -22 0.77 3.72
0 3 -22 1.08 2.53
0 -3 -22 0.25 3.88
0 -3 -21 14.92 4.02
0 3 -21 13.73 2.91
0 -3 -21 11.81 4.32
0 -3 -20 0.48 3.12
0 3 -20 1.79 2.28
0 -3 -19 95.61 6.33
0 -3 -18 -2.52 2.9
0 -3 -17 261.67 11.26
0 -3 -16 -0.11 2.22
0 -3 -15 2.87 2.15
0 3 -15 4.73 1.95
0 -3 -14 -0.51 1.89
0 3 -14 0.49 1.91
0 3 -14 0.81 1.41
0 -3 -13 803.02 27.05
0 3 -13 755.33 26.04
0 3 -13 810.61 26.91
0 -3 -12 -0.07 1.63
0 3 -12 0.35 1.15
0 3 -12 2.31 2.18
0 3 -11 1462.83 52.41
0 -3 -11 1717.02 52.59
0 3 -10 0.18 1.91
0 -3 -10 1.98 1.36
0 3 -9 346.85 13.29
0 -3 -9 390.13 13.29
0 3 -8 2.1 1.7
0 -3 -8 0.26 1.16
0 3 -7 315.3 11.83
0 -3 -7 337.68 11.81
0 -3 -6 -0.2 1.15
0 -3 -5 355.46 12.67
0 -3 -4 -0.15 1.17
0 -3 -3 44.84 2.68
0 -3 -3 43.56 2.53
0 -3 -2 1.16 1.48
0 -3 -1 184.78 7.1
0 -3 0 0.72 1.98
0 -3 0 0.44 1.2
0 -3 1 200.48 7.59
0 -3 1 167.54 7.07
0 -3 2 1.85 1.56
0 -3 2 1.57 1.39
0 -3 3 52.08 2.78
0 -3 3 50.17 2.81
0 -3 4 0.46 1.09
0 -3 4 -0.09 1.31
0 -3 5 342.34 12.22
0 -3 6 0.19 1.37
0 3 6 0.42 1.43
0 -3 7 305.07 11.32
0 3 7 325.11 11.69
0 -3 8 1.09 1.4
0 3 8 1.26 1.54
0 -3 9 356.28 12.85
0 3 9 363.27 13.18
0 -3 10 0.32 1.6
0 3 10 -0.07 1.38
0 -3 11 1531.66 51.41
0 3 11 1585.1 51.78
0 -3 12 -0.34 1.73
0 -3 13 763.69 26.15
0 -3 14 0.12 1.6
0 -3 15 3.82 1.76
0 -3 16 1.01 1.87
0 3 17 268.11 10.78
0 -3 17 253.1 10.12
0 3 18 1.05 2.07
0 -3 18 -0.44 2
0 3 19 106.99 5.83
0 -3 19 98.81 5.13
0 3 20 1.67 2.33
0 -3 20 1.67 2.04
0 3 21 13.22 2.74
0 -3 21 14.22 4.35
0 3 22 0.67 2.45
0 -3 22 -1.87 3.89
0 3 23 57.88 4.84
0 -3 23 71.28 6.91
0 3 24 -2.21 2.72
0 -3 24 1.04 2.34
0 -3 24 3.32 4.33
0 -3 25 4.61 2.53
0 -3 25 3.82 4.36
0 -3 26 1.4 2.36
0 -3 26 6.25 4.44
0 -3 27 185.65 7.74
0 -3 27 155.24 10.54
0 -3 28 0.87 2.5
0 -3 28 5.57 4.75
0 3 29 168.82 9.28
0 -3 29 167.03 7.24
0 3 30 0.74 3.38
0 -3 30 -0.07 2.29
0 3 31 3.64 3.35
0 -3 31 7.14 2.39
0 -3 32 0.07 2.38
0 -3 33 100.36 5.31
0 -3 34 -1.08 2.93
0 -3 35 307.76 11.86
0 4 -33 -0.74 1.04
0 4 -32 4.88 1.26
0 -4 -28 11.74 5.22
0 -4 -27 0.62 4.41
0 -4 -26 0.6 4.15
0 -4 -25 1.75 4.38
0 -4 -24 9.09 4.95
0 -4 -23 2.48 4.17
0 4 -22 155.59 5.74
0 -4 -22 138.88 9.99
0 -4 -21 0.26 4
0 4 -21 0.37 0.85
0 -4 -21 -1.17 3.56
0 4 -20 469.08 15.91
0 -4 -20 487.89 21.25
0 -4 -19 -2.94 4.13
0 -4 -19 -1.78 3.09
0 -4 -18 5.31 2.81
0 -4 -18 4.02 0.8
0 -4 -18 1.9 3.78
0 -4 -18 6.13 0.9
0 -4 -17 -1.78 2.41
0 -4 -17 -0.14 0.8
0 -4 -16 322.94 12.9
0 -4 -15 0.27 2
0 -4 -14 324.61 12.48
0 -4 -13 0.62 1.72
0 -4 -12 88.96 3.88
0 -4 -12 94.6 4.76
0 -4 -11 0.22 1.22
0 -4 -11 0.42 1.41
0 -4 -10 133.12 5.62
0 -4 -10 166.67 6.45
0 -4 -9 0.64 1.27
0 -4 -9 0.39 1.41
0 -4 -8 228.31 8.77
0 -4 -8 256.3 9.37
0 -4 -7 0.19 1.34
0 -4 -7 0.39 1.31
0 -4 -6 538.86 18.46
0 -4 -6 510.09 17.9
0 -4 -5 0.48 1.35
0 -4 -5 0.37 1.46
0 -4 -4 9.87 1.73
0 -4 -4 9 1.74
0 -4 -3 -0.39 2.71
0 -4 -3 0.34 1.41
0 -4 -3 0.55 1.35
0 -4 -2 659.41 25.05
0 -4 -2 694.98 23.32
0 -4 -1 1.5 2.3
0 -4 -1 2.5 1.68
0 -4 0 1917.47 62.56
0 -4 0 1843.77 61.53
0 -4 1 0.08 2.01
0 -4 1 0.88 1.57
0 -4 2 650.9 23.16
0 -4 2 674.87 22.84
0 -4 3 -0.06 1.65
0 -4 3 -0.23 1.61
0 -4 4 8.86 1.69
0 -4 4 10.26 1.84
0 -4 5 2.25 1.7
0 -4 6 509 18.01
0 -4 7 0.25 1.62
0 -4 7 0.36 0.58
0 4 8 270.69 10.09
0 -4 8 233.51 9.58
0 4 9 0.33 1.53
0 -4 9 0.83 1.73
0 -4 10 159.35 6.84
0 -4 11 -0.33 1.67
0 -4 12 90.99 4.73
0 -4 13 0.7 1.82
0 -4 14 325.2 12.34
0 -4 15 1.36 2.04
0 -4 16 322.95 12.46
0 4 16 333.25 13.09
0 -4 17 -0.65 2.14
0 4 17 1.2 2.15
0 -4 18 6.41 2.35
0 4 18 6.09 2.33
0 -4 19 -0.18 2.41
0 4 19 5.86 2.89
0 -4 20 552.37 20.37
0 4 20 577.71 21.37
0 4 21 1.37 3.14
0 4 22 156.68 8.31
0 -4 23 1.07 4.69
0 -4 24 10.53 4.82
0 -4 24 14.77 2.93
0 -4 25 3.96 4.9
0 -4 25 -0.53 2.55
0 -4 26 4.51 4.72
0 -4 26 4.15 2.67
0 -4 27 2.55 4.68
0 -4 27 2.42 2.71
0 4 27 1.87 3.13
0 -4 28 12.2 5.46
0 -4 28 14.05 3.06
0 4 28 10.89 3.67
0 -4 29 2.32 2.74
0 4 29 2.62 3.47
0 -4 30 30.01 3.43
0 4 30 36.33 4.8
0 4 31 1.08 3.5
0 -4 31 -2.61 2.74
0 -4 32 10.73 2.95
0 -4 33 -5.31 3.04
0 -4 34 19.66 3.28
0 -4 35 0.08 2.83
0 -5 -27 48.9 6.83
0 -5 -27 47.19 7.01
0 -5 -26 0.31 4.62
0 -5 -26 -3.5 4.62
0 -5 -25 35.35 6.21
0 -5 -25 41.33 5.92
0 -5 -24 -1.2 4.48
0 -5 -24 -0.63 4.1
0 -5 -23 16.04 4.93
0 -5 -22 0.28 4.5
0 -5 -21 53.34 6.71
0 -5 -20 2.21 0.76
0 -5 -20 2.46 4.56
0 -5 -20 0.64 0.64
0 -5 -19 61.69 2.67
0 -5 -19 68.27 6.98
0 -5 -19 77.16 2.94
0 -5 -18 1.3 4.12
0 -5 -18 1.42 2.61
0 -5 -18 1.68 1.31
0 -5 -17 279.15 11.96
0 -5 -17 254.83 14.53
0 -5 -16 1.65 1.44
0 -5 -16 -1 4.14
0 -5 -16 0.3 2.13
0 -5 -15 47.63 5.86
0 -5 -15 52.07 3.74
0 -5 -14 0.71 3.79
0 -5 -14 1.78 1.87
0 -5 -13 103.58 7.99
0 -5 -13 112.55 5.58
0 -5 -12 0.23 3.84
0 -5 -12 0.83 1.69
0 -5 -11 664.15 23.65
0 -5 -11 672.2 27.47
0 -5 -10 2.86 1.73
0 -5 -10 1.72 3.67
0 -5 -10 1.2 1.69
0 -5 -9 168.96 7.07
0 -5 -9 198.36 7.88
0 -5 -9 184.95 10.35
0 -5 -8 -0.16 1.46
0 -5 -8 -0.4 1.45
0 -5 -8 -1.41 3.49
0 -5 -7 230.13 11.71
0 -5 -7 221.2 8.68
0 -5 -7 233.3 9.37
0 -5 -6 1.21 1.7
0 -5 -6 0.34 1.61
0 -5 -6 0.75 3.25
0 -5 -5 512.97 20.39
0 -5 -5 489.87 17.62
0 -5 -5 510.35 18.27
0 -5 -4 2.13 1.71
0 -5 -4 0.35 1.55
0 -5 -4 -1 3.24
0 -5 -3 105.4 6.57
0 -5 -3 91.71 4.61
0 -5 -3 93.36 4.95
0 -5 -2 0.39 1.57
0 -5 -2 -0.86 2.61
0 -5 -1 142.08 6.35
0 -5 -1 151.19 7.78
0 -5 0 0.41 1.65
0 -5 0 0.12 2.17
0 -5 1 139.9 6.43
0 -5 1 147.44 7.14
0 -5 2 0.07 1.83
0 -5 2 0.09 1.98
0 -5 3 92.98 4.81
0 -5 3 90.94 4.88
0 -5 4 1.11 1.85
0 -5 4 0.71 1.61
0 -5 5 519.13 18.02
0 -5 5 483.16 17.47
0 -5 6 1.38 1.99
0 -5 7 237.78 9.59
0 -5 8 0.16 1.82
0 -5 9 180.2 7.78
0 -5 10 1.11 2.11
0 -5 11 724.06 25.35
0 -5 12 1.65 2.19
0 -5 13 107.04 5.51
0 -5 14 0.34 2.1
0 5 14 1.55 1.94
0 5 15 49.8 3.99
0 -5 15 49.05 3.76
0 5 16 1.07 2.18
0 -5 16 -1.36 2.34
0 5 17 273.3 11.81
0 -5 17 277.65 11.24
0 5 18 2.49 2.74
0 -5 18 3.91 2.7
0 5 19 69.54 5.17
0 -5 19 73.91 4.84
0 -5 20 1.03 2.71
0 -5 21 57.14 4.63
0 -5 25 35.27 6.52
0 5 25 38.57 4.72
0 -5 25 36.46 3.91
0 -5 26 -0.32 5.19
0 5 26 4.98 3.72
0 -5 26 1.75 2.98
0 5 27 59.21 5.89
0 -5 27 57.17 4.55
0 5 28 1.31 3.95
0 -5 28 4.47 3.25
0 5 29 69.78 6.68
0 -5 29 81.28 5.5
0 5 30 0.47 3.89
0 -5 30 -1.06 3.07
0 -5 31 5.7 3.22
0 -5 32 2.25 3.25
0 -5 33 145.33 7.49
0 -5 34 5.2 3.4
0 -5 35 70.84 5.13
0 -6 -29 1.47 5.47
0 -6 -28 147.36 10.89
0 -6 -27 1.82 5.04
0 -6 -26 25.63 5.59
0 -6 -25 1.76 4.32
0 -6 -24 136.31 8.77
0 -6 -24 106.65 9.54
0 -6 -23 -1.53 4.83
0 -6 -23 -2.02 4
0 -6 -22 151.25 10.99
0 -6 -22 177.85 9.43
0 -6 -21 0.79 0.89
0 -6 -21 2.66 4.46
0 -6 -21 3.21 1.13
0 -6 -20 28.2 5.84
0 -6 -20 31.68 2.06
0 -6 -19 0.11 1.47
0 -6 -19 0.86 4.46
0 -6 -18 212.49 7.86
0 -6 -18 186.12 12.19
0 -6 -17 3.81 1.84
0 -6 -17 2.21 4.39
0 -6 -16 98.15 4.45
0 -6 -16 73.27 7.62
0 -6 -15 5.78 1.86
0 -6 -15 -0.81 2.19
0 -6 -15 -2.94 4.53
0 -6 -14 108.36 4.9
0 -6 -14 89.81 8.09
0 -6 -14 105.98 5.71
0 -6 -13 -1.56 4.02
0 -6 -13 0.2 1.85
0 -6 -12 147.5 10.24
0 -6 -12 171.45 7.66
0 -6 -11 -1.75 4.25
0 -6 -11 1.82 1.85
0 -6 -10 67.58 4.27
0 -6 -10 60.75 6.7
0 -6 -9 0.52 1.68
0 -6 -9 -0.59 1.68
0 -6 -9 0.71 4.01
0 -6 -8 0.8 1.68
0 -6 -8 0.8 1.66
0 -6 -8 -2.09 4.07
0 -6 -7 -0.14 1.7
0 -6 -7 -0.31 1.72
0 -6 -7 -1.57 3.79
0 -6 -6 71.98 6.6
0 -6 -6 70.02 4.06
0 -6 -6 77.67 4.63
0 -6 -5 -0.22 1.86
0 -6 -5 2.94 1.8
0 -6 -5 0.2 3.51
0 -6 -4 19 2.5
0 -6 -4 18.88 2.46
0 -6 -4 17.86 4.01
0 -6 -3 0.31 1.95
0 -6 -3 -0.21 1.66
0 -6 -3 0.54 3.31
0 -6 -2 228.22 9.38
0 -6 -2 245.67 11.53
0 -6 -1 2.8 2.07
0 -6 -1 -1.23 2.83
0 -6 0 111.88 5.67
0 -6 0 118.24 6.87
0 -6 1 1.59 2.08
0 -6 1 -0.51 2.38
0 -6 2 240.02 9.76
0 -6 2 231.06 10.36
0 -6 3 0.35 2.13
0 -6 3 0.41 2.28
0 -6 4 19.92 2.77
0 -6 4 21.12 2.77
0 -6 5 -0.73 2.13
0 -6 6 77.55 4.67
0 -6 7 3.13 2.31
0 -6 8 2.78 2.14
0 -6 9 2.34 2.23
0 -6 10 70.87 4.57
0 -6 11 1.06 2.37
0 -6 12 160.71 7.64
0 -6 13 2.19 2.61
0 -6 14 110.03 6.05
0 -6 15 2.15 2.66
0 6 16 81.04 5.47
0 -6 16 89.6 5.44
0 -6 17 1.72 2.76
0 -6 18 192.31 8.97
0 -6 19 -0.11 2.84
0 -6 20 38.71 4.17
0 -6 21 1.19 3.31
0 6 22 191.82 10.09
0 6 23 8.27 4.05
0 6 24 142.38 8.8
0 6 25 6.76 4.08
0 -6 25 -0.95 3.1
0 6 26 27.83 4.89
0 -6 26 29.87 4.02
0 6 27 3.18 4.09
0 -6 27 -1.52 3.24
0 6 28 186.33 11.21
0 6 29 2 4.75
0 -6 29 1.07 3.6
0 -6 30 104.66 6.77
0 -6 31 2.19 3.57
0 -6 32 42.51 4.78
0 -6 33 1.74 3.4
0 -6 34 15.96 3.91
0 -7 -30 -0.63 5.94
0 -7 -29 63.5 8.44
0 -7 -28 -0.82 5.55
0 -7 -27 96.11 8.78
0 -7 -26 3.74 4.92
0 -7 -25 43.12 5.95
0 -7 -24 -2.74 4.2
0 -7 -23 24.36 4.62
0 -7 -22 1.1 0.99
0 -7 -22 2.8 3.48
0 -7 -22 2.43 1.35
0 -7 -22 1.89 4.89
0 -7 -21 66.81 5.67
0 -7 -21 74.06 3.44
0 -7 -20 3.31 1.81
0 -7 -20 1.82 3.06
0 -7 -20 1.83 4.55
0 -7 -19 73.87 5.5
0 -7 -19 85.84 4.12
0 -7 -18 2.62 1.99
0 -7 -18 -1.79 4.59
0 -7 -17 8.04 2.14
0 -7 -17 5.29 4.52
0 -7 -16 2.81 2.08
0 -7 -16 0.29 4.25
0 -7 -15 63.66 3.74
0 -7 -15 42.37 6.18
0 -7 -14 3.02 2.18
0 -7 -14 1.71 4.36
0 -7 -13 58.53 3.68
0 -7 -13 44.45 6.35
0 -7 -12 -0.45 2.09
0 -7 -12 2.4 2.19
0 -7 -12 0.56 4.25
0 -7 -11 28.52 5.75
0 -7 -11 29.46 3.16
0 -7 -10 -0.54 4.5
0 -7 -10 0.81 2.12
0 -7 -9 7.12 4.53
0 -7 -9 11.72 2.56
0 -7 -8 0.8 2.21
0 -7 -8 0.51 4.04
0 -7 -8 0.12 1.99
0 -7 -7 25.12 5.12
0 -7 -7 24.24 3.01
0 -7 -7 20.06 2.76
0 -7 -6 -1.44 4.24
0 -7 -6 0.5 1.99
0 -7 -6 4.12 2.47
0 -7 -5 228.2 12
0 -7 -5 217.16 9.69
0 -7 -5 200.73 8.83
0 -7 -4 -1.09 3.54
0 -7 -4 -0.62 1.95
0 -7 -4 2.56 2.32
0 -7 -3 31.82 4.56
0 -7 -3 29.71 3.28
0 -7 -3 27.37 2.94
0 -7 -2 14.36 2.95
0 -7 -2 0.77 3.16
0 -7 -1 246.91 10.28
0 -7 -1 248.31 12.08
0 -7 0 9.78 3.02
0 -7 0 -0.66 3.07
0 -7 1 250.72 10.56
0 -7 2 3.52 2.67
0 -7 3 32.42 3.44
0 -7 4 3.41 2.74
0 -7 5 217.3 9.59
0 -7 6 1.27 2.59
0 -7 7 27.98 3.33
0 -7 8 0.11 2.4
0 -7 8 0.05 1.23
0 -7 9 11.69 2.83
0 -7 9 8.77 1.27
0 -7 10 0.22 2.56
0 -7 11 29.67 3.62
0 -7 12 1.37 2.75
0 -7 13 52.85 4.52
0 -7 14 0.7 2.76
0 -7 15 56.95 4.76
0 -7 16 0.12 3
0 -7 17 8.11 3.29
0 -7 18 2.38 3.14
0 -7 19 70.34 5.53
0 -7 20 0.26 3.22
0 -7 21 74.33 5.75
0 7 22 7.06 3.67
0 7 23 17.77 4.14
0 7 24 2.05 3.53
0 -7 25 43.66 4.92
0 7 25 51.74 5.74
0 -7 26 3.17 3.48
0 7 26 2.52 4.36
0 -7 27 101.69 6.68
0 7 27 106.31 8.29
0 -7 28 3.77 3.72
0 7 28 4.82 5.07
0 -7 29 70.48 5.78
0 -7 30 2.38 3.82
0 -8 -29 -0.88 5.76
0 -8 -28 75.79 8.45
0 -8 -27 6.05 5.38
0 -8 -26 15.05 5.27
0 -8 -25 -0.21 4.28
0 -8 -24 6.32 4.17
0 -8 -23 -1.57 1.03
0 -8 -23 -0.11 1.22
0 -8 -23 -0.36 3.8
0 -8 -22 33.87 2.56
0 -8 -22 32.91 4.61
0 -8 -21 4.07 3.3
0 -8 -21 0.15 1.98
0 -8 -20 3.54 3.12
0 -8 -20 5.45 2.21
0 -8 -19 -1.67 2.91
0 -8 -19 0.32 4.76
0 -8 -19 1.66 2.17
0 -8 -18 3.41 2.71
0 -8 -18 4.07 4.76
0 -8 -18 4.4 2.3
0 -8 -17 -0.53 2.57
0 -8 -17 -1.55 4.54
0 -8 -17 1.44 2.23
0 -8 -16 11.69 3.01
0 -8 -16 14.47 5.27
0 -8 -16 21.77 2.72
0 -8 -15 -0.65 2.51
0 -8 -15 2.1 2.29
0 -8 -15 2.77 4.83
0 -8 -14 29.09 3.07
0 -8 -14 24.16 5.9
0 -8 -13 1.33 2.37
0 -8 -13 -2.43 5.09
0 -8 -12 22.68 2.85
0 -8 -12 20.35 5.41
0 -8 -11 3.35 2.46
0 -8 -11 1.19 4.72
0 -8 -10 49.72 6.77
0 -8 -9 3.46 4.87
0 -8 -8 68.44 5.13
0 -8 -8 69.99 7.64
0 -8 -7 2.27 2.5
0 -8 -7 3.28 4.34
0 -8 -6 197.59 9.43
0 -8 -6 217.57 12.07
0 -8 -5 14.14 3.29
0 -8 -5 5.45 2.96
0 -8 -5 1.27 4.46
0 -8 -4 170.86 8.15
0 -8 -4 183.59 9.02
0 -8 -3 16.93 3.61
0 -8 -3 1.75 2.56
0 -8 -2 356.45 14.09
0 -8 -2 355.67 14.96
0 -8 -1 45.3 4.63
0 -8 0 304.8 12.56
0 -8 1 25.81 4.13
0 -8 2 392.38 16.04
0 -8 2 361.82 14.84
0 -8 3 -0.59 3.11
0 -8 3 10.69 3.48
0 -8 4 198.91 9.32
0 -8 4 183.93 9.02
0 -8 5 6.15 3.52
0 -8 6 187.8 9.07
0 -8 7 4.49 3.36
0 -8 8 76.85 5.27
0 -8 8 66.42 3.89
0 -8 9 4.63 3.19
0 -8 9 1.53 1.35
0 -8 10 52.18 4.79
0 -8 11 1.16 2.87
0 -8 12 23.7 3.8
0 -8 13 -0.13 3.12
0 -8 14 28.5 4.03
0 -8 15 1.91 3.36
0 -8 16 21.49 4.01
0 -8 17 -0.14 3.38
0 -8 18 3.29 3.63
0 -8 19 2.74 3.53
0 -8 20 4 3.65
0 -8 21 -1.96 3.86
0 -8 25 -2.1 4.06
0 -8 26 17.56 4.3
0 -9 -26 2.83 5.08
0 -9 -25 117.76 8.99
0 -9 -24 -0.41 4.45
0 -9 -23 37.54 2.63
0 -9 -23 42.22 5.49
0 -9 -22 -0.71 3.55
0 -9 -22 1.61 2.25
0 -9 -21 13.49 3.95
0 -9 -21 12.12 2.66
0 -9 -20 0.95 3.21
0 -9 -20 0.95 2.61
0 -9 -19 12.4 3.6
0 -9 -19 18.56 3.01
0 -9 -18 2.42 3.07
0 -9 -18 2.95 2.78
0 -9 -17 124.7 7.49
0 -9 -17 131.01 6.5
0 -9 -16 8.19 3.52
0 -9 -16 -0.65 5.06
0 -9 -16 5.69 3.01
0 -9 -15 96.6 6.44
0 -9 -15 97.11 5.39
0 -9 -14 2.55 2.89
0 -9 -14 -0.97 5.04
0 -9 -14 3.34 2.7
0 -9 -13 3.74 2.86
0 -9 -13 -0.09 2.51
0 -9 -13 -1.6 5.03
0 -9 -12 2.14 2.72
0 -9 -12 1.21 2.67
0 -9 -12 -1.6 4.71
0 -9 -11 30.56 3.33
0 -9 -11 21.34 5.77
0 -9 -10 0.51 2.59
0 -9 -10 -0.31 5
0 -9 -9 23.16 3.3
0 -9 -4 4.09 2.91
0 -9 -4 0.17 2.83
0 -9 -3 10.05 2.8
0 -9 -3 10.81 3.26
0 -9 -3 9.14 4.36
0 -9 -2 4.83 2.84
0 -9 -2 -0.17 2.82
0 -9 -2 -0.48 3.93
0 -9 -1 40.19 5.6
0 -9 -1 37.59 3.92
0 -9 0 2.35 3.76
0 -9 0 9.01 3.23
0 -9 1 40.39 5.21
0 -9 1 42.58 4.21
0 -9 2 2.02 3.59
0 -9 2 4.27 3.1
0 -9 3 14.28 3.63
0 -9 3 11.88 3.21
0 -9 4 2.47 3.11
0 -9 5 45.76 4.65
0 -9 6 5.76 3.61
0 -9 7 27.69 3.91
0 -9 8 -0.42 3.3
0 -9 8 0.42 1.86
0 -9 9 19.66 3.8
0 -9 9 26.59 2.39
0 -9 10 2.15 3.54
0 -9 11 26.58 4.16
0 -9 12 -0.59 3.23
0 -9 13 2.68 3.29
0 -9 14 2.59 3.6
0 -9 15 92.71 6.72
0 -9 16 6.43 4.07
0 -9 17 122.77 7.8
0 -9 18 3.05 4.04
0 -9 19 11.4 4.26
0 -9 20 5.96 4.11
0 -9 21 6.78 4.13
0 -10 -24 4.93 4.6
0 -10 -23 -2.01 4.38
0 -10 -22 55.01 5.98
0 -10 -21 3.8 4.01
0 -10 -21 -0.56 2.94
0 -10 -20 57.52 5.72
0 -10 -20 61.89 4.61
0 -10 -19 3.6 3.74
0 -10 -19 3.91 3.11
0 -10 -18 30.9 4.48
0 -10 -18 33.54 3.93
0 -10 -17 2.52 3.37
0 -10 -17 3.11 3.22
0 -10 -16 24 4.13
0 -10 -16 23.5 3.64
0 -10 -15 1.51 3.15
0 -10 -15 1.89 3.09
0 -10 -14 26.37 4.19
0 -10 -14 21.43 3.53
0 -10 -13 0.85 2.95
0 -10 -13 0.76 2.9
0 -10 -12 46.9 4.87
0 -10 -12 40.59 4.11
0 -10 -11 0.52 3.16
0 -10 -11 4.7 3.24
0 -10 -10 60.31 5.38
0 -10 -10 53.8 4.56
0 -10 -9 9.71 3.21
0 -10 -9 0.88 2.94
0 -10 -9 3.91 5.42
0 -10 -8 18.82 3.52
0 -10 -8 20.23 3.84
0 -10 -8 11.25 5.54
0 -10 -7 9.79 3.18
0 -10 -7 0.73 3.03
0 -10 -7 2.21 5.04
0 -10 -6 21.83 5.67
0 -10 -5 0.59 4.62
0 -10 -4 27.66 5.85
0 -10 -3 -1.94 4.72
0 -10 -2 28.54 5.51
0 -10 -2 24.8 3.81
0 -10 -1 2.53 4.43
0 -10 -1 4.75 3.3
0 -10 0 2.87 4.19
0 -10 0 4.56 3.11
0 -10 1 1.34 3.92
0 -10 1 3.68 3.33
0 -10 2 29.86 4.88
0 -10 2 26.24 4.05
0 -10 3 6.22 3.55
0 -10 4 26.26 4.04
0 -10 5 7.59 3.7
0 -10 6 14.19 3.97
0 -10 7 3.8 3.54
0 -10 8 15.09 3.92
0 -10 8 15.9 2.55
0 -10 9 6.08 3.87
0 -10 9 -0.36 1.71
0 -10 10 56.23 5.43
0 -10 11 5.59 4.12
0 -10 12 49.35 5.49
0 -10 13 0.33 3.85
0 -10 14 19.09 4.4
0 -10 15 1.03 4.03
0 -10 16 24.03 4.86
0 -11 -20 1.52 3.92
0 -11 -19 24.29 4.65
0 -11 -19 23.34 4.09
0 -11 -18 4.68 4.07
0 -11 -18 3.13 3.67
0 -11 -17 39.86 5.3
0 -11 -17 46.34 4.67
0 -11 -16 4.67 3.82
0 -11 -16 6.72 3.74
0 -11 -15 64.46 6.13
0 -11 -15 70.26 5.37
0 -11 -14 3.58 3.7
0 -11 -14 9.08 3.69
0 -11 -13 56.43 5.64
0 -11 -13 59.79 5.09
0 -11 -12 0.76 3.38
0 -11 -12 15.06 3.8
0 -11 -11 20.77 4.41
0 -11 -11 23.43 3.88
0 -11 -10 3.5 3.57
0 -11 -10 19.65 3.98
0 -11 -9 60.45 7.86
0 -11 -9 60.71 5.17
0 -11 -9 63.7 5.99
0 -11 -8 -1.01 5.9
0 -11 -8 2.79 3.57
0 -11 -7 91.65 9.44
0 -11 -7 90.9 7.07
0 -11 -7 83.75 6.04
0 -11 -6 3.27 5.23
0 -11 -6 2.48 3.54
0 -11 -5 55.96 7.53
0 -11 -5 68.43 6.24
0 -11 -5 51.44 4.91
0 -11 -4 0.31 4.98
0 -11 -4 2.8 3.55
0 -11 -3 69.81 6.53
0 -11 -3 67.76 7.73
0 -11 -2 0.69 3.83
0 -11 -2 0.29 4.63
0 -11 -1 50.26 6.78
0 -11 0 -1.29 4.18
0 -11 1 48.73 4.96
0 -11 2 26.44 4.49
0 -11 3 54.06 5.42
0 -11 4 30.34 4.96
0 -11 5 71.59 6.03
0 -11 6 53.68 5.64
0 -11 7 98.78 7.1
0 -11 7 104.66 6.19
0 -11 8 25.05 4.85
0 -11 8 1.75 2.27
0 -11 9 61.42 3.68
0 -11 9 53.32 5.88
0 -12 -16 67.77 5.79
0 -12 -15 4.61 4.14
0 -12 -14 5.34 3.9
0 -12 -13 1.46 3.95
0 -12 -13 -3.06 3.99
0 -12 -12 13.16 4.23
0 -12 -12 13.29 4.06
0 -12 -11 1.9 3.7
0 -12 -11 9.48 4.11
0 -12 -10 53.56 6.03
0 -12 -10 62.49 5.58
0 -12 -9 20.29 4.59
0 -12 -9 5.84 3.95
0 -12 -8 18.29 4.25
0 -12 -8 13.8 4.43
0 -12 -7 14.06 3.9
0 -12 -7 0.45 3.74
0 -12 -6 21.26 4.19
0 -12 -6 34.63 5.35
0 -12 -5 2.83 3.85
0 -12 -5 2 5.27
0 -12 -4 42.96 4.98
0 -12 -4 56.61 6.41
0 -12 -4 60.51 7.83
0 -12 -3 3.77 5.39
0 -12 -3 2.49 4.1
0 -12 -2 27.79 6.29
0 -12 -2 28.44 5.38
0 -12 -2 22.3 4.29
0 -12 -1 -0.53 4.29
0 -12 0 10.8 4.89
0 -12 1 3.45 4.36
0 -12 2 28.83 5.99
0 -12 6 32.55 4.19
0 -12 7 -0.12 2.57
0 -12 8 17.08 2.65
-1 0 -36 4.57 5.32
1 0 -36 3.43 5.61
-1 0 -35 -1.29 5.46
1 0 -35 -3.7 5.88
1 0 -34 1.31 5.48
-1 0 -34 2.85 5.79
-1 0 -33 5.25 5.25
1 0 -33 -1.28 5.67
1 0 -32 1.53 5.21
-1 0 -32 0.61 5.11
-1 0 -31 0.59 4.74
1 0 -31 -2.08 4.92
-1 0 -30 1.72 4.85
1 0 -30 3.16 4.87
-1 0 -29 -2.52 4.77
1 0 -29 3.05 4.7
-1 0 -28 -1.89 4.59
1 0 -28 0.27 4.5
-1 0 -27 0.52 4.63
1 0 -27 0.51 4.57
-1 0 -26 1.99 4.38
1 0 -26 -3.14 4.46
-1 0 -25 -1.49 1.76
-1 0 -25 -1.19 4.44
-1 0 -24 1.68 1.71
-1 0 -23 -0.25 1.57
-1 0 -22 -0.14 1.56
-1 0 -21 2.36 3.52
-1 0 -21 0.18 1.42
-1 0 -20 -0.37 3.27
-1 0 -19 -0.18 2.97
-1 0 -18 -1.68 3.1
-1 0 -17 1.74 3.42
-1 0 -17 4.56 1.56
-1 0 -16 -0.3 2.75
-1 0 -16 -0.22 1.18
-1 0 -15 10.54 1.38
-1 0 -15 -0.42 2.56
-1 0 -14 -0.26 2.58
-1 0 -14 -0.1 1.05
-1 0 -13 0.35 1.04
-1 0 -13 0.12 2.45
-1 0 -12 -0.09 1.05
-1 0 -12 -0.22 2.34
-1 0 -11 1.86 1.13
-1 0 -11 0.91 2.23
-1 0 -10 -0.68 1.06
-1 0 -10 0.28 2.25
-1 0 -9 0.14 0.94
-1 0 -9 -1.49 2.2
1 0 -9 -1.14 2.02
-1 0 -8 -0.1 0.85
-1 0 -8 0.44 2.1
-1 0 -7 -0.12 0.76
-1 0 -7 -0.19 2.03
1 0 -7 -0.32 1.72
-1 0 -6 -0.21 0.75
-1 0 -6 -0.16 1.66
1 0 -6 1.26 1.56
1 0 -5 0.51 1.35
-1 0 -5 -0.18 0.66
-1 0 -5 0.22 1.43
1 0 -4 0.86 1.06
-1 0 -4 -0.18 1.24
1 0 -3 -0.4 0.73
1 0 4 0.43 0.55
1 0 5 -0.04 0.61
-1 0 5 0.01 0.49
1 0 6 -0.09 0.65
-1 0 6 0.23 0.55
1 0 7 0.66 0.77
-1 0 7 0.41 0.59
1 0 7 1.45 1.82
1 0 8 0.46 0.78
-1 0 8 0.09 0.64
1 0 8 -1.03 1.9
1 0 9 0.67 0.79
-1 0 9 -0.58 0.72
-1 0 10 1.73 1.86
1 0 10 1.07 1.85
1 0 10 0.02 0.84
-1 0 10 0.12 0.75
-1 0 11 -0.39 1.9
1 0 11 -0.25 2.06
-1 0 11 0.09 0.78
1 0 12 -0.09 2.02
-1 0 12 -1.01 1.85
1 0 12 0.96 0.93
-1 0 12 0.33 0.77
1 0 13 -0.46 1.9
1 0 13 2.2 0.93
-1 0 13 0.23 0.76
1 0 14 -0.31 0.93
-1 0 14 -0.53 0.9
1 0 15 13.7 1.35
-1 0 15 -0.4 0.92
1 0 16 0.19 0.98
-1 0 16 0.26 0.87
-1 0 17 -0.23 0.88
1 0 17 0.27 1.12
-1 0 17 0.22 1.9
1 0 18 0.99 1.16
1 0 18 -0.45 2.18
-1 0 18 -1.02 2.02
-1 0 19 -1.05 2.12
1 0 19 0.71 2.23
-1 0 20 1.21 2.13
1 0 20 0.24 2.32
-1 0 21 -0.62 2.4
-1 0 21 -1.63 1.16
1 0 21 0.12 2.38
-1 0 22 -0.65 2.42
1 0 22 -0.2 1.54
1 0 22 -0.26 2.59
-1 0 23 -0.27 2.56
-1 0 23 -1.62 1.23
1 0 23 -2.25 2.77
1 0 24 -0.14 2.81
-1 0 25 3.12 2.76
1 0 25 0.56 2.69
1 0 26 0.71 2.63
-1 0 26 0.58 2.7
-1 0 27 5.84 3.1
1 0 27 0.15 2.76
1 0 28 -2.87 3.13
-1 0 28 -0.15 2.84
-1 0 29 -0.64 2.8
-1 0 30 1.82 2.74
-1 0 31 3.1 3.07
1 0 32 -1.36 3.34
1 1 -36 13.6 5.85
-1 1 -36 21.88 5.34
1 1 -35 41.51 7.2
-1 -1 -35 41.66 7.78
-1 1 -35 35.23 6.45
-1 1 -34 19.08 5.6
-1 -1 -34 21.02 6.86
1 -1 -34 17.25 6.49
1 1 -34 21.14 6.68
-1 -1 -33 6.41 6.16
1 1 -33 10.1 5.6
-1 1 -33 9.66 5.23
1 -1 -33 12.7 5.95
-1 -1 -32 15.08 5.87
1 1 -32 9.57 5.28
1 -1 -32 3.24 5.1
-1 1 -32 5.4 4.75
1 1 -31 6.85 4.82
-1 -1 -31 3.8 5.18
-1 1 -31 11.9 4.96
1 -1 -30 18.45 5.78
-1 1 -30 25.54 5.45
-1 -1 -30 22.39 5.92
1 1 -30 31.57 5.97
1 -1 -29 11.1 5.19
1 1 -29 7.18 4.57
-1 -1 -29 18.35 5.61
-1 1 -29 20.7 5.3
1 1 -28 7.72 4.76
1 -1 -28 7.56 5.05
-1 -1 -28 7.69 5.26
-1 1 -28 10.65 4.94
1 -1 -27 9.11 4.95
1 1 -27 14.82 5.07
-1 -1 -27 20.82 5.47
-1 1 -27 18.76 5.1
1 1 -26 30.04 5.43
-1 1 -26 24.46 5.26
-1 1 -25 133.97 9.06
-1 -1 -24 58 3.02
-1 1 -24 60.31 6.23
-1 -1 -23 35.78 5.57
-1 1 -23 37.22 2.9
-1 -1 -23 38.13 2.36
-1 1 -23 36.05 5.04
-1 -1 -22 29.01 5.02
-1 1 -22 25.24 2.5
-1 -1 -22 24.69 1.93
-1 -1 -21 12.66 4.12
-1 -1 -21 10.71 1.47
-1 -1 -20 55.75 5.7
-1 -1 -20 52.38 2.65
-1 -1 -19 70.1 6.22
-1 1 -19 74.73 5.68
-1 1 -18 49.04 4.65
-1 -1 -18 46.38 5.23
-1 1 -18 42.35 2.81
-1 -1 -17 82.28 6.21
-1 1 -17 79.22 5.49
-1 1 -17 66.05 3.62
-1 -1 -16 47.15 4.87
-1 1 -16 46.5 4.22
-1 -1 -16 46.23 2.31
-1 1 -16 43.26 2.74
1 -1 -16 40.43 4.17
-1 1 -15 55.42 4.48
-1 -1 -15 55.82 5.22
-1 -1 -15 62.09 2.76
-1 1 -15 56.52 3.09
1 -1 -15 51.93 4.47
-1 -1 -14 92.14 6.17
-1 1 -14 93.36 5.47
-1 -1 -14 86.71 3.59
-1 1 -14 93.81 4.12
1 -1 -14 81.02 5.37
-1 1 -13 97.87 5.57
-1 -1 -13 105.77 6.64
-1 -1 -13 103.76 3.96
-1 1 -13 98.85 4.38
1 -1 -13 110.68 5.74
-1 1 -12 23.74 2.91
1 -1 -12 21.5 2.75
-1 -1 -12 30.87 1.65
-1 1 -12 23.96 1.95
1 -1 -11 10.83 2.33
-1 -1 -11 11.96 1.11
-1 1 -11 10.77 1.46
-1 -1 -11 13.55 3.21
-1 1 -11 10.53 2.21
-1 -1 -10 159.76 7.64
-1 -1 -10 154.49 6.45
1 -1 -10 134.13 6.06
-1 1 -10 139.99 6.11
-1 1 -10 134.51 5.36
-1 -1 -10 131.4 4.93
1 -1 -9 59.5 3.37
-1 -1 -9 59.21 3.55
-1 -1 -9 57.65 2.35
-1 1 -9 59.59 2.87
-1 -1 -9 57.85 4.47
-1 1 -9 62.8 3.46
-1 -1 -8 117.24 5.04
1 -1 -8 110.88 4.85
-1 -1 -8 113.46 4.02
-1 1 -8 110.89 4.57
-1 1 -8 111.87 4.86
-1 -1 -8 111.62 5.99
-1 1 -7 68.82 3.22
-1 -1 -7 64.58 4.38
-1 1 -7 74.74 3.06
-1 -1 -7 63.08 2.48
-1 -1 -7 66.15 3.28
1 -1 -7 63.15 3.14
-1 -1 -6 26.34 1.82
1 -1 -6 31.53 1.87
-1 -1 -6 30.92 2.96
-1 1 -6 24.63 1.75
-1 1 -6 25.11 1.75
-1 -1 -5 9.1 1.08
-1 1 -5 6.12 0.96
1 -1 -5 9.22 1.14
-1 -1 -5 10.35 2.33
-1 -1 -4 39.51 1.61
-1 -1 -4 45.04 3.01
-1 -1 -3 67.26 2.43
1 -1 -3 64.37 2.74
-1 -1 -3 66.75 3.47
1 1 -3 58.96 2.57
-1 -1 -2 66.84 3.23
1 -1 -2 59.87 2.61
1 1 -2 60.81 2.54
1 -1 2 70.75 2.91
-1 1 2 74.69 2.65
1 -1 3 76.39 3.14
1 1 3 69.21 2.66
1 -1 4 23.67 1.71
1 1 4 34.56 1.56
1 -1 5 8.81 1.16
-1 -1 5 5.26 1.08
1 1 5 8.36 0.95
1 -1 6 24.75 1.71
1 1 6 27.84 1.62
-1 -1 6 28.75 1.61
1 -1 7 71.19 3.1
-1 1 7 67.17 3.16
-1 -1 7 61.74 2.86
1 1 7 69.38 3
1 -1 8 110.56 4.39
-1 1 8 111.76 4.64
-1 -1 8 98.25 4.21
1 1 8 114.49 4.49
1 -1 9 59.66 2.77
-1 1 9 59.29 3.17
-1 -1 9 56.08 2.64
1 1 9 59.55 3.08
1 -1 10 139.8 5.38
-1 1 10 147.59 5.97
-1 -1 10 135.59 5.32
1 1 10 147.58 5.88
-1 -1 11 9.83 1.31
1 -1 11 11.9 1.43
-1 1 11 9.56 1.7
1 1 12 25.53 2.31
-1 -1 12 25.91 1.81
1 -1 12 23.38 1.79
-1 1 12 21.22 2.25
-1 -1 13 104.88 4.28
1 -1 13 115.41 4.4
1 -1 14 89.66 3.91
-1 -1 14 87.5 3.88
1 -1 15 66.7 3.24
-1 -1 15 59.55 3.13
-1 -1 16 50.89 4.26
1 -1 16 44.68 2.55
-1 -1 16 42.84 2.55
-1 -1 17 82.78 5.41
1 -1 17 75.54 5.33
1 -1 17 70.73 3.42
-1 1 17 63.43 4.3
-1 -1 17 75.97 3.49
1 -1 18 47.27 4.41
-1 -1 18 42.92 4.12
1 -1 18 42.51 2.54
-1 1 18 41.54 3.46
-1 -1 18 41.64 2.48
-1 1 19 68.95 4.47
1 -1 19 59.4 3.18
1 1 19 71.75 4.42
-1 -1 19 66.3 5.03
1 -1 19 66.86 5.2
-1 1 20 44.27 3.77
1 1 20 49.73 3.87
-1 -1 20 45.38 4.42
1 -1 20 45 4.67
-1 1 21 8.82 2.55
1 1 21 8.21 2.42
1 -1 21 12.04 3.31
-1 -1 21 7.22 3.11
-1 1 22 23.71 3.26
-1 -1 22 25.59 2.04
1 1 22 20.98 2.99
-1 -1 22 21.18 3.63
1 -1 22 20.03 3.87
-1 1 23 33.8 3.75
1 1 23 34.44 3.64
1 -1 23 31.07 2.5
-1 -1 23 39.26 2.43
1 -1 23 34.59 4.45
-1 -1 23 39.37 4.38
1 1 24 53.18 4.36
-1 1 24 46.03 4.36
-1 -1 24 51.57 2.84
1 -1 24 50.47 3.04
1 -1 24 46.32 5.02
-1 -1 24 45.26 4.99
1 1 25 105.81 6.25
-1 1 25 105.17 6.4
-1 -1 25 106.27 4.49
1 -1 25 103.3 4.74
1 -1 25 82.19 6.67
-1 -1 25 97 6.85
-1 1 26 20.69 3.55
1 1 26 22.31 3.42
-1 -1 26 17.46 2.03
1 -1 26 21.07 2.33
1 -1 26 23.25 4.29
-1 -1 26 22.99 4.22
-1 -1 27 15.57 3.86
-1 1 27 17.67 3.38
1 -1 27 15.56 2.21
-1 -1 27 15.48 2.01
1 -1 27 16.08 3.99
-1 1 28 8.7 3.01
-1 -1 28 6.66 3.55
-1 -1 28 5.85 1.81
1 -1 28 5.65 1.92
1 -1 28 5.94 3.47
-1 1 29 9.99 3.15
-1 -1 29 4.37 3.33
-1 -1 29 16.55 1.96
1 -1 29 8.2 3.65
-1 -1 30 19.16 4.06
1 1 31 5.05 3.05
1 1 32 3.89 3.19
-1 2 -35 26.61 4.59
1 2 -35 18.35 5.25
1 2 -34 6 4.59
-1 2 -34 3.22 3.84
1 2 -33 2.78 4.56
-1 -2 -33 3.84 5.67
-1 2 -33 2.56 3.58
1 -2 -32 21.29 6.53
-1 -2 -32 17.55 6.16
1 2 -32 14.64 4.9
-1 2 -32 14.68 4.15
-1 -2 -31 3.28 5.06
1 2 -31 3.91 4.63
-1 2 -31 0.37 3.7
1 -2 -31 4.56 5.18
-1 -2 -30 7.92 5.21
1 2 -30 6.82 4.27
-1 2 -30 6.65 3.86
1 -2 -30 14.48 5.33
-1 -2 -29 1.84 4.9
1 2 -29 -0.67 4.37
-1 2 -29 -0.37 3.48
1 -2 -29 2.14 4.76
-1 -2 -28 39.91 6.71
-1 2 -28 39.83 4.97
1 2 -28 32.72 5.46
-1 2 -27 8.71 3.88
1 2 -27 8.79 4.44
1 2 -26 80.24 6.9
-1 2 -26 78.69 6.24
-1 2 -25 16.8 4.03
1 2 -25 13.96 4.33
-1 -2 -24 15.12 4.68
-1 2 -24 15.99 3.68
1 2 -24 15.21 4.16
-1 -2 -23 18.35 4.79
-1 2 -23 23.39 3.96
-1 2 -23 19.92 2.66
-1 -2 -23 17.5 1.51
-1 -2 -22 36.5 5.52
-1 -2 -22 36.52 2.01
-1 2 -22 38.51 4.33
1 -2 -21 -0.18 3.46
-1 -2 -21 0.93 3.56
-1 -2 -21 0.91 1.05
-1 2 -21 -0.27 3.01
1 -2 -20 16.17 3.62
-1 -2 -20 16.23 4.41
-1 -2 -20 17.32 1.4
1 -2 -19 6.84 3.04
-1 -2 -19 10.9 4.09
-1 -2 -19 8.09 1.15
-1 2 -18 0.71 1.73
-1 -2 -18 0.62 3.41
1 -2 -18 1.58 2.68
-1 -2 -17 105.37 6.59
1 -2 -17 117.36 6.76
-1 2 -17 124.62 5.49
-1 -2 -17 114.74 7.96
-1 -2 -16 122.93 6.84
1 -2 -16 128.09 6.81
-1 2 -16 119.62 6.22
-1 -2 -16 121.39 8.04
-1 2 -16 131.7 5.69
-1 -2 -15 21.05 4.02
-1 -2 -15 20.77 1.41
-1 -2 -15 20 3.04
1 -2 -15 21.64 2.96
-1 2 -15 17.86 2.44
-1 2 -15 22.79 2.3
-1 -2 -14 13.88 3.58
-1 -2 -14 16.07 1.15
-1 2 -14 16.25 2.27
-1 2 -14 18.42 2.03
1 -2 -14 16.19 2.63
-1 -2 -14 13.65 2.61
-1 -2 -13 67.36 2.77
1 -2 -13 70.54 4.34
-1 -2 -13 72.51 4.3
-1 -2 -13 69.96 5.72
-1 2 -13 70.24 3.81
-1 2 -13 79.57 3.78
-1 -2 -12 14.28 3.51
-1 -2 -12 19.21 1.21
-1 -2 -12 20.55 2.42
1 -2 -12 16.17 2.38
-1 2 -12 20.04 2
-1 2 -12 22.53 2.11
-1 2 -11 -0.04 1.19
-1 -2 -11 0.15 2.96
-1 -2 -11 -0.74 1.58
-1 -2 -11 0.11 0.74
1 -2 -11 0.59 1.47
-1 2 -11 0.46 1.47
-1 2 -10 46.09 2.81
-1 2 -10 41.91 2.35
-1 -2 -10 48.63 4.64
-1 -2 -10 53.28 2.91
1 -2 -10 44.99 2.91
-1 2 -9 39.6 2.57
1 -2 -9 42.04 2.56
-1 -2 -9 39.52 4.34
-1 2 -9 36.01 1.91
-1 -2 -9 41.5 2.44
1 -2 -8 283.53 9.67
-1 2 -8 296.53 10.6
1 -2 -8 300.18 10.66
-1 -2 -8 305.6 12.5
-1 -2 -8 310.13 10.4
1 -2 -7 505.12 17.21
-1 2 -7 526.32 17.99
-1 -2 -7 544.01 17.78
1 -2 -7 565.32 18.15
-1 -2 -7 557.71 19.86
1 -2 -6 189.33 6.95
-1 -2 -6 207.38 9.21
1 -2 -6 210.68 7.76
-1 -2 -6 217.73 7.41
1 2 -6 215.76 7.21
1 -2 -5 48.02 2.07
-1 -2 -5 55.99 3.97
-1 -2 -5 49.78 2.34
1 -2 -5 45.14 2.6
1 2 -5 48.88 2.19
-1 -2 -4 4.2 2.31
1 -2 -4 4.21 0.87
-1 -2 -4 4.38 0.9
1 -2 -4 3.67 1.2
1 -2 -3 82.74 3.08
1 -2 -3 64.97 3.56
-1 -2 -3 78.06 3.25
-1 -2 -3 85.1 4.49
1 2 -3 75.48 3.35
1 -2 -2 23.07 1.44
1 -2 -2 19.03 1.72
1 2 -2 18.33 1.94
-1 -2 -2 21.85 2.43
1 -2 -1 169.36 5.87
-1 -2 -1 158.57 6.74
1 2 -1 149.12 6.39
1 -2 0 765.98 24.72
-1 -2 0 727.67 25.33
1 2 0 730.64 25.42
1 -2 1 163.61 6.02
-1 2 1 168.11 5.93
1 2 1 154.97 6.89
-1 -2 1 161.03 6.37
1 -2 2 21.63 1.61
-1 2 2 22.71 1.42
-1 2 3 80.64 3.15
1 -2 3 87.13 3.5
-1 -2 3 75.26 3.25
-1 -2 4 2.51 1.27
1 -2 4 3.54 1.18
-1 2 4 2.42 1.31
1 2 4 2.74 1.08
-1 -2 4 2.89 0.72
1 2 5 50.78 2.49
-1 2 5 47.55 2.8
1 -2 5 50.36 2.57
-1 -2 5 37.49 2.58
1 2 6 209.36 7.66
-1 2 6 221.59 7.99
-1 -2 6 212.86 7.76
1 -2 6 196.74 7.7
1 -2 7 542.37 18.33
-1 -2 7 531.32 18.24
-1 2 7 544.28 18.53
1 2 7 532.87 18.2
1 -2 8 293.07 10.52
-1 -2 8 286.99 10.42
-1 2 8 297.87 10.75
1 2 8 295.86 10.43
1 -2 9 41.48 2.56
-1 -2 9 38.38 2.4
1 2 9 38.9 2.38
-1 2 9 44.43 2.67
1 -2 10 45.87 2.77
-1 -2 10 43.9 2.55
-1 2 10 46.98 2.86
1 2 10 46.07 2.68
1 -2 11 0.4 1.43
-1 -2 11 0.76 1.18
1 2 11 0.52 1.2
-1 2 11 -0.75 1.36
1 -2 12 19.95 2.1
-1 -2 12 17.48 1.74
1 2 12 18.99 1.91
1 -2 13 75.29 3.77
-1 -2 13 76.8 3.68
1 2 13 75.48 3.94
-1 -2 14 15.66 1.78
1 -2 14 17.01 1.98
1 -2 15 19.13 1.99
-1 -2 15 21.76 2.04
1 -2 16 137.29 5.7
-1 -2 16 133.31 5.73
-1 -2 16 134.09 7.7
-1 -2 17 136.85 7.72
1 -2 17 120.36 5.33
-1 -2 17 122.15 5.44
-1 2 17 120.12 6.21
-1 -2 18 1.17 2.81
1 -2 18 2.46 1.65
-1 -2 18 0.12 1.73
-1 2 18 1.98 1.86
1 -2 19 9.06 3.38
-1 -2 19 5.51 3.13
1 -2 19 6.07 1.86
-1 -2 19 6.57 1.91
-1 2 19 5.76 2.06
1 2 19 3.72 1.94
-1 -2 20 20.01 3.79
1 -2 20 21 4.17
1 2 20 13.63 2.41
-1 2 20 14.27 2.54
1 -2 21 1.17 3.37
-1 -2 21 -1.43 3.15
-1 2 21 -0.49 2.16
1 2 21 0.56 1.98
-1 -2 22 32.75 4.72
1 -2 22 33.78 4.93
-1 2 22 31.15 3.56
1 2 22 35.31 3.56
-1 -2 23 18.75 4.13
1 -2 23 9 4.07
1 2 23 17.02 3.06
-1 2 23 15.18 3.06
-1 -2 23 22.09 2.47
-1 -2 24 18.56 4.23
1 -2 24 13.75 4.36
1 -2 24 12.56 2.23
1 2 24 15.52 3.05
-1 2 24 17.23 3.21
-1 -2 24 15.25 2.36
-1 2 25 14.88 3.21
-1 -2 25 23.57 2.64
1 -2 25 10.83 2.19
1 -2 25 13.34 4.35
-1 -2 25 9.68 3.99
-1 2 26 79.28 5.64
-1 -2 26 72.08 3.95
1 -2 26 69.03 3.94
-1 -2 26 67.81 6.36
1 -2 26 71.79 6.7
-1 2 27 3.82 3.08
-1 -2 27 4.63 2.03
1 -2 27 7.69 2.3
1 -2 27 4.96 4.19
-1 -2 27 4.72 4.04
-1 2 28 35.47 4.33
-1 -2 28 36.88 2.86
1 -2 28 31.94 2.9
1 -2 28 34.1 5.37
-1 -2 28 32.06 4.97
1 2 29 0.16 2.86
1 -2 29 3.1 2.15
-1 -2 29 3.32 1.9
1 -2 29 0.21 4
-1 -2 29 1.82 3.9
1 2 30 8.45 3.15
-1 -2 30 5.12 1.94
1 -2 30 9.21 2.18
1 -2 30 6.65 4.35
1 2 31 4.8 3.27
-1 -2 31 2.78 1.92
1 -2 31 5.44 2.08
1 2 32 16.87 3.78
-1 -2 32 15.78 2.3
1 -2 32 13.13 2.46
1 -2 33 -1.02 2.28
-1 -2 33 5.23 2.05
-1 -2 34 3.4 2.11
1 3 -34 29.35 4.33
1 3 -33 19.37 3.99
1 3 -32 34.37 4.47
1 3 -31 5 3.55
-1 -3 -31 10.1 5.75
-1 -3 -30 16.98 5.89
1 3 -30 14.57 3.8
1 -3 -30 15.18 5.7
1 3 -29 12.1 3.76
1 3 -28 27.36 4.37
-1 3 -28 22.63 3.22
1 3 -27 5 3.41
-1 3 -27 1.26 2.39
1 3 -26 8.43 3.58
-1 3 -26 7.48 2.56
-1 -3 -26 2.3 4.79
1 -3 -26 2.57 4.49
-1 3 -25 37.26 3.56
1 3 -25 38.72 4.45
-1 -3 -25 36.12 6.07
-1 3 -24 7.98 2.57
1 3 -24 10.34 3.49
-1 -3 -24 8.66 4.69
1 -3 -24 9.67 4.25
-1 3 -23 28.36 3.16
1 3 -23 37.92 4.36
1 -3 -23 29.97 5.03
-1 -3 -23 31.69 5.63
1 -3 -22 5.97 3.89
1 3 -22 7.37 3.13
-1 -3 -22 12.17 4.41
-1 3 -22 9.94 2.45
-1 -3 -22 8.18 0.91
1 -3 -21 20.97 4.14
-1 -3 -21 23.49 4.1
-1 -3 -21 21.29 4.84
-1 3 -21 21.09 2.67
-1 -3 -21 23.69 1.41
1 -3 -20 2.74 3.2
-1 -3 -20 2.46 3.1
-1 -3 -20 8.64 4.23
-1 3 -20 2.99 1.98
-1 -3 -20 4.79 1.07
-1 -3 -19 76.99 7
-1 3 -19 73.62 4.18
1 -3 -19 77.33 5.79
-1 -3 -19 70.55 5.72
-1 3 -19 86.02 4.64
-1 -3 -19 79.14 3.14
-1 -3 -18 88.97 3.44
-1 -3 -18 79.66 5.75
1 -3 -18 79.08 5.72
-1 3 -18 91.07 4.82
-1 -3 -18 74.21 6.91
-1 -3 -17 12.46 3.91
1 -3 -17 8.75 2.83
-1 -3 -17 12.23 2.95
-1 3 -17 13.32 2.42
1 -3 -16 33.54 3.53
-1 -3 -16 44.73 3.79
-1 3 -16 35.19 3.03
-1 -3 -16 33.48 4.8
1 -3 -15 17.96 2.78
-1 -3 -15 16.48 2.74
-1 3 -15 18.21 2.38
-1 -3 -15 17.83 4.13
-1 -3 -14 14.11 2.39
-1 3 -14 13.71 2.27
1 -3 -14 11.6 2.31
-1 -3 -14 13.42 3.79
-1 3 -13 160.92 6.6
-1 -3 -13 157.92 6.67
1 -3 -13 160.52 6.8
-1 -3 -13 153.95 9.06
1 -3 -13 143.22 5.03
1 3 -12 100.09 3.95
-1 3 -12 98.59 4.84
1 -3 -12 96.26 3.53
-1 -3 -12 100.24 4.74
1 -3 -12 94.42 4.87
-1 -3 -12 101.32 7.02
1 3 -11 137.27 5.3
-1 3 -11 145.3 6.29
1 -3 -11 143.74 5.06
-1 -3 -11 146.5 6.07
1 -3 -11 150.7 6.33
-1 -3 -11 134.98 8.2
1 -3 -10 188.37 6.69
-1 3 -10 188.61 7.71
-1 -3 -10 184.36 9.81
1 -3 -10 200.83 7.78
-1 -3 -10 197.67 7.48
1 3 -10 190.64 6.82
1 -3 -9 47.62 2.21
-1 3 -9 41.99 2.98
-1 -3 -9 38.71 4.7
1 -3 -9 48.02 2.95
-1 -3 -9 47.18 2.68
1 -3 -8 48.05 2.39
-1 3 -8 52 3.16
-1 -3 -8 54.92 5.07
1 -3 -8 55.46 3.11
-1 -3 -8 54.58 2.81
1 -3 -7 44.65 2.37
1 -3 -7 54.91 3.05
-1 -3 -7 54.7 2.77
-1 -3 -7 58.96 4.87
1 -3 -6 6.76 1.23
1 3 -6 5.36 1.25
-1 -3 -6 8.9 3.04
-1 -3 -6 7.86 1.29
1 -3 -6 7.79 1.49
1 -3 -5 196.96 7.41
1 -3 -5 216.61 8.07
-1 -3 -5 204.6 7.7
-1 -3 -5 223.2 9.64
1 3 -5 200.8 7.62
1 -3 -4 56.24 2.68
1 -3 -4 46.31 3.05
-1 -3 -4 47.51 2.67
1 3 -4 48.64 2.92
-1 -3 -4 56.52 4.24
1 -3 -3 219.68 7.43
-1 -3 -3 183.66 7.56
1 -3 -3 184.11 7.94
-1 -3 -3 211.21 8.95
1 3 -3 204.33 7.87
1 3 -2 729.45 25.54
-1 -3 -2 686.08 26.18
1 -3 -2 780.1 24.93
1 3 -1 1026.02 34.8
-1 -3 -1 997.09 35.02
1 -3 -1 1040.88 34.01
-1 -3 0 2.55 1.85
-1 3 0 4.95 1.47
1 -3 0 5.91 1.47
-1 -3 1 1001.52 35.11
-1 3 1 1064.11 34.5
1 -3 1 1046.15 34.57
-1 -3 2 735.79 25.25
1 -3 2 747.02 24.95
1 -3 3 199.04 7.42
-1 -3 3 187.89 7.66
1 -3 4 47.8 2.72
-1 -3 4 38.4 2.8
-1 -3 5 217.83 8.17
1 -3 5 214.46 8.07
-1 3 5 222.54 8.54
-1 -3 5 204.99 7.56
1 -3 6 7.35 1.55
-1 -3 6 5.83 1.53
-1 3 6 7.94 1.78
1 3 6 9.99 1.66
-1 -3 7 55.49 3.17
1 -3 7 61.47 3.33
-1 3 7 56.02 3.41
1 3 7 57.04 3.26
-1 -3 8 55.4 3.1
1 -3 8 49.96 3.01
1 3 8 52.39 3.09
-1 3 8 50.22 3.27
-1 -3 9 38.53 2.7
1 -3 9 42.44 2.77
-1 3 9 46.87 3.08
1 3 9 42.18 2.81
-1 -3 10 191.89 7.56
1 -3 10 180.73 7.5
1 3 10 187.87 7.59
-1 3 10 196.62 7.86
-1 -3 11 132.3 5.75
1 -3 11 133.22 5.84
1 3 11 135.57 5.87
1 3 12 95.77 4.63
-1 -3 12 94.17 4.5
1 -3 12 92.65 4.61
1 3 13 158.6 6.66
-1 -3 13 150.85 6.39
1 -3 13 149.94 6.59
-1 -3 14 10.52 1.92
1 -3 14 12.1 2.13
-1 -3 15 20.88 2.27
1 -3 15 21.75 2.44
-1 -3 16 36.2 2.8
1 -3 16 35.93 2.94
-1 3 16 37.68 3.23
1 -3 17 10.7 2.22
-1 -3 17 13.02 2.19
-1 3 17 11.56 2.34
1 -3 18 85.88 4.51
-1 -3 18 79.55 4.47
1 3 18 86.34 5
-1 3 18 83.36 5.12
-1 -3 19 87.09 6.82
1 -3 19 85.16 4.55
-1 -3 19 81.17 4.66
1 3 19 91.95 5.26
-1 3 19 84.34 5.31
-1 -3 20 6.68 3.87
1 -3 20 3.46 2.05
-1 3 20 6.6 2.44
1 3 20 5.56 2.35
-1 -3 21 23.52 4.62
1 3 21 22.65 3.08
-1 3 21 17.77 3
-1 -3 22 10.17 4.2
1 -3 22 9.4 4.57
-1 3 22 8.74 2.65
1 3 22 8.6 2.76
1 -3 23 32.74 5.54
-1 -3 23 31.36 5.43
-1 3 23 30.33 3.77
1 -3 24 10.17 4.9
-1 -3 24 11.77 4.58
-1 3 24 7.49 2.83
-1 -3 24 10.47 2.58
1 -3 24 7.24 2.5
-1 -3 25 34.69 5.72
1 -3 25 38.99 5.9
1 -3 25 39.01 3.25
-1 3 25 29.84 3.87
-1 -3 25 32.24 3.21
-1 -3 26 7.62 4.38
1 -3 26 6 4.54
1 -3 26 4.39 2.35
-1 3 26 3.49 2.84
-1 -3 26 7.94 2.62
1 -3 27 4.99 4.46
-1 -3 27 4.63 4.35
1 -3 27 5.93 2.45
1 3 27 1.78 2.91
-1 -3 27 1.36 2.43
1 3 28 24.13 3.96
-1 -3 28 25.13 3.04
1 -3 28 18.39 2.9
-1 -3 28 17.36 4.9
1 -3 28 18.42 5.5
1 3 29 12.07 3.61
-1 -3 29 10.13 2.58
1 -3 29 11.96 2.62
-1 -3 29 9.46 4.67
1 -3 29 10.58 4.77
1 -3 30 18.84 2.83
-1 -3 30 15.37 2.63
1 3 30 16.12 3.89
-1 -3 31 3.58 2.32
1 -3 31 7.49 2.47
-1 3 31 8.91 3.67
1 3 31 7.48 3.62
1 3 32 34.5 5.02
-1 -3 32 36.94 3.24
1 -3 32 35.8 3.43
-1 -3 33 11.11 2.74
1 -3 33 13.22 3
1 -3 34 25.04 3.37
-1 -3 34 30.93 3.18
-1 -3 35 21.42 3.08
1 -3 35 20.42 3.31
1 4 -32 0.33 1.49
-1 4 -31 -0.27 0.67
-1 4 -31 1.27 0.66
1 4 -31 0.76 1.51
-1 4 -30 1.28 0.87
1 4 -30 0.14 1.95
1 4 -29 4.25 2.18
1 -4 -28 14.48 5.36
1 4 -28 10.53 2.4
1 -4 -27 14.67 5.25
1 4 -27 10 2.44
-1 -4 -27 3.7 4.94
1 -4 -26 28.96 6.13
1 4 -26 25.82 2.86
-1 -4 -26 29.86 6.16
1 -4 -25 12.51 5.15
-1 -4 -25 9.35 4.78
1 4 -25 7.37 2.34
1 -4 -24 27.98 5.47
1 4 -24 23.83 2.68
-1 -4 -24 25.02 5.47
1 -4 -23 9.95 4.31
1 4 -23 11.07 1.75
1 4 -23 11.74 2.4
-1 -4 -23 16.44 5.37
1 4 -22 102.3 4.66
-1 -4 -22 92.03 8.1
1 -4 -22 99.28 7.02
1 4 -22 105.36 4.05
-1 -4 -22 75.89 2.88
-1 -4 -22 72.4 2.92
-1 -4 -21 35.21 5.68
1 4 -21 35.47 2.27
1 -4 -21 39.7 4.83
-1 -4 -21 33.03 1.76
1 4 -21 37.16 2.9
1 -4 -20 15.51 3.68
-1 -4 -20 15.33 1.31
1 4 -20 15.81 2.22
1 4 -20 16.4 1.55
-1 -4 -20 21.19 4.85
-1 -4 -19 9.1 4.23
1 4 -19 5.33 1.18
-1 -4 -19 6.84 1.09
-1 -4 -19 3.46 3.12
1 -4 -19 7.28 3.17
1 4 -19 5.79 1.86
-1 4 -19 7.95 2.66
1 4 -18 45.45 2.38
-1 -4 -18 48.92 4.46
1 -4 -18 49 4.43
-1 -4 -18 45.19 5.93
1 4 -18 49.87 3.06
-1 -4 -18 44.31 2.2
-1 4 -18 53.66 3.93
-1 -4 -17 49.91 4.2
1 -4 -17 54.35 4.31
-1 -4 -17 48.43 6.15
-1 4 -17 61.07 4.14
-1 -4 -17 44.62 2.24
-1 -4 -16 103.63 7.64
-1 4 -16 105.79 4.98
-1 -4 -16 110 5.28
1 -4 -16 98.12 5.1
-1 4 -15 4.7 2.33
1 -4 -15 3.48 2.01
-1 -4 -15 3.45 2.14
-1 -4 -15 9.14 4.04
-1 4 -14 158.17 7.19
-1 -4 -14 153.73 7.02
1 -4 -14 169.11 7.27
-1 -4 -14 140.39 9.43
-1 4 -13 8.61 2.5
-1 -4 -13 6.96 1.9
1 -4 -13 5.53 1.94
-1 -4 -13 3.03 3.53
-1 4 -12 157.1 7.1
1 -4 -12 163.96 5.87
-1 -4 -12 174.56 6.87
1 -4 -12 175.86 7.16
1 4 -12 147.07 5.64
-1 -4 -12 158.51 9.63
1 -4 -11 7.93 1.33
-1 4 -11 9.86 2.41
1 4 -11 4.88 1.05
-1 -4 -11 8.28 1.69
1 -4 -11 5.92 1.77
-1 -4 -11 8.28 3.75
1 -4 -10 162.56 6.12
-1 4 -10 145.26 7.01
1 -4 -10 168.32 7.07
-1 -4 -10 184.13 6.88
1 4 -10 157.07 5.99
-1 -4 -10 166.49 9.49
1 -4 -9 13.37 1.51
1 4 -9 9.03 1.39
1 -4 -9 10.5 1.89
-1 -4 -9 11.86 1.65
-1 -4 -9 13.72 3.74
-1 -4 -8 222.89 8.3
1 -4 -8 215.22 8.58
1 4 -8 208.83 7.89
1 -4 -8 196.56 7.78
1 4 -7 82.15 4.05
-1 -4 -7 89.41 6.4
1 -4 -7 86.18 3.85
1 -4 -7 91.9 4.54
-1 -4 -7 86.55 4.18
1 -4 -6 3.15 1.35
-1 -4 -6 3.06 1.36
1 -4 -6 3.19 1.51
1 4 -6 1.69 1.57
-1 -4 -6 0.16 3
1 -4 -5 17.43 1.78
1 -4 -5 14.53 2.01
-1 -4 -5 16.87 1.87
-1 -4 -5 17.74 3.51
-1 -4 -4 49.04 4.67
1 -4 -4 55.45 3.56
-1 -4 -4 54.92 3.27
1 -4 -4 59.66 3.02
-1 -4 -3 144.26 7.93
1 -4 -3 155.72 6.88
1 -4 -3 161.85 6.29
-1 -4 -2 51.38 4.33
1 -4 -2 53.12 2.97
-1 -4 -1 37.41 3.51
1 -4 -1 40.42 2.61
-1 4 -1 35.89 2.62
-1 -4 0 347.24 13.85
1 -4 0 372.88 13.06
-1 -4 1 36.3 3.04
1 -4 1 40.49 2.69
-1 -4 1 39.21 2.86
-1 -4 2 53.13 3.47
-1 -4 2 56.79 3.3
1 -4 2 51.41 3.11
-1 -4 3 155.09 6.63
1 -4 3 151.43 6.81
1 -4 3 157.84 6.47
-1 -4 3 161.01 6.64
1 -4 4 49.41 3.27
1 -4 4 55.78 3.24
-1 -4 4 56.97 3.39
1 -4 5 13.48 1.77
-1 -4 5 17.7 2.13
1 -4 5 15.95 2.01
1 -4 6 1.5 1.05
1 -4 6 1.84 1.55
-1 -4 6 2.52 1.89
-1 -4 6 2.55 0.9
1 -4 7 91.68 4.42
-1 -4 7 92.15 4.48
-1 -4 7 79.72 3.46
-1 -4 8 228.51 8.85
1 -4 8 210.01 8.65
1 4 9 11.14 1.94
-1 -4 9 10.98 2.08
1 -4 9 8.76 2.09
1 4 10 169.31 7.23
-1 -4 10 170.9 7.12
1 -4 10 154.39 6.93
1 4 11 6.64 1.83
-1 -4 11 6.54 1.97
1 -4 11 8.01 2.19
-1 -4 12 153.26 6.69
1 -4 12 150.04 6.72
-1 -4 13 7.14 2
1 -4 13 6.58 2.02
-1 4 14 159.94 7.39
-1 -4 14 156.13 6.83
1 -4 14 153.12 6.93
-1 4 15 3.67 1.96
-1 -4 15 3.64 1.98
1 -4 15 2.56 2.07
-1 4 16 105.9 5.81
-1 -4 16 104.07 5.2
1 -4 16 96.29 5.33
1 4 17 55.85 4.02
-1 4 17 59.13 4.32
-1 -4 17 55.25 3.75
1 -4 17 54.94 3.99
-1 4 18 53.59 4.3
1 4 18 57.15 4.21
1 -4 18 53.83 4.09
-1 -4 18 58.29 3.94
1 4 19 4.98 2.37
-1 4 19 3.2 2.48
1 -4 19 3.66 2.37
-1 -4 19 5.12 2.31
1 4 20 15.04 2.98
-1 4 20 16.26 3.04
-1 -4 20 15.14 2.82
1 -4 20 18.8 2.89
-1 4 21 37.75 4.11
-1 4 22 104.92 6.58
-1 -4 22 96.34 8.28
-1 4 23 15.95 3.5
-1 -4 23 10.16 5.02
-1 -4 24 21.64 5.61
-1 4 24 22.66 3.8
-1 -4 24 23.27 3.34
-1 -4 25 13.26 5.15
1 -4 25 9.71 5.03
1 -4 25 13.05 2.99
-1 -4 25 8.36 2.86
1 4 25 8.6 3.24
-1 -4 26 34.29 6
1 -4 26 30.58 6.24
1 -4 26 36.84 3.69
1 4 26 25.02 4.06
-1 -4 26 32.52 3.66
-1 -4 27 15.58 5.29
1 -4 27 12.78 5.34
1 4 27 7.09 3.34
1 -4 27 9.5 2.91
-1 -4 27 8.06 2.87
1 -4 28 8.44 5.45
1 4 28 15.55 3.95
-1 -4 28 16.62 3.19
1 -4 28 17.19 3.05
1 -4 29 3.81 2.78
-1 4 29 2.9 3.53
1 4 29 6.1 3.59
-1 -4 29 3.24 2.86
1 -4 30 -0.09 2.62
1 4 30 4.28 3.5
-1 4 30 3.85 3.75
-1 -4 30 1.07 2.7
1 -4 31 0.89 2.69
1 4 31 6.33 3.71
-1 -4 31 4.43 2.8
-1 -4 32 -1.7 2.81
1 -4 32 0.35 2.78
1 -4 33 1.51 2.79
-1 -4 33 5.02 2.8
-1 -4 34 11.55 3.1
1 -4 34 7.69 3.12
-1 -4 35 4.02 2.83
1 -4 35 4.21 3.05
1 -5 -28 11.84 5.54
1 -5 -27 20.09 5.42
-1 -5 -27 17.4 5.86
1 -5 -26 0.98 4.81
-1 -5 -26 12.81 5.12
1 -5 -26 10.43 5.26
-1 -5 -26 13.58 5.61
-1 -5 -25 38.72 5.92
1 -5 -25 30.73 5.93
-1 -5 -25 34.83 6.1
-1 -5 -24 8.56 4.42
1 -5 -24 7.42 4.82
-1 -5 -24 8.74 4.97
-1 -5 -23 13.53 4.45
-1 -5 -23 6.76 4.48
1 -5 -23 8.63 4.76
-1 -5 -22 2.59 4.26
1 -5 -22 2.5 4.24
-1 -5 -22 1.43 0.94
-1 -5 -22 1.79 1.06
-1 -5 -21 54.64 2.5
-1 -5 -21 67.68 2.86
-1 -5 -21 54.31 6.85
1 -5 -20 16.91 3.69
-1 -5 -20 18.08 1.46
-1 -5 -20 23.85 1.9
-1 -5 -20 21.67 5.22
1 -5 -19 137.75 7.25
-1 -5 -19 146.49 5.09
-1 -5 -19 114.04 9.13
-1 -5 -19 105.87 4.52
-1 -5 -18 45.05 6.47
-1 -5 -18 48.35 2.59
1 -5 -18 30.95 3.64
1 -5 -18 30.39 1.41
1 -5 -18 21.07 1.2
-1 -5 -17 22.96 5.27
1 -5 -17 18.49 2.96
1 -5 -17 18.48 1.41
-1 -5 -16 84.83 7.54
1 -5 -16 89.48 5.26
1 -5 -16 92.27 3.68
-1 -5 -16 81.49 5.11
-1 -5 -15 132.51 9.8
-1 -5 -15 157.39 7.03
1 -5 -15 141.33 7.06
1 -5 -15 151.64 5.68
-1 5 -14 49.75 4.13
-1 -5 -14 48.11 5.98
1 -5 -14 49.86 3.71
-1 -5 -14 45.67 3.52
-1 5 -13 121.67 6.31
-1 -5 -13 119.77 5.74
1 -5 -13 123.6 6.05
-1 -5 -13 108.91 8.45
-1 5 -12 9.73 2.74
1 -5 -12 8.56 2.06
-1 -5 -12 5.54 1.82
-1 -5 -12 6.36 4.01
-1 5 -11 64.29 4.34
-1 -5 -11 61.17 6.38
1 -5 -11 65.07 4.03
-1 -5 -11 62.02 3.79
-1 5 -10 76.13 4.68
1 -5 -10 74.71 3.68
-1 -5 -10 73.62 6.62
1 -5 -10 77.45 4.42
-1 -5 -10 73.67 4.13
1 -5 -9 174.23 6.96
1 -5 -9 179.91 7.79
-1 -5 -9 179.62 7.48
-1 -5 -9 176.13 10.23
1 -5 -8 22.99 2.12
1 -5 -8 23.1 2.56
-1 -5 -8 22.88 2.25
-1 -5 -8 25.47 4.49
-1 -5 -7 11.73 3.94
1 -5 -7 11.22 2.1
-1 -5 -7 11.43 1.83
1 -5 -7 14.75 2.06
-1 -5 -6 412.7 17.45
-1 -5 -6 426.44 15.08
1 -5 -6 409.1 15.31
1 -5 -6 386.04 14.37
-1 -5 -5 182.96 9.76
1 -5 -5 170.34 8.04
-1 -5 -5 187.28 7.87
1 -5 -5 188.49 7.41
-1 -5 -4 203.44 10.32
-1 -5 -4 205.83 8.66
1 -5 -4 205.5 8.93
1 -5 -4 214.88 8.27
-1 -5 -3 133.03 7.61
1 -5 -3 123.6 6.31
1 -5 -3 130.99 5.74
-1 -5 -3 135.85 5.98
-1 -5 -2 2.67 2.39
1 -5 -2 3.44 1.71
-1 -5 -2 4.4 1.79
-1 -5 -1 118.75 6.92
-1 -5 -1 133.92 6
1 -5 -1 135.03 5.89
-1 -5 0 269.45 11.48
-1 -5 0 278.27 10.67
1 -5 0 274.08 10.51
-1 -5 1 129.1 6.61
1 -5 1 131.36 7.06
-1 -5 1 140.55 6.17
1 -5 1 125.15 5.9
-1 -5 2 3.14 1.97
-1 -5 2 4.11 2.01
1 -5 2 3.39 1.83
1 -5 2 3.99 2.4
-1 -5 3 123.66 6.16
1 -5 3 128.93 6.55
1 -5 3 135.5 6.02
-1 -5 3 139.52 6.25
1 -5 4 188.48 8.49
1 -5 4 207.61 8.4
-1 -5 4 216.09 8.61
1 -5 5 186.93 7.7
1 -5 5 190.06 8
-1 -5 5 194.86 8.2
1 -5 6 412.58 14.46
1 -5 6 392.53 15.02
-1 -5 6 426.23 15.31
1 -5 7 11.8 2.32
-1 -5 7 11.01 2.3
-1 -5 7 9.76 1.32
-1 -5 8 27.79 2.79
1 -5 8 24.53 2.68
-1 -5 8 22.64 1.59
-1 -5 9 184.15 7.79
1 -5 9 169.01 7.56
-1 -5 10 76.05 4.46
1 -5 10 70.63 4.25
-1 -5 11 69.02 4.25
1 -5 11 61.17 4.04
1 -5 12 8.47 2.36
-1 -5 12 6.36 2.22
-1 5 12 7.26 2.15
-1 5 13 114.34 6.22
-1 -5 13 114.05 5.83
1 -5 13 116.1 5.87
-1 5 14 47.77 4.01
-1 -5 14 43.74 3.61
1 -5 14 55.13 3.83
1 5 15 147.74 7.21
-1 5 15 144.28 7.39
-1 -5 15 142.74 6.85
1 -5 15 142.88 6.95
-1 5 16 88.41 5.61
1 5 16 89.96 5.37
-1 -5 16 86.12 5.1
1 -5 16 93.7 5.38
-1 5 17 22.6 3.23
1 5 17 19.43 3.01
1 -5 17 22.39 3.11
-1 -5 17 22.68 3.08
-1 5 18 30.39 3.67
1 -5 18 31.46 3.58
-1 -5 18 31.33 3.42
-1 5 19 134.27 7.55
1 -5 19 137.25 7
-1 -5 19 130.63 6.74
-1 5 20 28.24 3.86
-1 -5 20 20.47 3.18
1 -5 20 27.13 3.51
-1 5 21 68.81 5.54
1 -5 21 60.4 4.67
1 5 23 10.8 3.45
-1 -5 24 8.97 5.1
1 5 24 5.2 3.29
-1 -5 24 9.54 3.21
-1 -5 25 42.93 6.8
1 5 25 47.25 5.13
-1 -5 25 38.11 4.17
1 -5 25 45.3 4.15
-1 -5 26 10.28 5.62
1 5 26 14.46 3.86
1 -5 26 7.02 3.09
-1 -5 26 10.05 3.14
1 5 27 27.17 4.58
-1 5 27 30.61 4.83
1 -5 27 29.74 3.89
-1 -5 27 22.46 3.64
1 5 28 17.23 4.46
-1 5 28 18.09 4.55
1 -5 28 25.4 3.84
-1 -5 28 15.45 3.37
1 5 29 3.11 3.75
-1 5 29 2.33 3.9
-1 -5 29 2.09 3.07
1 -5 29 1.78 3.08
1 5 30 2.08 3.73
-1 -5 30 5.19 3.26
1 -5 30 6.85 3.27
1 -5 31 27.23 3.81
1 5 31 26.56 5.17
-1 -5 31 28.66 3.93
-1 -5 32 8.02 3.41
1 -5 32 8.04 3.41
1 -5 33 1.54 3.37
-1 -5 33 12.09 3.41
1 -5 34 9.94 3.48
-1 -5 34 11.9 3.44
-1 -5 35 24.65 3.8
1 -5 35 29.13 4
1 -6 -30 27.66 6.84
1 -6 -29 17.93 6.42
1 -6 -28 13.5 5.78
-1 -6 -28 16.09 5.83
-1 -6 -27 31.68 6.49
1 -6 -27 35.96 6.36
-1 -6 -26 49.2 6.68
1 -6 -26 48.91 6.53
-1 -6 -25 1.58 4.61
1 -6 -25 3.02 4.15
-1 -6 -24 35.85 6.71
1 -6 -24 48.58 6.74
-1 -6 -24 43.99 5.81
1 -6 -24 45.1 5.69
-1 -6 -23 49.96 2.3
-1 -6 -23 72.79 6.38
1 -6 -23 50.88 6.95
-1 -6 -23 58.68 7.39
-1 -6 -23 65.26 2.54
1 -6 -22 8.55 4.77
-1 -6 -22 6.84 1.23
-1 -6 -22 12.69 1.66
-1 -6 -22 11.05 5.29
-1 -6 -22 7.98 4.02
-1 -6 -21 45.63 2.52
-1 -6 -21 66.57 5.58
-1 -6 -21 75.04 3.22
-1 -6 -21 48.42 6.91
1 -6 -21 49.64 6.76
-1 -6 -20 4.77 4.92
1 -6 -20 4.48 4.62
1 -6 -20 1.39 0.55
-1 -6 -20 3.35 3.27
1 -6 -20 3.54 0.65
-1 -6 -20 2.83 1.72
-1 -6 -19 29.37 2.43
-1 -6 -19 24.74 5.45
1 -6 -19 18.01 5.05
1 -6 -19 27.85 1.81
-1 -6 -18 81.71 3.97
-1 -6 -18 63.66 7.51
1 -6 -18 76.35 3.45
1 -6 -18 63.3 7.15
-1 -6 -17 64.15 3.57
-1 -6 -17 56.44 7.03
1 -6 -17 58.22 4.52
1 -6 -17 66.3 3.22
-1 -6 -16 108.03 4.85
-1 -6 -16 95.49 8.52
1 -6 -16 97.76 5.81
1 -6 -16 104.05 4.52
-1 -6 -15 26.76 2.48
-1 -6 -15 23.27 5.5
1 -6 -15 19.84 2.86
1 -6 -15 22.5 2.2
1 -6 -14 65.9 4.44
-1 -6 -14 53.96 6.83
-1 -6 -14 65.23 3.72
1 -6 -14 70.23 3.58
1 -6 -13 39.66 3.43
-1 -6 -13 35.87 3.2
-1 -6 -13 37.12 5.92
1 -6 -12 157.11 7.32
-1 -6 -12 149.68 7.01
-1 -6 -12 137.9 10.05
-1 -6 -11 3.13 1.79
1 -6 -11 1.53 1.87
-1 -6 -11 -1.02 3.95
1 -6 -10 92.96 5.11
-1 -6 -10 84.62 4.73
-1 -6 -10 90.15 7.7
-1 -6 -10 71.5 4.22
-1 -6 -9 7.21 4.61
-1 -6 -9 6.5 1.87
1 -6 -9 5.31 2.11
-1 -6 -9 8.23 2.11
1 -6 -9 11.05 2.13
-1 -6 -8 93.55 7.46
1 -6 -8 85.77 5.09
-1 -6 -8 87.19 4.86
-1 -6 -8 80.56 4.48
1 -6 -8 83.23 4.36
-1 -6 -7 -0.66 3.57
1 -6 -7 1.19 1.9
-1 -6 -7 0.39 1.71
-1 -6 -7 4.02 1.88
1 -6 -7 2.13 1.81
-1 -6 -6 19.45 4.3
-1 -6 -6 20.58 2.62
1 -6 -6 25.73 2.99
-1 -6 -6 24.24 2.55
1 -6 -6 19.9 2.47
-1 -6 -5 57.77 5.88
-1 -6 -5 53.8 3.81
1 -6 -5 53.77 4.01
1 -6 -5 47.96 3.4
-1 -6 -5 60.45 3.7
-1 -6 -4 28.47 4.31
-1 -6 -4 27.04 2.73
1 -6 -4 25.76 2.67
1 -6 -4 22.56 2.83
-1 -6 -4 23.65 2.69
-1 -6 -3 79.32 6.14
-1 -6 -3 80.69 4.51
1 -6 -3 84.09 4.47
1 -6 -3 76.73 4.97
1 -6 -3 95.22 6.72
-1 -6 -2 10.4 3.28
1 -6 -2 11.02 2.11
-1 -6 -2 11.18 2.19
1 -6 -2 12.84 3.46
-1 -6 -1 12.73 2.97
-1 -6 -1 14.37 2.33
1 -6 -1 13.18 2.08
1 -6 -1 11.85 3.38
1 -6 0 33.36 4.11
-1 -6 0 29.18 3.64
-1 -6 0 31.19 2.93
1 -6 0 31.3 2.82
-1 -6 1 13.63 2.74
1 -6 1 16.35 2.32
-1 -6 1 13.82 2.36
1 -6 1 14.15 3.25
1 -6 2 15.15 2.55
-1 -6 2 12.13 2.45
1 -6 2 14.02 3.17
-1 -6 2 9.26 2.61
1 -6 3 91.26 4.95
-1 -6 3 89.5 5
1 -6 3 84.97 5.36
-1 -6 3 90.38 5.28
1 -6 4 24.38 2.85
-1 -6 4 25.58 2.92
-1 -6 5 55.91 3.96
1 -6 5 45.97 3.67
1 -6 6 23.73 2.84
-1 -6 6 24.99 3.15
-1 -6 7 3.27 2.28
1 -6 7 0.54 1.96
1 -6 8 84.37 4.95
-1 -6 8 90.27 5.24
-1 -6 9 7.52 2.47
1 -6 9 7.05 2.42
-1 -6 10 88.56 5.19
1 -6 10 82.47 4.98
1 -6 11 3.23 2.48
-1 -6 11 2.09 2.39
-1 -6 12 143.02 7.11
1 -6 12 147.73 7.17
-1 -6 13 33.11 3.52
1 -6 13 34.12 3.5
-1 -6 14 62.17 4.51
1 -6 14 55.2 4.39
-1 6 15 20.04 3.2
-1 -6 15 23.6 3.41
1 -6 15 18.7 3.16
-1 6 16 98.3 6.16
-1 -6 16 93.3 5.67
1 -6 16 95.69 5.76
-1 6 17 61.76 4.9
1 -6 17 54.09 4.58
-1 -6 17 61.44 4.62
-1 6 18 82.47 5.74
-1 -6 18 72.82 5.08
1 -6 18 71.94 5.21
-1 -6 19 31.01 3.74
1 -6 19 23.24 3.76
-1 -6 20 3.63 3.05
1 -6 20 2.57 3.15
1 6 21 69.42 5.46
1 -6 21 58.29 5.02
1 6 22 13.12 3.52
1 6 23 77.66 6.17
1 6 24 55.4 5.57
-1 6 24 55.76 5.78
1 6 25 5.7 3.89
-1 6 25 7.63 4.07
1 -6 25 2.4 3.26
-1 -6 25 5.25 3.43
-1 6 26 72.6 6.78
1 6 26 66.44 6.42
-1 -6 26 58.18 5.25
1 -6 26 62.91 5.2
1 6 27 62.01 6.31
-1 6 27 52.25 6.41
1 -6 27 48.6 4.74
-1 -6 27 46.77 4.81
-1 6 28 20.11 5.17
1 6 28 25.55 5.34
-1 -6 28 18.88 3.91
1 -6 29 33.81 4.55
1 6 29 28.26 5.51
-1 -6 29 37.53 4.51
1 -6 30 40.5 4.58
1 6 30 47.15 6.27
-1 -6 30 40.36 4.52
-1 -6 31 17.96 4
1 -6 31 11.75 3.75
1 -6 32 18.86 3.95
-1 -6 32 29.25 4.26
1 -6 33 7.77 3.59
-1 -6 33 7.45 3.75
-1 -6 34 43.58 4.72
-1 -7 -29 5.02 5.63
1 -7 -29 5.24 5.88
-1 -7 -28 46.1 7.31
1 -7 -28 38.91 6.99
1 -7 -27 21.26 5.69
-1 -7 -27 18.87 5.59
-1 -7 -26 12.41 5.21
1 -7 -26 17.04 5.17
-1 -7 -25 36.72 5.91
1 -7 -25 44.97 5.88
-1 -7 -24 8.57 4.43
-1 -7 -24 9.32 0.89
-1 -7 -24 10.9 1.1
1 -7 -23 10.39 3.91
-1 -7 -23 11.26 4.16
-1 -7 -23 12.77 1.76
-1 -7 -23 6.98 1.29
-1 -7 -22 39.36 6.56
1 -7 -22 26.85 5.94
1 -7 -22 38.62 4.93
-1 -7 -22 48.5 5.25
-1 -7 -22 44.2 2.71
-1 -7 -22 29.41 2.04
1 -7 -21 53.52 2.43
-1 -7 -21 71.72 5.58
1 -7 -21 62.72 5.43
-1 -7 -21 77.28 3.66
-1 -7 -21 64.1 7.77
1 -7 -21 49.91 6.85
-1 -7 -20 6.67 5.24
1 -7 -20 18.49 5.36
-1 -7 -20 19.82 2.48
-1 -7 -20 11.54 3.57
1 -7 -20 13.82 1.75
-1 -7 -19 189.63 7.25
-1 -7 -19 147.13 11.4
1 -7 -19 122.11 10.36
1 -7 -19 172.26 6.63
-1 -7 -19 157.92 8.45
-1 -7 -18 120.97 5.39
-1 -7 -18 106.78 6.35
-1 -7 -18 83.36 8.7
1 -7 -18 79.93 8.16
1 -7 -18 112.18 4.94
1 -7 -17 10.65 4.78
-1 -7 -17 10.22 5.41
-1 -7 -17 13.35 2.4
-1 -7 -17 9.5 2.75
1 -7 -17 14.95 2.23
-1 -7 -16 42.81 3.29
-1 -7 -16 38.88 6.4
1 -7 -16 30.69 5.55
1 -7 -16 45.04 3.05
-1 -7 -15 100.29 4.97
-1 -7 -15 85.01 8.24
1 -7 -15 102.4 4.81
1 -7 -14 13.44 4.76
-1 -7 -14 23.01 5.56
1 -7 -14 15.61 2.95
1 -7 -14 20.82 2.54
-1 -7 -14 18.56 2.6
1 -7 -13 64.84 3.76
-1 -7 -13 55.41 3.81
1 -7 -13 63.49 4.61
-1 -7 -13 49.55 6.7
1 -7 -13 53.56 6.42
1 -7 -12 17.2 2.46
1 -7 -12 19.93 2.94
1 -7 -12 14.65 4.5
-1 -7 -12 15.86 5.1
1 -7 -11 1.55 3.86
1 -7 -11 1.56 2.2
-1 -7 -11 3.12 4.56
1 -7 -10 26.31 3.23
-1 -7 -10 34.77 6.05
1 -7 -10 22.7 5.05
-1 -7 -9 115.5 8.99
1 -7 -9 94.14 8.19
1 -7 -9 112.42 6.24
-1 -7 -9 108.45 5.98
-1 -7 -8 28.92 5.48
-1 -7 -8 27.41 3.05
1 -7 -8 25.53 3.32
-1 -7 -8 26.39 3.13
1 -7 -8 23.24 4.93
-1 -7 -7 126.75 9.09
1 -7 -7 103.73 8.48
-1 -7 -7 121.88 6.47
1 -7 -7 118.34 6.54
1 -7 -7 111.87 5.68
-1 -7 -7 106.52 5.71
-1 -7 -6 115.26 8.53
1 -7 -6 113.93 8.55
-1 -7 -6 109.29 6.26
1 -7 -6 117.02 6.65
-1 -7 -6 120.02 5.9
1 -7 -6 115.22 5.78
1 -7 -5 63.27 6.47
-1 -7 -5 53.84 5.97
1 -7 -5 53.74 3.91
-1 -7 -5 59.24 4.03
1 -7 -5 60.8 4.57
-1 -7 -5 61.06 4.42
-1 -7 -4 13.41 4.31
-1 -7 -4 21.9 2.92
1 -7 -4 13.24 3.03
-1 -7 -4 14.55 2.7
1 -7 -4 15.49 4.05
1 -7 -3 191.31 10.36
-1 -7 -3 180.8 10.03
1 -7 -3 168.12 7.62
-1 -7 -3 175.65 7.8
1 -7 -3 165.11 8.41
-1 -7 -3 167.24 8.19
-1 -7 -2 5.62 3.39
-1 -7 -2 9.98 3.08
1 -7 -2 4.8 3.38
1 -7 -1 237.65 11.57
-1 -7 -1 212.17 10.8
1 -7 -1 218.47 9.28
-1 -7 -1 214.9 9.36
-1 -7 0 6.42 3.01
-1 -7 0 14.16 3.01
-1 -7 1 214.12 9.41
1 -7 1 217.93 9.29
1 -7 2 12.02 2.91
-1 -7 2 8.18 2.89
-1 -7 3 181.97 8.36
1 -7 3 174.57 8.13
1 -7 4 22.91 3.26
-1 -7 4 17.01 3.16
1 -7 5 59.94 4.45
-1 -7 5 69.97 4.7
1 -7 6 114.84 5.99
-1 -7 6 118.62 6.53
1 -7 6 126.22 6.53
1 -7 7 108.54 6.16
-1 -7 7 116.38 6.35
-1 -7 8 33.48 3.71
1 -7 8 26.34 3.45
-1 -7 8 27.01 2.33
-1 -7 9 112.07 6.33
1 -7 9 113.72 6.27
1 -7 9 106.67 4.34
-1 -7 9 113.25 4.85
1 -7 10 27.42 3.45
-1 -7 10 31.1 3.76
1 -7 11 4.68 2.83
-1 -7 11 2.52 2.77
1 -7 12 16.61 3.3
-1 -7 12 19.96 3.42
1 -7 13 69.14 4.94
-1 -7 13 59.86 4.96
1 -7 14 19.11 3.62
-1 -7 14 18.41 3.57
1 -7 15 96.08 6.07
-1 -7 15 101.71 6.24
-1 -7 16 44.61 4.4
1 -7 16 37.64 4.25
1 -7 17 10.49 3.34
-1 -7 17 12.9 3.35
-1 -7 18 98.58 6.35
1 -7 18 99.54 6.46
-1 -7 19 157.86 8.34
1 -7 19 158.46 8.46
-1 -7 20 16.47 3.85
1 -7 20 12.64 3.9
-1 -7 21 64.87 5.38
1 -7 21 61.34 5.38
-1 7 21 70.71 6
-1 7 22 43.16 5.25
-1 7 23 16.1 4.37
-1 7 24 20.61 4.68
1 7 24 19.47 4.23
-1 -7 25 40.05 4.87
-1 7 25 47.93 5.79
1 7 25 45.71 5.46
1 -7 26 15.59 3.78
-1 -7 26 11.55 3.98
-1 7 26 16.41 4.68
1 7 26 16.7 4.68
1 -7 27 24.21 4.09
-1 -7 27 21.12 4.21
-1 7 27 19.99 5.48
1 7 27 25.21 5.18
1 -7 28 47.19 5.09
-1 -7 28 48.93 5.1
-1 -7 29 4.74 3.83
1 -7 29 4.7 3.91
1 7 29 5.84 5.19
-1 -7 30 33.83 4.61
-1 -8 -30 17.17 6.98
-1 -8 -29 16.13 6.44
1 -8 -28 20.79 6.16
-1 -8 -28 24.3 6.47
-1 -8 -27 21 6.22
1 -8 -27 21.21 5.98
-1 -8 -26 21.68 5.69
1 -8 -26 16.78 5.26
-1 -8 -25 -2.15 4.73
1 -8 -25 3.2 4.43
-1 -8 -24 10.67 1.39
1 -8 -24 14.96 4.8
-1 -8 -24 20.99 4.73
-1 -8 -24 21.83 2.01
-1 -8 -23 25.68 4.83
1 -8 -23 28.93 4.8
-1 -8 -23 16.33 1.7
-1 -8 -23 30.27 2.52
-1 -8 -22 9.21 3.89
1 -8 -22 9.17 3.56
-1 -8 -22 8.52 2.29
1 -8 -22 6.77 1.2
-1 -8 -21 9.06 2.46
-1 -8 -21 6.96 3.59
1 -8 -21 6.08 3.45
1 -8 -21 8.28 1.7
-1 -8 -20 36.25 3.2
-1 -8 -20 31.53 4.19
1 -8 -20 28.25 4.08
1 -8 -20 32.17 2.68
-1 -8 -19 24.56 6.35
1 -8 -19 23.37 5.47
-1 -8 -19 35.68 3.23
-1 -8 -19 30.85 3.98
1 -8 -19 25.52 3.8
1 -8 -19 31.44 2.86
1 -8 -18 16.64 5.25
-1 -8 -18 19.57 5.74
1 -8 -18 22.36 3.65
-1 -8 -18 21.11 3.51
1 -8 -18 22.82 2.78
-1 -8 -18 27.24 3.02
-1 -8 -17 74.12 8.27
-1 -8 -17 89.59 4.95
-1 -8 -17 84.25 5.57
1 -8 -17 89.51 4.68
1 -8 -16 22.19 5.47
-1 -8 -16 25.19 5.93
-1 -8 -16 35.31 3.36
-1 -8 -16 26.74 3.62
1 -8 -16 30.97 3.09
1 -8 -15 17.13 2.7
-1 -8 -15 17.1 2.78
-1 -8 -15 12.36 5.49
-1 -8 -15 11.97 2.85
1 -8 -15 13.88 5.27
1 -8 -14 30.95 5.54
-1 -8 -14 36.14 6.59
-1 -8 -14 45.4 3.61
-1 -8 -14 42.4 4.04
1 -8 -14 45.26 3.53
1 -8 -13 3.49 2.45
-1 -8 -13 8.93 2.67
-1 -8 -13 5.76 5.38
-1 -8 -13 6.56 2.53
1 -8 -13 3.13 4.1
1 -8 -12 33.38 3.28
-1 -8 -12 37.45 3.4
-1 -8 -12 39 6.51
1 -8 -12 35.27 5.91
1 -8 -11 36.32 3.42
-1 -8 -11 41.71 3.55
-1 -8 -11 31.67 6.5
1 -8 -11 29.16 3.73
1 -8 -11 33.91 5.86
1 -8 -10 117.09 5.95
1 -8 -10 118.05 6.9
-1 -8 -10 130.35 10.15
-1 -8 -9 1.77 4.69
1 -8 -9 0.57 2.69
1 -8 -9 3.83 4.47
1 -8 -8 157.03 8.4
-1 -8 -8 166.49 11.07
1 -8 -8 157.98 10.69
1 -8 -7 52.78 4.83
-1 -8 -7 55.52 6.99
1 -8 -7 57.48 6.75
-1 -8 -6 153.42 7.61
1 -8 -6 163.44 8.59
-1 -8 -6 175.52 10.97
1 -8 -6 160.66 10.64
1 -8 -5 139.14 6.85
-1 -8 -5 146.92 7.04
-1 -8 -5 127.95 7.33
1 -8 -5 123.9 7.46
-1 -8 -5 127.77 9.42
1 -8 -5 122.65 9.26
-1 -8 -4 220.86 9.39
1 -8 -4 200.43 9.12
1 -8 -4 212.45 10.24
-1 -8 -4 202.56 9.94
-1 -8 -4 212.95 11.92
-1 -8 -3 66.55 4.6
1 -8 -3 63.2 4.5
-1 -8 -3 37.74 4.19
1 -8 -3 44.21 4.57
-1 -8 -2 186.48 8.49
1 -8 -2 181.61 8.36
1 -8 -2 175.13 9.29
-1 -8 -1 64.28 4.79
1 -8 -1 72.17 4.9
1 -8 0 40.94 3.96
-1 -8 0 44.24 4.09
1 -8 1 74.76 5.07
-1 -8 1 64.15 4.99
-1 -8 2 175.27 9.39
1 -8 2 188.97 9.97
-1 -8 2 186 8.88
1 -8 2 185.34 8.75
1 -8 3 47.76 4.92
1 -8 3 53 4.94
-1 -8 3 55.29 4.91
1 -8 4 229.76 10.66
1 -8 4 224.86 10.16
-1 -8 4 221.25 10.19
1 -8 5 135.2 7.49
-1 -8 5 141.92 7.7
1 -8 5 145.31 7.63
-1 -8 6 156.95 8.2
1 -8 6 153.43 8.05
-1 -8 7 55.56 4.96
1 -8 7 69.62 5.33
-1 -8 8 167.75 7.19
-1 -8 8 165.64 8.35
1 -8 8 156.41 8.2
1 -8 9 1.8 1.29
-1 -8 9 2.48 1.46
1 -8 9 8.81 3.67
-1 -8 9 2.29 3.35
1 -8 10 115.69 6.9
-1 -8 10 118.18 6.85
1 -8 11 43.65 4.46
-1 -8 11 37.04 4.25
1 -8 12 34.47 4.26
-1 -8 12 33.43 4.01
1 -8 13 5.33 3.31
-1 -8 13 3.72 3.11
1 -8 14 41.59 4.51
-1 -8 14 38.24 4.44
1 -8 15 18.4 3.69
-1 -8 15 13.97 3.78
1 -8 16 26.01 4.11
-1 -8 16 26.25 4.05
1 -8 17 78.74 6.07
-1 -8 17 81.09 6.03
1 -8 18 19.8 4.22
-1 -8 18 18.57 3.97
1 -8 19 31.24 4.66
-1 -8 19 32.74 4.56
1 -8 20 38.22 4.9
-1 -8 20 32.84 4.59
-1 -8 21 5.77 3.85
1 -8 21 10.63 4.02
1 -8 22 4.44 3.73
-1 -8 25 3.8 3.9
-1 -8 26 22.55 4.61
-1 -9 -28 -1.67 5.88
-1 -9 -27 11.05 5.8
-1 -9 -26 13.55 5.7
-1 -9 -25 43.06 6.38
1 -9 -25 38.4 6.21
-1 -9 -24 30.21 2.78
-1 -9 -24 25.33 5.5
1 -9 -24 22.57 5.07
-1 -9 -23 58.09 3.53
-1 -9 -23 56.48 5.85
1 -9 -23 59.6 5.94
-1 -9 -22 2.09 3.82
1 -9 -22 4.15 1.73
-1 -9 -22 3.97 2.59
1 -9 -22 4.16 3.68
-1 -9 -21 39.42 4.85
-1 -9 -21 46.06 3.72
1 -9 -21 37.4 2.92
1 -9 -21 34.93 4.85
-1 -9 -20 30.13 4.43
1 -9 -20 28.14 4.37
1 -9 -20 27.54 3.03
-1 -9 -20 34.91 3.58
1 -9 -19 96.57 6.9
-1 -9 -19 90.6 6.45
-1 -9 -19 102.67 5.59
1 -9 -19 103.66 5.37
-1 -9 -18 15.14 3.63
1 -9 -18 13.17 3.74
-1 -9 -18 16.25 3.14
1 -9 -18 12.2 2.97
-1 -9 -17 38.7 4.37
1 -9 -17 36.53 4.41
-1 -9 -17 42.54 3.85
1 -9 -17 35.04 3.67
-1 -9 -16 61.36 4.36
-1 -9 -16 47.71 7.28
-1 -9 -16 52.7 4.76
1 -9 -16 57.65 5.12
1 -9 -16 55.55 4.17
-1 -9 -15 30.11 3.58
1 -9 -15 14.79 5.16
-1 -9 -15 23.65 6.38
1 -9 -15 29.01 4.01
-1 -9 -15 27.56 3.82
1 -9 -15 30.46 3.4
-1 -9 -14 39.19 3.72
1 -9 -14 22.87 5.58
-1 -9 -14 31.79 6.8
-1 -9 -14 36.52 4.02
1 -9 -14 31.58 4.15
1 -9 -14 34.34 3.56
-1 -9 -13 13.58 3.06
1 -9 -13 15.22 2.98
-1 -9 -13 15.92 3.08
1 -9 -13 6.91 5.04
-1 -9 -13 11.17 5.43
-1 -9 -12 15.82 3.07
-1 -9 -12 20.39 3.19
1 -9 -12 18.55 3.06
1 -9 -12 13.69 4.98
-1 -9 -12 16.15 6.06
-1 -9 -11 13.98 3.04
1 -9 -11 11.75 3.06
1 -9 -11 13.97 5.22
-1 -9 -11 7.95 5.13
-1 -9 -11 7.34 2.72
-1 -9 -10 44.12 4.06
1 -9 -10 34.1 6.47
-1 -9 -10 49.32 7.23
-1 -9 -10 44.21 4.41
1 -9 -10 47.36 4.03
-1 -9 -9 25.14 3.67
-1 -9 -9 28.97 3.69
1 -9 -9 26.52 3.55
1 -9 -8 65.64 4.78
1 -9 -7 37.38 4.52
1 -9 -6 99.7 6.78
1 -9 -5 77.95 6.06
1 -9 -4 15.5 3.64
-1 -9 -4 41.6 4.14
1 -9 -3 83.2 7.74
1 -9 -3 82.81 6.35
1 -9 -3 75.9 5.24
-1 -9 -3 88.08 5.47
1 -9 -2 29.17 5.47
-1 -9 -2 30.71 5.08
1 -9 -2 28.42 4.34
-1 -9 -2 42.19 4.22
1 -9 -2 47.43 4.17
1 -9 -1 57.97 6.52
-1 -9 -1 60.73 6.28
1 -9 -1 63.12 5.7
1 -9 -1 58.5 4.73
-1 -9 -1 63.04 4.93
1 -9 0 2.64 3.66
-1 -9 0 3.27 3.53
-1 -9 0 6.87 3.24
1 -9 0 8.83 3.24
1 -9 1 58.25 6.18
-1 -9 1 55.52 5.6
1 -9 1 58.6 4.87
-1 -9 1 59.03 4.83
1 -9 2 33.73 4.85
1 -9 2 46.36 4.7
-1 -9 2 42.9 4.57
1 -9 3 87.5 6.75
1 -9 3 85.71 5.93
-1 -9 3 87.42 5.96
1 -9 4 16.23 3.92
-1 -9 4 22.04 4.2
1 -9 5 105.12 6.64
-1 -9 5 96.63 6.53
1 -9 6 89.47 6.43
-1 -9 6 107.45 6.66
-1 -9 7 46.57 4.88
1 -9 7 48.4 5.02
-1 -9 7 49.11 3.88
-1 -9 8 67.44 5.46
1 -9 8 74.07 5.65
-1 -9 8 73.61 4.47
1 -9 9 29.3 4.33
-1 -9 9 23.17 4.16
1 -9 9 26.35 2.3
-1 -9 9 25.74 2.51
1 -9 10 43.71 4.77
-1 -9 10 41.54 4.76
1 -9 11 17.84 4.04
-1 -9 11 8.95 3.66
1 -9 12 25.78 4.16
-1 -9 12 15.85 3.98
1 -9 13 12.88 3.95
-1 -9 13 12.1 3.84
-1 -9 14 35.55 4.75
1 -9 14 36.05 4.78
1 -9 15 23.84 4.55
-1 -9 15 26.96 4.67
1 -9 16 47.89 5.51
-1 -9 16 56.01 5.61
-1 -9 17 39.56 5.13
1 -9 17 37.26 5.34
-1 -9 18 15.99 4.51
1 -9 18 11.11 4.44
1 -9 19 95.09 7.26
-1 -9 19 97.92 7.2
-1 -9 20 27.28 4.98
1 -9 20 32.35 5.3
-1 -9 21 34.6 5.19
1 -9 21 36.75 5.27
-1 -10 -25 1.14 4.88
-1 -10 -24 5.97 4.72
-1 -10 -23 15.42 4.98
1 -10 -22 74.71 6.83
-1 -10 -22 76.47 6.73
1 -10 -21 17.5 2.82
-1 -10 -21 20.79 3.53
1 -10 -21 18.02 4.54
-1 -10 -21 17.11 4.54
-1 -10 -20 59.43 5.9
1 -10 -20 60.75 5.97
-1 -10 -20 72.34 5
1 -10 -20 72.16 4.55
-1 -10 -19 12.74 3.94
1 -10 -19 16.95 4.23
-1 -10 -19 15.37 3.55
1 -10 -19 12.35 3.27
-1 -10 -18 12.49 3.75
1 -10 -18 12.37 3.92
-1 -10 -18 18.85 3.66
1 -10 -18 15.51 3.49
-1 -10 -17 84.75 6.37
1 -10 -17 83.8 6.57
-1 -10 -17 95.33 5.81
1 -10 -17 93.67 5.68
1 -10 -16 21.17 4.3
-1 -10 -16 26.56 4.15
-1 -10 -16 28.82 3.89
1 -10 -16 23.04 3.68
-1 -10 -15 18.46 3.75
1 -10 -15 17.71 4.12
-1 -10 -15 22.69 3.57
1 -10 -15 19.79 3.53
1 -10 -14 37.14 4.66
-1 -10 -14 31.43 4.19
-1 -10 -14 36.76 3.97
1 -10 -14 38.75 4
1 -10 -13 10.34 3.48
-1 -10 -13 11.22 3.32
1 -10 -13 15.75 3.33
-1 -10 -13 7.82 3.06
-1 -10 -12 2.47 2.9
-1 -10 -12 7.27 3.19
1 -10 -12 6.71 3.13
1 -10 -12 5.99 3.37
-1 -10 -11 59.91 5.29
1 -10 -11 51.71 5.37
-1 -10 -11 59.97 4.92
1 -10 -11 63.29 4.88
-1 -10 -10 116.11 7.31
1 -10 -10 113.18 7.62
1 -10 -10 118.32 6.65
-1 -10 -10 117.11 6.64
1 -10 -9 11.56 5.88
1 -10 -9 36.04 4.19
-1 -10 -9 12.69 3.69
-1 -10 -9 41.36 4.17
1 -10 -8 50.62 7.43
-1 -10 -8 42.55 7.55
1 -10 -8 59.43 4.86
-1 -10 -8 48.7 4.98
-1 -10 -8 52.69 4.6
-1 -10 -7 55.67 7.81
1 -10 -7 51.01 7.02
1 -10 -7 66.77 5.04
-1 -10 -7 57.4 5.4
-1 -10 -7 53.97 4.8
1 -10 -6 15.07 5.19
-1 -10 -6 22.88 5.91
-1 -10 -6 19.44 3.77
1 -10 -5 38.03 6.12
-1 -10 -5 35.76 6.36
-1 -10 -5 37.65 4.62
-1 -10 -4 34.35 5.95
1 -10 -4 35.6 6.03
-1 -10 -4 38.23 4.65
1 -10 -3 11.7 4.86
-1 -10 -3 9.29 4.47
1 -10 -2 22.72 5.25
-1 -10 -2 20.37 5.2
1 -10 -2 26.93 4.73
-1 -10 -2 23.56 3.7
-1 -10 -1 5.83 4.13
1 -10 -1 6.14 4.38
1 -10 -1 10.32 3.99
1 -10 -1 23.59 3.84
-1 -10 -1 25.93 3.88
-1 -10 0 55.51 6.31
1 -10 0 61.16 6.87
1 -10 0 52.83 4.88
1 -10 0 64.44 6.21
-1 -10 0 57.97 4.84
-1 -10 1 21.46 3.78
1 -10 1 19.43 3.76
1 -10 1 11.13 4.45
1 -10 2 27.29 3.97
-1 -10 2 23.03 3.94
1 -10 2 22.71 4.78
1 -10 3 16.49 3.79
-1 -10 3 14.29 3.71
1 -10 3 7.31 3.99
-1 -10 4 36.4 4.54
1 -10 4 43.69 4.71
-1 -10 5 42.07 4.81
1 -10 5 37.94 4.75
-1 -10 6 32.09 4.6
1 -10 6 35.24 4.74
-1 -10 7 60.78 5.61
1 -10 7 69.51 5.67
-1 -10 7 60.18 4.61
-1 -10 8 52.1 5.33
-1 -10 8 53.58 4.07
-1 -10 9 29.61 4.55
1 -10 9 32.3 4.88
1 -10 9 15.47 2.12
-1 -10 9 14.86 2.35
-1 -10 10 116.66 7.69
1 -10 10 129.25 7.99
-1 -10 11 57.36 5.89
1 -10 11 74.67 6.28
-1 -10 12 4.38 3.81
1 -10 12 5.15 4.12
-1 -10 13 10.49 4.12
1 -10 13 15.03 4.42
1 -10 14 32.75 5.06
-1 -10 14 37.98 5.09
-1 -10 15 17.66 4.58
1 -10 15 21.69 4.79
-1 -10 16 23.5 4.89
1 -10 16 21.61 5.09
-1 -11 -21 23.2 4.84
-1 -11 -20 16.76 4.43
-1 -11 -19 61.54 5.91
-1 -11 -19 62.63 5.2
-1 -11 -18 47.21 5.52
1 -11 -18 37.34 5.32
-1 -11 -18 45.87 4.75
1 -11 -18 35.09 4.54
1 -11 -17 48.71 5.68
-1 -11 -17 49.04 5.56
-1 -11 -17 52.78 5.02
1 -11 -17 57.6 5.01
-1 -11 -16 22.95 4.48
1 -11 -16 28.73 4.83
-1 -11 -16 28.02 4.12
1 -11 -16 20.68 4.12
-1 -11 -15 23.91 4.37
1 -11 -15 20.54 4.51
-1 -11 -15 29.64 4.22
1 -11 -15 28.63 4.2
-1 -11 -14 14.68 3.98
1 -11 -14 7.18 3.79
-1 -11 -14 8.74 3.59
1 -11 -14 9.24 3.66
1 -11 -13 18.05 3.98
-1 -11 -13 20.25 4.12
-1 -11 -13 20.01 3.89
1 -11 -13 18.07 3.92
-1 -11 -12 46.25 5.04
1 -11 -12 42.26 5.21
1 -11 -12 42.67 4.61
-1 -11 -12 40.54 4.43
1 -11 -11 14.19 3.78
-1 -11 -11 9.53 3.52
1 -11 -11 8.24 3.76
-1 -11 -11 20.43 3.77
-1 -11 -10 15.95 3.79
1 -11 -10 14.27 4.13
1 -11 -10 18.5 3.9
-1 -11 -10 27.3 4.09
-1 -11 -9 39.36 7.38
1 -11 -9 26.51 6.02
1 -11 -9 47.75 4.71
-1 -11 -9 37.94 4.87
1 -11 -9 33.11 4.91
-1 -11 -9 46.69 4.6
1 -11 -8 50.25 7.34
-1 -11 -8 53.98 7.97
1 -11 -8 67.13 5.4
1 -11 -8 51.78 5.75
-1 -11 -8 59.19 5.73
-1 -11 -8 67.68 5.3
-1 -11 -7 58.19 8
1 -11 -7 49.64 7.09
1 -11 -7 74.11 5.58
1 -11 -7 44.01 5.63
-1 -11 -7 59.91 5.85
-1 -11 -7 74.78 5.46
-1 -11 -6 38.56 6.93
1 -11 -6 35.08 6.55
1 -11 -6 50.3 4.77
-1 -11 -6 47.14 4.68
1 -11 -6 41.55 5.4
-1 -11 -6 34 4.9
1 -11 -5 25.45 3.91
-1 -11 -5 22.57 3.74
1 -11 -5 17.84 4.31
-1 -11 -5 18.15 4.18
1 -11 -5 17.99 5.24
-1 -11 -5 13.68 5.4
1 -11 -4 8.75 3.26
-1 -11 -4 1.06 3.39
1 -11 -4 3.05 4.51
-1 -11 -4 0.61 5.03
-1 -11 -3 11.49 3.88
1 -11 -3 4.5 4.82
-1 -11 -3 9.93 5.06
-1 -11 -2 18.14 4.3
-1 -11 -2 14.7 5.1
1 -11 -2 19.22 5.35
-1 -11 -1 9.68 3.98
1 -11 -1 8.43 4.87
-1 -11 0 6.34 3.57
-1 -11 0 6 3.77
1 -11 0 3.76 4.6
1 -11 1 9.32 4.78
1 -11 1 19.52 4.07
-1 -11 1 15.54 3.99
1 -11 2 19.76 5.15
1 -11 2 22.58 4.29
-1 -11 2 21.65 4.01
-1 -11 3 16.27 3.97
1 -11 3 14.74 4.24
-1 -11 4 7.47 3.84
1 -11 4 9.46 4.03
1 -11 5 24.69 4.68
-1 -11 5 24.36 4.55
-1 -11 6 53.34 5.46
1 -11 6 55.97 5.79
-1 -11 6 37.99 4.32
-1 -11 7 80.28 6.26
1 -11 7 73.45 6.45
-1 -11 7 61.94 4.91
-1 -11 8 64.02 6
1 -11 8 70.19 6.35
1 -11 8 53.1 4
-1 -11 8 63.59 4.45
-1 -11 9 31.69 5.16
-1 -11 9 36.49 3.11
1 -11 9 33.37 2.62
-1 -12 -16 31.58 4.78
-1 -12 -15 18.68 4.75
-1 -12 -15 34.96 4.89
1 -12 -15 27.12 4.76
-1 -12 -14 128.14 8.5
-1 -12 -14 116.13 7.34
1 -12 -14 116.33 7.43
-1 -12 -13 22.91 4.64
1 -12 -13 24.9 4.71
-1 -12 -12 21.39 4.69
-1 -12 -12 23.27 4.33
1 -12 -12 24.14 4.35
-1 -12 -11 18.29 4.34
1 -12 -11 13.91 4.23
-1 -12 -11 4.75 3.66
-1 -12 -10 55.54 5.85
1 -12 -10 53.56 6.14
-1 -12 -10 54.69 5.44
1 -12 -10 58.39 5.61
1 -12 -9 44.51 5.4
-1 -12 -9 48.18 5.12
1 -12 -9 23.08 4.95
-1 -12 -9 21.65 4.75
1 -12 -8 92.95 6.71
-1 -12 -8 80.67 6.25
1 -12 -8 75.37 7.27
-1 -12 -8 81.9 6.99
-1 -12 -7 20.74 4.6
1 -12 -7 21.36 5.09
-1 -12 -6 52.03 5.14
1 -12 -6 57.96 5.38
-1 -12 -6 45.39 5.73
1 -12 -6 51.46 6.09
1 -12 -6 46.51 7.3
-1 -12 -5 51.13 5.16
-1 -12 -5 44.58 5.77
1 -12 -5 36.82 5.81
-1 -12 -5 51.14 7.74
1 -12 -5 42.82 7.17
-1 -12 -4 50.8 5.22
1 -12 -4 75.45 5.9
1 -12 -4 48.79 6.39
-1 -12 -4 60.02 6.64
1 -12 -4 55.6 7.84
-1 -12 -4 57.03 7.48
-1 -12 -3 27.81 4.4
1 -12 -3 31.14 4.62
-1 -12 -3 17.07 4.4
1 -12 -3 10.68 4.76
1 -12 -3 14.58 6.04
-1 -12 -2 28.76 4.55
1 -12 -2 11.05 5.47
1 -12 -2 17.24 5.02
-1 -12 -2 16.37 4.52
1 -12 -2 17.72 4.34
1 -12 -1 27.8 6.27
1 -12 -1 31.46 5.93
-1 -12 -1 30.61 5.39
1 -12 -1 27.86 4.72
1 -12 0 8.69 5.16
1 -12 0 3.67 4.76
-1 -12 0 8.64 4.44
1 -12 1 27.43 6.29
-1 -12 1 25.26 5.46
1 -12 2 11.38 5.35
-1 -12 2 13.13 5.15
-1 -12 5 50.04 5.42
-1 -12 6 51.38 4.88
-1 -12 7 17.48 3.25
1 -12 7 19.37 3.26
-1 -12 8 77.26 4.82
-2 0 -36 11.47 5.68
2 0 -36 4.86 5.83
2 0 -35 22.01 6.74
-2 0 -35 30.33 6.85
-2 0 -34 164.2 11.74
2 0 -34 144.28 11.68
-2 0 -33 84.65 8.99
2 0 -33 75.02 8.68
-2 0 -32 54.84 7.53
2 0 -32 54.75 7.53
-2 0 -31 7.85 5.28
2 0 -31 7.22 5.21
-2 0 -30 0.28 4.83
2 0 -30 1.73 4.62
-2 0 -29 2.47 4.87
-2 0 -28 159.86 10.83
-2 0 -28 153.85 6.64
-2 0 -27 31.15 5.98
-2 0 -27 21.99 2.48
-2 0 -26 100.43 8.38
-2 0 -26 95.42 4.65
-2 0 -25 22.39 5.09
-2 0 -25 21.55 2.37
-2 0 -23 1.35 1.66
-2 0 -22 67.67 3.59
-2 0 -20 10.88 3.76
-2 0 -19 7.99 3.48
-2 0 -18 254.92 12.05
-2 0 -17 136.64 5.61
-2 0 -17 147.54 8.11
-2 0 -16 20.48 1.91
-2 0 -16 24.65 3.63
-2 0 -15 28.35 2.05
-2 0 -15 30.68 3.71
-2 0 -14 14.46 1.63
-2 0 -14 14.35 3
-2 0 -13 308.02 10.94
-2 0 -13 313.03 12.82
2 0 -12 1170.83 40.58
-2 0 -12 1168.65 38.69
-2 0 -12 1199.62 40.52
2 0 -11 369.04 15.11
-2 0 -11 400.99 13.58
-2 0 -11 412.73 15.29
2 0 -10 2745.52 93.52
-2 0 -10 2843.05 92
-2 0 -10 2907.04 93.51
2 0 -9 95.07 5.07
-2 0 -9 94.16 5.06
-2 0 -9 99.14 3.91
-2 0 -8 917.9 29.64
-2 0 -8 859 30.7
2 0 -8 900.61 30.75
-2 0 -7 6.1 1.03
-2 0 -7 5.78 1.91
2 0 -7 5.48 1.82
-2 0 -6 106.87 4.03
-2 0 -6 115.95 4.91
2 0 -6 102.51 4.76
-2 0 -5 156.22 5.49
-2 0 -5 159.48 6.2
2 0 -5 148.52 6.06
2 0 -4 1747.06 57.02
2 0 -3 0.7 0.81
2 0 -2 47.22 2.08
-2 0 -2 57.69 2.46
2 0 -1 313.17 10.41
-2 0 -1 310.28 10.76
2 0 3 1.1 0.7
2 0 4 1678.95 58.84
2 0 4 1844.55 58.22
2 0 5 171.85 7
2 0 5 176.8 6.18
2 0 6 119.9 5.5
2 0 6 123.41 4.54
2 0 7 6.45 2.19
2 0 7 6.5 1.09
2 0 8 892.11 29.37
2 0 9 89.49 3.77
-2 0 9 95.38 3.44
2 0 10 2555.63 87.43
-2 0 10 2725.44 87.14
2 0 11 392.99 13.49
-2 0 11 390.64 13.12
2 0 11 412.05 14.86
2 0 12 1291.89 41.59
-2 0 12 1193.11 39.72
2 0 12 1241.4 40.09
2 0 13 335.47 12.64
-2 0 13 305.49 10.73
2 0 13 331 11.13
-2 0 14 12.15 1.19
2 0 14 15.92 1.61
-2 0 15 28.88 1.65
2 0 15 32.4 2.06
-2 0 16 24.08 2.78
-2 0 16 22.11 1.43
2 0 16 21.3 1.84
-2 0 17 149.81 7.27
2 0 17 150.56 5.81
-2 0 17 142.19 5.31
-2 0 18 254.26 10.9
2 0 18 257.77 9.36
-2 0 19 3.18 2.45
2 0 19 4.38 2.52
-2 0 20 6.21 2.41
2 0 20 8.29 2.76
2 0 21 175.1 8.77
-2 0 21 182.01 6.51
2 0 22 62.27 4.89
-2 0 22 73.61 5.01
-2 0 22 58.47 2.65
-2 0 23 4.46 2.67
2 0 23 3.03 2.85
-2 0 23 1.28 1.06
-2 0 24 25.97 1.65
-2 0 24 28.65 3.63
2 0 24 31.37 3.84
2 0 25 19.47 3.47
-2 0 25 16.46 3.33
2 0 26 77.51 5.74
-2 0 26 90.5 6.04
-2 0 27 19.24 3.5
-2 0 28 142.46 8.07
-2 0 29 3.78 3
-2 0 30 0.69 2.87
2 0 31 4.04 3.05
2 0 32 40.16 4.68
2 1 -36 15.84 6.35
-2 1 -35 47.45 6.38
-2 -1 -35 47.86 8.12
2 1 -35 38.47 7.28
2 1 -34 68.77 8.03
-2 -1 -34 66.21 8.76
-2 1 -34 69.19 7.12
2 -1 -34 58.04 8.44
-2 1 -33 29.33 5.67
-2 -1 -33 25.35 7.03
2 1 -33 23.4 6.16
2 -1 -33 26.88 6.53
-2 1 -32 4.08 4.75
-2 -1 -32 1.97 5.32
2 -1 -32 5.6 5.51
2 1 -32 2.02 5.15
-2 -1 -31 16.21 5.9
-2 1 -31 9.28 4.8
2 1 -31 8.67 5.07
-2 1 -30 21.52 5.19
-2 -1 -30 33.71 6.62
2 1 -30 32.06 5.93
2 -1 -30 25.22 5.81
-2 1 -29 22.22 5
-2 -1 -29 18.6 6.15
2 1 -29 19.47 5.22
-2 1 -28 40.87 5.8
-2 -1 -28 36.05 6.46
-2 1 -28 34.27 3.19
-2 -1 -28 37.93 2.72
-2 1 -27 10.19 4.45
-2 -1 -27 2.23 4.91
-2 1 -27 8.84 2.44
-2 -1 -27 4.81 1.84
-2 1 -26 11.24 4.44
-2 1 -26 8.97 2.32
-2 -1 -26 9.92 1.89
-2 1 -25 190.9 8.01
-2 -1 -25 193.15 7.5
-2 1 -24 30.7 2.94
-2 -1 -24 37.14 2.54
-2 -1 -23 397.87 14.07
-2 1 -23 393.8 14.59
-2 -1 -22 43.02 5.81
-2 1 -22 37.07 3.01
-2 -1 -22 36.54 2.43
-2 -1 -21 295.16 14.17
-2 -1 -21 281.08 10.18
-2 -1 -20 21.03 4.26
-2 -1 -19 50.92 5.41
-2 1 -18 144.73 6.05
-2 -1 -18 148.91 8.88
-2 1 -18 147.34 7.77
2 -1 -18 132.13 7.92
-2 1 -17 565.9 19.22
-2 1 -17 560.52 20.98
-2 -1 -17 574.95 22.38
2 -1 -17 510.31 21.16
-2 -1 -16 223.16 10.8
-2 1 -16 217.44 9.54
-2 1 -16 214.58 8.09
2 -1 -16 206.27 9.83
-2 -1 -16 203.6 7.69
2 -1 -15 330.11 13.32
-2 1 -15 321.51 11.58
-2 -1 -15 315.48 11.15
-2 -1 -15 323.26 14.08
-2 1 -15 327.16 12.87
2 -1 -14 14.99 2.8
-2 -1 -14 13.31 3.3
-2 1 -14 14.66 2.52
-2 1 -14 14.54 1.76
-2 -1 -14 14.91 1.45
2 -1 -13 139.9 6.9
-2 -1 -13 141.71 5.3
-2 -1 -13 141.93 7.75
-2 1 -13 142.23 6.62
-2 1 -13 139.86 5.75
2 -1 -12 208.78 8.4
-2 -1 -12 184.49 6.8
-2 -1 -12 189.35 9.22
-2 1 -12 188.34 8.04
-2 1 -12 195.03 7.32
2 -1 -11 65.57 3.98
-2 -1 -11 65.54 2.8
-2 -1 -11 69.7 5.04
-2 1 -11 71.28 3.89
-2 1 -11 66.07 3.34
2 -1 -10 12.75 2.03
-2 -1 -10 10.71 1.08
-2 1 -10 11.54 1.96
-2 -1 -10 11.64 3.06
-2 1 -10 9.5 1.55
2 -1 -9 14.82 1.92
-2 -1 -9 15.3 1.17
-2 -1 -9 16.75 2.89
-2 1 -9 15.28 1.83
-2 1 -9 15.87 1.7
2 -1 -8 123.39 5.03
-2 -1 -8 110.62 4.23
-2 1 -8 114.97 4.78
-2 -1 -8 113.92 6.02
-2 1 -8 118.24 4.76
-2 -1 -7 78.85 4.76
-2 1 -7 78.65 3.55
2 -1 -7 85.68 3.8
-2 -1 -6 311.84 11.85
-2 -1 -6 290.41 10.81
2 -1 -6 327.04 10.99
-2 1 -6 310.12 10.75
-2 1 -5 620.76 20.36
-2 -1 -5 610.2 20.35
2 -1 -5 614.9 20.64
-2 -1 -5 589.01 21.34
-2 1 -4 220.57 7.41
2 -1 -4 200.73 7.02
-2 -1 -4 225.88 7.24
2 -1 -4 214.19 7.69
-2 -1 -4 202.62 8.33
2 -1 -3 100.31 3.51
2 1 -3 110.57 4.08
2 -1 -3 98.09 4.03
-2 -1 -3 89.98 4.57
2 -1 -2 13.59 0.84
2 1 -2 13.27 1.35
2 -1 -2 14.19 1.28
2 -1 -1 1705.69 53.52
2 -1 -1 1610.26 53.08
-2 -1 0 0.73 0.97
2 -1 0 0.3 0.62
-2 -1 1 1703.45 54.48
-2 1 1 1703.61 54.06
2 -1 1 1608.93 54.09
-2 -1 2 12.79 1.28
2 -1 2 14.84 1.14
-2 1 2 15.9 1.01
2 -1 3 95.63 3.66
2 -1 3 92.66 3.62
-2 1 3 93.61 3.37
2 1 4 194.11 6.23
-2 1 4 173.7 6.23
2 -1 4 188.18 6.59
2 1 5 584.08 17.74
2 -1 5 608.69 18.22
2 -1 5 533.97 18
-2 1 5 499.12 17.55
2 1 6 311.55 10.41
2 -1 6 304.59 10.87
2 -1 6 298.82 10.54
2 1 7 79.98 3.32
2 1 7 84.6 4.84
2 -1 7 76.25 3.76
2 -1 7 75.56 3.32
2 1 8 120.57 4.73
2 -1 8 115.22 4.61
2 -1 8 116.83 5.18
2 1 9 13.78 1.66
-2 -1 9 14.11 1.32
2 -1 9 14.41 1.47
2 1 10 8.49 1.61
-2 -1 10 14.09 1.41
-2 1 10 9.66 1.64
2 -1 10 12.12 1.39
-2 -1 11 69.29 2.92
-2 1 11 68.9 3.71
2 -1 11 68.05 3.11
-2 -1 12 186.52 6.7
2 -1 12 191.72 6.85
2 1 13 127.75 6.13
2 -1 13 145.37 5.56
-2 -1 13 146.64 5.45
-2 -1 14 14.85 1.48
2 -1 14 14.65 1.62
2 1 14 13.08 2.08
2 -1 15 330.1 11.43
-2 -1 15 315.12 11.32
-2 -1 16 214.49 7.65
2 -1 16 211.55 7.67
2 -1 17 579.9 21.64
-2 -1 17 579.11 21.22
-2 -1 17 585.46 19.15
2 -1 17 594.56 19.19
-2 1 18 141.31 7.22
-2 -1 18 154.84 7.93
2 -1 18 146.78 8.09
2 -1 18 155.78 6.07
-2 1 19 44.66 3.72
-2 -1 19 38.08 4.05
2 1 19 43.36 3.56
2 -1 19 43.03 4.45
2 -1 19 42.59 2.65
2 1 20 17.92 2.69
-2 1 20 15.16 2.7
2 -1 20 12.14 3.33
-2 -1 20 18.17 3.38
-2 1 21 303.47 12.34
2 -1 21 287.16 13
-2 -1 21 292.11 12.73
2 1 21 279.66 11.81
-2 1 22 38.73 3.98
2 -1 22 33.26 4.44
-2 -1 22 40.69 4.46
2 1 22 33.32 3.66
-2 -1 22 40.06 2.6
-2 1 23 436.5 16.46
2 1 23 365.03 15.61
2 -1 23 385.56 16.81
-2 -1 23 392.54 16.57
-2 -1 23 424.56 14.14
2 -1 23 404.19 14.42
-2 1 24 33.62 4.09
2 1 24 34.75 3.87
2 -1 24 35.29 4.7
-2 -1 24 37.67 4.72
-2 -1 24 29.76 2.35
2 -1 24 33.02 2.8
-2 1 25 188.31 9.26
-2 -1 25 173.32 9.36
2 -1 25 171.63 9.61
-2 -1 25 185.93 6.95
2 -1 25 186.83 7.41
-2 1 26 11.86 3.18
-2 -1 26 10.55 3.68
2 -1 26 8.92 3.79
-2 -1 26 6.97 1.66
2 -1 26 7.81 2.1
-2 -1 27 2.33 3.27
-2 1 27 3.42 2.84
2 -1 27 1.92 3.57
-2 -1 27 3.71 1.53
2 -1 27 4.78 2.05
-2 1 28 33.23 4.16
-2 -1 28 35.63 4.58
-2 -1 28 31.8 2.24
2 1 29 20.27 3.63
-2 1 29 18.54 3.66
-2 -1 29 25.69 4.09
-2 -1 29 17.33 1.86
-2 -1 30 20.21 1.89
2 1 30 22.01 3.75
-2 -1 30 25.36 4.15
-2 1 30 30.42 4.12
2 1 31 7.75 3.22
2 1 32 6.41 3.23
2 2 -35 28.53 6.16
2 2 -34 378.23 18.15
2 2 -33 22.02 5.79
-2 -2 -33 15.08 6.87
2 2 -32 124.96 9.33
-2 -2 -32 123.13 10.54
2 -2 -32 105.73 10.02
-2 2 -31 23.02 4.07
-2 -2 -31 25.53 6.43
2 2 -31 24.09 5.45
2 -2 -31 20.97 6.03
-2 2 -30 15.35 3.66
-2 -2 -30 19.33 5.92
2 -2 -30 19.2 5.92
2 2 -30 25.87 5.43
-2 2 -29 3.5 3.48
-2 -2 -29 7.14 5.62
2 2 -29 3.53 4.67
-2 2 -28 336.9 14.74
-2 -2 -28 334.91 17.58
2 2 -28 352.41 16.43
-2 2 -27 53.52 4.03
-2 -2 -27 47.8 2.72
-2 2 -27 46.45 5.15
-2 -2 -26 340.73 11.7
-2 2 -26 317.84 12.79
-2 2 -26 339.75 14.42
-2 -2 -25 23.61 1.93
-2 2 -25 19.37 2.8
-2 2 -25 21.68 3.95
-2 -2 -24 5.38 1.42
-2 2 -24 5.82 2.29
-2 2 -24 10.99 3.29
-2 -2 -24 9.76 4.6
-2 -2 -23 3.91 1.41
-2 2 -23 1.68 2.13
-2 -2 -23 9.14 4.5
-2 2 -23 5.56 2.89
-2 2 -22 7.51 2.9
-2 -2 -22 13.69 4.52
-2 -2 -22 8.31 1.52
2 -2 -22 9.76 3.92
-2 2 -21 105.64 6.19
-2 -2 -21 109.21 8.21
-2 -2 -21 104.78 4.37
2 -2 -21 95.89 7.21
-2 -2 -20 206.58 11.78
-2 -2 -20 220.77 7.92
2 -2 -20 195.06 10.57
2 -2 -19 1.91 3.07
-2 2 -19 2.21 1.87
-2 -2 -19 5.24 3.72
2 -2 -18 68.72 5.25
-2 2 -18 64.32 3.79
-2 -2 -18 68.34 6.26
2 -2 -17 19.39 3.27
-2 2 -17 20.54 2.33
-2 -2 -17 27.43 4.49
2 -2 -16 6.06 2.63
-2 2 -16 5.34 1.94
-2 2 -16 5.96 1.82
2 -2 -15 22.14 2.94
-2 -2 -15 26.62 1.64
-2 2 -15 23.34 2.36
-2 -2 -15 31.01 4.36
-2 2 -15 23.47 2.35
2 -2 -14 314.32 12.4
-2 -2 -14 313.71 12.45
-2 -2 -14 312.01 10.69
-2 2 -14 302.97 11.41
-2 -2 -14 300.46 13.95
-2 2 -14 319.09 11.5
2 -2 -13 141.54 6.71
-2 -2 -13 141.65 6.74
-2 -2 -13 139.14 5.27
-2 -2 -13 147.11 8.3
-2 2 -13 154.61 6.11
-2 -2 -12 791.69 26.23
2 -2 -12 798.38 26.34
-2 -2 -12 728.43 24.87
-2 -2 -12 773.59 28.11
-2 2 -12 749.92 25.63
-2 -2 -11 8.74 3.3
2 -2 -11 9.09 1.95
-2 2 -11 10.6 1.96
-2 -2 -11 10.07 1.88
-2 -2 -10 679.28 25.51
2 -2 -10 737.09 23.84
-2 2 -10 680.89 23.44
-2 -2 -10 666.68 23.48
-2 -2 -9 22.14 3.41
-2 -2 -9 26.42 2.05
2 -2 -9 22.78 2.11
-2 2 -9 24.78 2.15
-2 -2 -8 16.67 3.33
-2 2 -8 6.41 0.78
-2 -2 -8 19.67 1.59
2 -2 -8 8.6 1.53
-2 2 -8 7.08 1.52
-2 -2 -7 170.76 7.94
2 2 -7 171.17 6.11
2 -2 -7 152.91 5.43
-2 -2 -7 169.85 5.9
2 -2 -7 165.56 6.44
-2 2 -7 153.45 6.27
-2 -2 -6 372.65 15.02
2 -2 -6 392.79 13.91
-2 -2 -6 412.35 13.28
2 -2 -6 374.49 12.97
2 2 -6 427.62 13.61
-2 -2 -5 209.09 9.33
-2 -2 -5 227.07 7.7
2 -2 -5 227.9 8.32
2 -2 -5 212.97 7.53
2 2 -5 230.64 8.09
2 -2 -4 35.15 1.86
-2 -2 -4 41.14 3.51
-2 -2 -4 41.57 1.9
2 2 -4 39.13 2.25
2 -2 -4 45.83 2.48
-2 -2 -3 18.24 2.82
2 -2 -3 12.24 1.55
-2 -2 -3 13.78 1.26
2 -2 -3 10.86 1.22
-2 -2 -2 176.85 7.25
2 -2 -2 182.92 6.7
2 -2 -2 158.17 6.11
-2 -2 -1 1820.6 56.46
2 2 -1 1775.12 56.19
2 -2 -1 1778.35 56.11
2 -2 0 16.79 1.66
-2 2 0 19.09 1.59
2 2 0 24.23 3.31
-2 2 1 1725.81 55.32
2 2 1 1830.12 56.46
2 -2 2 159.12 6.54
-2 2 2 174.9 6.25
-2 -2 3 15.9 1.53
2 -2 3 11.03 1.62
-2 2 3 12.71 1.15
-2 -2 4 42.92 2.16
2 -2 4 30.51 2.29
-2 2 4 37.79 1.81
-2 2 5 206.08 7.48
2 2 5 226.98 7.76
2 -2 5 234.41 7.53
2 -2 5 203.17 8.06
-2 2 6 377.15 12.59
2 -2 6 364.6 13.27
2 2 6 395.18 12.97
2 -2 7 157.72 6.3
2 -2 7 161.04 5.89
2 2 7 169.76 6.04
-2 2 7 155.15 6.52
-2 2 8 8.43 1.53
-2 -2 8 10.35 1.73
2 -2 8 6 1.41
-2 -2 9 21.59 1.89
2 -2 9 23.76 2.01
-2 2 9 22.23 2.02
2 2 9 22.14 1.71
-2 -2 10 679.11 23.11
2 -2 10 679.98 23.17
2 2 10 693.36 23.06
-2 2 10 681.45 23.59
-2 -2 11 8.28 1.69
2 2 11 9.76 1.52
-2 -2 12 745.03 26.08
2 -2 12 791.09 26.19
2 2 12 794.89 26.3
-2 -2 13 149.47 6.13
2 -2 13 159.53 6.32
2 2 13 148.55 6.33
-2 -2 14 305.99 11.4
2 -2 14 326.4 11.6
2 2 14 327.86 11.89
2 -2 15 32.6 2.44
-2 -2 15 24.08 2.08
-2 -2 16 5.66 1.6
-2 2 16 9.14 2.2
2 -2 16 6.58 1.76
-2 -2 17 18.8 3.53
-2 -2 17 18 2.06
-2 2 17 19.6 2.69
2 -2 17 21.14 2.25
-2 -2 18 68.75 5.35
-2 -2 18 60.5 3.48
-2 2 18 67.16 4.44
2 -2 18 62.17 3.49
-2 -2 19 -0.49 2.91
2 2 19 3.93 1.98
-2 2 19 3.15 2.2
2 -2 19 4.67 1.8
-2 -2 20 217.36 10.52
2 -2 20 219.38 11.05
2 -2 20 219.94 8.09
2 2 20 185.63 8.81
-2 2 20 181.56 9.17
-2 -2 21 113.05 7.07
2 -2 21 107.89 7.53
2 2 21 101.22 5.6
2 -2 22 13.22 4.15
-2 -2 22 12.9 3.86
2 2 22 7.94 2.47
-2 2 22 8.69 2.67
2 -2 23 -0.21 3.56
-2 -2 23 2.13 3.45
-2 2 23 3.12 2.48
-2 -2 23 1.8 1.89
-2 -2 24 5.62 3.53
2 -2 24 3.13 3.83
-2 -2 24 6.39 2.07
-2 2 24 7.7 2.87
2 -2 24 5.26 2.01
-2 -2 25 19.03 4.35
2 -2 25 20.42 4.84
-2 -2 25 18.13 2.49
-2 2 25 20.46 3.56
2 -2 25 21.95 2.54
-2 2 26 327.8 14.1
2 -2 26 309.79 15.13
-2 -2 26 300.99 14.5
-2 -2 26 343.39 11.98
2 -2 26 305.59 11.88
-2 2 27 53.14 5.24
2 -2 27 35.97 5.61
-2 -2 27 42.87 5.51
2 -2 27 44.51 3.45
-2 -2 27 42.49 3.14
-2 2 28 322.58 14.27
2 2 28 326.83 13.76
2 -2 28 290.83 14.92
-2 -2 28 284.97 14.4
2 -2 28 320.55 11.94
-2 -2 28 321.87 11.59
-2 2 29 5.32 3.53
2 2 29 6.8 3.36
-2 -2 29 2.18 3.91
2 -2 29 3.46 4.39
2 -2 29 3.31 2.32
-2 -2 29 -0.26 2
2 2 30 21.22 3.65
2 -2 30 18.32 2.52
-2 -2 30 14.37 2.16
2 2 31 26.02 4.07
2 -2 31 19.03 2.66
-2 -2 31 18.38 2.3
2 2 32 107.04 7.14
-2 -2 32 96.1 4.58
2 -2 32 95.94 5.07
-2 -2 33 17.45 2.37
-2 -2 34 277.18 10.18
2 3 -34 37.45 5.1
2 3 -33 -0.9 3.95
2 3 -32 58.39 5.91
-2 -3 -31 38.53 6.96
2 3 -31 27.14 4.67
2 3 -30 1.12 3.93
-2 -3 -30 4.94 5.14
2 -3 -30 4.39 5.14
2 3 -29 43.33 5.37
2 3 -28 72.08 6.32
2 3 -27 4.17 3.72
2 3 -26 22.19 4.46
-2 -3 -26 19.4 1.47
-2 3 -26 17.79 2.99
-2 -3 -26 18.2 5.42
-2 -3 -25 12.8 4.83
-2 3 -25 22.24 3.05
-2 -3 -25 19.05 1.56
2 -3 -25 16.7 4.82
-2 -3 -24 14.71 5.2
-2 3 -24 20.59 3.07
2 -3 -24 10.7 4.52
-2 -3 -24 13.94 1.52
2 -3 -23 298.73 14.59
-2 -3 -23 305.87 10.65
-2 -3 -23 320.8 15.98
2 -3 -22 1.93 3.92
-2 -3 -22 3.73 1.43
-2 -3 -22 3.65 4.34
2 -3 -21 87.45 6.64
-2 -3 -21 87.6 3.72
-2 -3 -21 88.03 7.62
2 -3 -20 7.14 3.44
-2 -3 -20 11.8 4.37
-2 -3 -20 10.24 1.44
-2 -3 -19 30.27 1.92
2 -3 -19 28.58 4.06
-2 -3 -19 26.31 4.12
-2 3 -19 33.31 3.05
-2 -3 -19 29.34 5.21
2 -3 -18 3.22 2.93
-2 -3 -18 3.3 2.95
-2 3 -18 5.49 2.24
-2 -3 -17 290.46 12.2
2 -3 -17 286.42 12.13
-2 3 -17 280.92 11.07
-2 -3 -17 289.58 14.32
2 -3 -16 10.36 2.64
-2 -3 -16 10.11 2.86
-2 3 -16 16.57 2.53
-2 -3 -16 10.29 3.76
-2 -3 -15 282.81 11.39
2 -3 -15 265.12 11.33
-2 -3 -15 270.42 13.45
-2 3 -15 289.1 10.87
-2 -3 -14 3.17 3.31
-2 -3 -14 0.42 1.94
-2 3 -14 2.47 0.69
2 -3 -14 0.82 1.89
-2 3 -14 4.77 2.2
-2 -3 -13 13.5 3.73
-2 -3 -13 15.54 2.21
2 -3 -13 13.56 2.21
-2 3 -13 18.31 2.3
-2 -3 -12 13.29 3.82
2 3 -12 16.2 1.58
-2 -3 -12 13.36 2.01
2 -3 -12 15.91 2.17
-2 3 -12 16.54 2.4
-2 -3 -11 78.14 6.16
2 3 -11 87.26 3.63
2 -3 -11 72.64 2.81
-2 -3 -11 80.8 3.85
2 -3 -11 82.3 4.3
-2 3 -11 88.45 4.32
-2 -3 -10 10.79 3.63
2 3 -10 13.27 1.41
-2 3 -10 20.56 2.38
-2 -3 -10 14.42 1.59
2 -3 -10 17.1 2.04
2 -3 -10 12.41 1.04
2 3 -9 336.8 11.74
-2 3 -9 334.08 12.3
2 -3 -9 350.88 12.46
-2 -3 -9 347.85 11.85
2 -3 -9 321.74 11.26
-2 -3 -9 324.67 14.29
2 -3 -8 3.63 1.6
-2 -3 -8 2.22 0.95
2 -3 -8 3.24 0.99
-2 -3 -8 0.29 2.6
-2 -3 -7 75.59 3.33
2 -3 -7 75.86 3.95
2 -3 -7 73.43 3.07
-2 -3 -7 67.33 5.29
2 -3 -6 8.64 1.21
-2 -3 -6 9.56 1.21
2 -3 -6 9.79 1.66
-2 -3 -6 8.61 2.99
-2 -3 -5 38.89 3.85
2 -3 -5 43.17 2.8
-2 -3 -5 40.77 2.24
2 -3 -5 37.06 2.15
-2 -3 -4 35.02 3.49
2 3 -4 35.73 2.53
-2 -3 -4 38.22 2.21
2 -3 -4 40.94 2.76
2 -3 -4 37.86 2.16
-2 -3 -3 121.06 6.14
2 3 -3 114.21 5.27
2 -3 -3 130.74 5.42
2 -3 -3 107.4 4.58
-2 -3 -2 337.58 12.49
2 3 -2 319.7 11.89
2 -3 -2 299.75 11.08
2 -3 -2 332.95 11.87
-2 3 -1 1528.23 49.51
-2 -3 -1 1618.39 50.56
2 3 -1 1543.51 50.25
2 -3 -1 1417.6 49.27
-2 -3 0 1.82 1.87
2 3 0 0.99 2.14
2 -3 0 3.76 1.44
-2 3 0 1.82 1.48
-2 3 1 1547.69 50.71
2 3 1 1587.99 52.06
2 -3 1 1525.39 50.78
-2 3 2 321.9 11.23
2 3 2 310.05 12.72
2 -3 2 321.99 11.46
-2 3 3 120.85 4.77
2 -3 3 120.9 5.1
2 3 3 118.72 6.51
-2 3 4 34.89 2.06
2 3 4 39.81 3.81
2 -3 4 35.54 2.5
-2 -3 4 37.8 2.2
-2 3 5 45.99 3.06
-2 3 5 37.3 2.13
2 -3 5 46.54 2.88
-2 -3 5 41.34 2.27
-2 3 6 10.17 1.91
2 -3 6 10.39 1.99
2 -3 6 8.9 0.75
2 3 7 75.6 3.66
-2 3 7 78.47 4.23
2 -3 7 76.45 3.99
-2 -3 7 79.79 3.93
2 3 8 2.53 1.24
-2 3 8 3.67 1.72
-2 -3 8 2.3 1.55
2 3 9 341.39 12.29
2 -3 9 342.37 12.53
-2 -3 9 340.31 12.43
2 3 10 11.39 1.69
-2 -3 10 13.3 1.93
2 3 11 77.56 3.97
2 -3 11 89.53 4.4
-2 -3 11 81.6 4.15
2 3 12 13.47 1.83
2 -3 12 16.53 2.15
-2 -3 12 14.71 1.95
2 3 13 13.47 1.81
2 -3 13 14.09 2.1
-2 -3 13 15.52 2.08
2 3 14 4.33 1.62
-2 -3 14 2.2 1.62
-2 3 15 285.09 11.4
-2 -3 15 261.55 10.5
2 -3 15 295.64 10.69
-2 -3 16 10.29 1.99
-2 3 16 13.9 2.57
2 -3 16 18.01 2.36
-2 -3 17 294.77 13.42
-2 3 17 281.61 11.73
2 -3 17 295.31 10.87
-2 -3 17 269.6 10.71
-2 -3 18 3.54 3.49
-2 -3 18 3.4 1.9
-2 3 18 3.61 2.3
2 -3 18 2.51 1.95
-2 -3 19 25.59 4.38
2 -3 19 32.08 3.04
-2 -3 19 29.18 2.75
-2 3 19 28.77 3.31
2 3 19 29.7 3.02
2 -3 20 9.51 2.32
-2 3 20 9.49 2.69
2 3 20 12.72 2.56
-2 -3 21 101.74 7.54
-2 3 21 98.97 6.15
-2 -3 22 4.64 3.9
-2 3 22 6.5 2.93
2 -3 23 313.56 15.27
-2 -3 23 307.3 14.61
-2 -3 23 323.68 11.92
2 -3 24 15.48 5.02
-2 -3 24 20.03 4.91
-2 3 24 12.55 3.38
-2 -3 24 17.24 2.88
2 -3 25 19.05 5.17
-2 -3 25 18.34 4.76
2 -3 25 18.76 2.74
-2 3 25 12.75 3.2
-2 -3 25 19.73 2.81
-2 -3 26 17.03 4.61
2 -3 26 20.82 5.24
2 -3 26 21.46 2.87
2 3 26 24.07 3.66
-2 3 26 22.57 3.82
-2 -3 26 20.46 2.9
2 -3 27 5.69 4.69
-2 -3 27 4.48 4.24
2 -3 27 3.66 2.44
-2 3 27 6.61 3.31
2 3 27 6.78 3.1
-2 -3 27 6.29 2.57
2 3 28 61.75 5.42
-2 -3 28 62.3 6.66
2 -3 28 53.69 6.87
2 -3 28 60.37 4.14
-2 -3 28 73.92 4.45
2 3 29 43.24 4.8
2 -3 29 31.44 6.07
-2 -3 29 42.53 3.52
2 -3 29 35.48 3.39
2 3 30 -0.18 3.07
-2 -3 30 0.7 2.33
2 -3 30 0.08 2.37
2 3 31 34.85 4.72
2 -3 31 25.18 3.2
-2 -3 31 28.67 2.99
2 3 32 54.17 5.61
2 -3 32 49.03 4
-2 -3 32 53.47 3.75
2 -3 33 -0.33 2.68
-2 -3 33 1.08 2.34
2 -3 34 34.88 3.64
-2 -3 34 36.26 3.22
-2 -3 35 0.84 2.42
2 -3 35 1.96 2.7
2 4 -32 1.65 2.39
2 4 -31 0.1 2.69
2 4 -30 19.37 3.19
2 4 -29 47.63 3.37
2 4 -29 50.67 4.29
2 -4 -28 45.72 6.95
2 4 -28 46.51 3.33
2 4 -28 51.74 4.39
2 4 -27 45.79 3.31
-2 -4 -27 45.9 6.9
2 4 -27 47.87 4.35
2 4 -26 57.04 3.62
-2 -4 -26 61.32 7.39
2 4 -26 58.81 4.68
2 -4 -25 22.91 5.4
2 4 -25 27.17 2.59
-2 -4 -25 24.55 1.45
2 4 -25 25.4 3.65
-2 -4 -25 29.88 5.88
-2 -4 -24 46.03 6.59
2 4 -24 49.25 4.35
2 -4 -24 46.13 5.92
2 4 -24 46.64 3.24
-2 -4 -24 44.71 2.31
-2 4 -24 45.45 4.17
2 4 -23 127.84 5.54
2 -4 -23 108.52 8.07
-2 -4 -23 112.23 4.49
-2 -4 -23 110.01 9.03
2 -4 -22 24.26 4.51
-2 -4 -22 28.93 1.95
2 4 -22 33.24 2.62
-2 -4 -22 26.37 5.61
2 -4 -21 39.46 4.81
-2 -4 -21 44.72 2.39
2 4 -21 45.46 2.95
-2 -4 -21 51.78 6.56
2 4 -20 4.05 1.5
2 -4 -20 2.13 3.12
-2 4 -20 7.57 2.74
2 4 -19 111.77 4.68
-2 -4 -19 93.42 3.97
2 -4 -19 94.93 6.3
-2 4 -19 101.05 5.58
-2 -4 -19 96.76 8.1
2 4 -18 200.58 7.27
2 -4 -18 193.55 8.97
-2 4 -18 195.44 8.3
-2 -4 -18 185.69 11.2
-2 -4 -18 166.87 6.62
2 -4 -17 65.65 4.69
-2 -4 -17 62.39 6.73
-2 4 -17 78.42 4.67
-2 -4 -17 60.92 2.94
2 -4 -16 254.76 10.86
-2 -4 -16 261.91 10.85
-2 -4 -16 248.42 13.48
-2 4 -16 268.28 10.64
-2 -4 -15 129.18 6.44
2 -4 -15 134.26 6.55
-2 -4 -15 120.73 8.68
-2 4 -15 138.94 6.52
-2 -4 -14 16.76 2.39
-2 -4 -14 17.96 4.47
2 -4 -14 17.17 2.44
-2 4 -14 18.42 2.74
-2 -4 -13 305.08 11.42
2 -4 -13 296.83 11.79
-2 4 -13 306.04 11.82
-2 -4 -13 285.86 14.3
-2 -4 -12 730.6 24.72
2 -4 -12 738.85 25.33
-2 4 -12 698.48 25.16
-2 -4 -12 695.56 28.04
-2 4 -11 38.45 3.38
-2 -4 -11 31.16 4.75
2 -4 -11 36.07 2
2 -4 -11 34.34 2.88
-2 -4 -11 31.69 2.46
-2 -4 -10 667.17 26.32
2 -4 -10 665.46 22.63
-2 -4 -10 706.29 23.32
2 -4 -10 690.35 23.92
-2 -4 -9 128.72 7.85
2 4 -9 117.77 5.17
2 -4 -9 122.15 4.87
-2 -4 -9 134.7 5.36
2 -4 -9 124.08 5.84
2 4 -8 37.18 2.57
-2 -4 -8 40.93 4.71
-2 -4 -8 44 2.55
2 -4 -8 41.42 3.08
2 -4 -8 40.69 2.34
-2 -4 -7 9.07 3.2
2 4 -7 8.43 1.72
-2 -4 -7 9.14 1.4
2 -4 -7 8.52 1.84
2 -4 -7 7.82 1.43
2 4 -6 377.45 13.68
-2 -4 -6 384.33 15.66
2 -4 -6 390.44 14.11
-2 -4 -6 395.45 13.53
2 -4 -6 355.41 13.09
-2 -4 -5 110.6 6.43
2 4 -5 101.05 4.9
-2 -4 -5 105.55 4.65
2 -4 -5 104.25 5.18
2 -4 -5 92.22 4.29
-2 -4 -4 504.65 18.54
2 4 -4 481.5 17.2
2 -4 -4 508.33 17.39
-2 -4 -4 498.93 16.79
2 4 -3 0.08 2.05
-2 -4 -3 -0.12 2.47
2 -4 -3 0.49 1.7
2 -4 -3 -0.23 1.36
-2 -4 -2 245.06 10.45
2 -4 -2 226.59 8.92
2 -4 -2 253.77 9.8
-2 4 -2 247.42 9.23
-2 4 -1 637.29 21.37
2 4 -1 606.98 22.37
-2 -4 -1 636.06 22.5
2 -4 -1 600.91 21.13
-2 4 0 41.06 2.78
2 4 0 37.13 3.8
-2 -4 0 35.93 3.34
-2 4 1 628.1 21.85
-2 -4 1 677.51 22.77
2 4 1 632.14 23.43
2 -4 1 632.74 21.89
-2 4 2 246.12 9.22
2 -4 2 250.34 9.41
-2 4 3 0.83 1.36
2 -4 3 0.17 1.55
2 -4 4 489.95 17.28
-2 -4 5 114.26 5.24
-2 -4 5 107.44 4.69
2 -4 5 102.63 4.97
-2 -4 6 407.14 14.36
-2 -4 6 396.13 13.67
2 -4 6 366.34 14.07
-2 -4 7 8.72 1.98
-2 -4 7 9.01 1.2
2 -4 8 41.81 3.01
-2 -4 8 44.02 3.17
2 -4 9 120.15 5.64
-2 -4 9 122.56 5.75
2 4 10 685.58 23.27
2 -4 10 644.92 23.21
-2 -4 10 670.4 23.31
2 4 11 34.58 2.78
2 -4 11 31.84 3.02
-2 -4 11 30.71 2.87
2 4 12 704.82 24.29
2 -4 12 673.99 24.3
-2 -4 12 707.41 24.26
-2 4 13 287.44 11.76
2 -4 13 279.22 11.25
-2 -4 13 294.89 11.16
-2 4 14 14.13 2.45
2 -4 14 14.69 2.53
-2 -4 14 15.13 2.29
-2 4 15 133.51 6.74
2 -4 15 134.16 6.27
-2 -4 15 122.78 5.97
-2 4 16 253.51 11
2 -4 16 259.15 10.35
-2 -4 16 257.22 10.21
-2 4 17 77.77 5.1
2 -4 17 74.52 4.48
-2 -4 17 67.12 4.26
-2 4 18 192.36 9.16
-2 -4 18 191.31 8.2
2 -4 18 191.81 8.28
-2 4 19 103.06 6.27
2 -4 19 105.03 5.49
-2 -4 19 94.06 5.26
-2 4 20 9.07 3.01
2 -4 20 3.71 2.43
-2 -4 20 1.43 4.11
-2 4 21 42.46 4.32
2 -4 21 43.58 3.71
-2 -4 21 39.19 5.86
-2 4 22 34.58 4.25
-2 -4 22 35.55 5.95
-2 4 23 123.96 7.53
-2 -4 23 117.88 9.1
-2 -4 24 37.48 6.23
2 4 24 53.51 4.83
-2 4 24 49.8 5.07
-2 -4 24 51.52 4.27
2 4 25 27.81 3.99
-2 -4 25 27.55 5.65
2 -4 25 29.92 3.42
-2 4 25 27.8 4.31
-2 -4 25 27.85 3.61
2 -4 26 63.93 7.69
-2 -4 26 63.48 7.23
2 -4 26 68.09 4.57
2 4 26 57.89 5.4
-2 -4 26 68.11 4.77
-2 -4 27 40.85 6.47
2 -4 27 47.22 7.17
2 -4 27 45.23 4
2 4 27 44.31 4.98
-2 -4 27 49.12 4.17
2 -4 28 53.27 7.43
2 4 28 51.65 5.42
-2 -4 28 52.65 4.22
2 -4 28 49.66 4.15
2 4 29 48.57 5.44
2 -4 29 53.89 4.23
-2 -4 29 55.79 4.39
2 -4 30 28.17 3.55
2 4 30 29.11 4.69
-2 -4 30 33.43 3.78
2 -4 31 2.75 2.81
2 4 31 4.12 3.67
-2 -4 31 0.72 2.98
2 -4 32 3.05 2.86
2 4 32 6.16 3.86
-2 -4 32 2.81 2.77
-2 -4 33 1.32 2.71
2 -4 33 -0.28 3.03
2 -4 34 84.79 5.41
-2 -4 34 84.97 5.12
2 -4 35 -0.29 3.33
2 -5 -29 53.81 7.68
2 -5 -28 38.26 6.82
-2 -5 -26 9.24 5.07
2 -5 -26 7.26 4.98
-2 -5 -25 9.76 1.07
-2 -5 -25 9.2 0.98
-2 -5 -25 10.32 5.26
-2 -5 -24 8.48 1.52
-2 -5 -24 7.47 1.24
-2 -5 -24 6.99 4.55
-2 -5 -24 11.03 5.3
-2 -5 -23 78.9 7.08
-2 -5 -23 90.81 3.67
-2 -5 -23 81.56 8.27
2 -5 -22 5.35 3.62
-2 -5 -22 1.46 3.78
-2 -5 -22 -0.03 1.24
-2 -5 -22 2.07 4.76
2 -5 -21 80.05 5.95
-2 -5 -21 70.45 5.99
-2 -5 -21 71.25 7.43
-2 -5 -21 68.9 3.13
2 -5 -20 21.7 3.85
-2 -5 -20 28.47 4.27
-2 5 -20 23.12 3.39
-2 -5 -20 25.18 5.54
-2 -5 -20 18.72 1.71
2 -5 -19 25 3.67
-2 -5 -19 24.9 5.35
-2 -5 -19 19.55 1.73
-2 5 -19 25.71 3.37
-2 5 -18 6.3 2.71
2 -5 -18 7.09 2.65
2 5 -18 2.75 0.88
-2 -5 -18 6.61 4.52
2 -5 -17 24.38 3.13
2 -5 -17 16.85 0.89
-2 5 -17 28.96 3.41
2 5 -17 20.45 1.4
-2 -5 -17 26.66 5.21
-2 5 -16 10.75 3.21
2 5 -16 4.05 1.27
-2 -5 -16 4.47 4.16
2 -5 -16 3.64 2.21
2 -5 -16 5.05 0.96
-2 5 -15 414.74 15.15
2 5 -15 346.91 13.23
-2 -5 -15 364.95 18.12
2 -5 -15 420.32 15.17
2 -5 -15 410.28 13.13
2 -5 -14 2.49 2.04
-2 5 -14 4.92 2.74
-2 -5 -14 1.25 4.11
2 -5 -13 45.53 3.54
-2 -5 -13 44.52 3.21
-2 5 -13 47.79 3.81
-2 -5 -13 41.4 5.69
2 -5 -12 8.47 2.09
-2 -5 -12 9.19 1.79
-2 5 -12 13.16 2.75
-2 -5 -12 12.28 4.11
-2 -5 -11 86.67 4.33
2 -5 -11 79.31 4.73
-2 5 -11 83.32 4.96
-2 -5 -11 85.64 7.17
-2 5 -10 17.19 2.64
-2 -5 -10 16.76 4.3
2 -5 -10 18.74 1.87
-2 -5 -10 20.11 2.1
2 -5 -10 17.99 2.49
-2 -5 -9 215.17 11.06
2 5 -9 183.73 7.88
-2 -5 -9 207.42 8.01
2 -5 -9 201.81 8.59
2 -5 -9 192.89 7.5
2 -5 -8 10.19 1.78
-2 -5 -8 11.45 1.74
2 -5 -8 10.92 2.15
2 5 -8 9.29 1.98
-2 -5 -8 10.07 3.56
2 -5 -7 341.48 12.65
-2 -5 -7 370.4 13.17
2 -5 -7 348.56 13.68
-2 -5 -7 381.87 15.89
2 5 -7 346.72 13.27
2 -5 -6 40.29 2.72
-2 -5 -6 36.45 2.79
2 -5 -6 38.82 3.29
2 5 -6 32.48 3.06
-2 -5 -6 38.55 4.44
2 -5 -5 60.31 3.44
-2 -5 -5 66.52 3.82
2 -5 -5 68.87 4.29
2 5 -5 64.29 4.25
-2 -5 -5 68.54 5.53
2 -5 -4 39.56 2.77
-2 -5 -4 43.79 3.14
2 -5 -4 43.85 3.54
2 5 -4 44.62 3.67
-2 -5 -4 42.13 4.47
2 -5 -3 20.89 2.14
2 -5 -3 20.51 2.61
-2 -5 -3 17.68 3.34
2 -5 -2 16.2 2.29
2 -5 -2 9.95 2.28
-2 -5 -2 10.79 3.01
2 -5 -1 1009.63 34.64
-2 -5 -1 1068.56 36.21
-2 -5 0 65.66 4.77
2 -5 0 77.78 4.15
-2 -5 1 1022.62 35.07
2 -5 1 1002 34.2
2 -5 2 16.05 2.24
2 -5 3 23.01 2.46
-2 -5 3 22.9 2.64
2 -5 4 43.55 3.25
-2 -5 4 45.68 3.39
2 -5 5 70.1 4.02
-2 -5 5 66.47 4.17
2 -5 6 28.06 2.54
2 -5 6 34.23 2.94
-2 -5 6 33.23 3.13
-2 -5 6 32.84 2.33
2 -5 7 342.13 13.39
-2 -5 7 359.24 13.65
-2 -5 7 367.05 12.81
2 -5 8 12.33 2.38
-2 -5 8 9.39 2.22
-2 -5 8 10.72 1.32
-2 -5 9 204.5 8.6
2 -5 9 196.3 8.41
-2 5 10 18.1 2.69
-2 -5 10 15.31 2.53
2 -5 10 18.83 2.58
-2 5 11 84.24 5.15
-2 -5 11 83.12 4.76
2 -5 11 73.47 4.62
-2 5 12 10.09 2.47
-2 -5 12 7.8 2.2
2 -5 12 12.85 2.57
-2 5 13 48.03 3.97
-2 -5 13 47.17 3.72
2 -5 13 47.02 3.8
-2 5 14 2.49 2.25
-2 -5 14 3.44 2.3
2 -5 14 3.18 2.46
-2 5 15 419.61 16.17
-2 -5 15 399.24 15.26
2 -5 15 396.96 15.38
-2 5 16 6.35 2.67
-2 -5 16 5.35 2.34
2 -5 16 4.12 2.51
-2 5 17 25.19 3.4
-2 -5 17 24.7 3.07
2 -5 17 24.73 3.22
-2 5 18 12.76 3.07
-2 -5 18 5.7 2.48
2 -5 18 5.48 2.65
-2 5 19 24.72 3.55
2 -5 19 24.95 3.3
-2 -5 19 25.8 3.12
-2 5 20 30.75 3.89
-2 -5 20 20.08 3.12
2 -5 20 26.15 3.34
2 -5 21 79.63 5.17
2 5 21 88.35 5.83
-2 5 21 85.06 6.22
2 5 22 2.35 2.96
-2 5 22 2.44 3.29
-2 -5 22 -0.28 4.66
2 5 23 98.33 6.55
-2 5 23 102.75 7.1
-2 -5 23 101.83 8.81
-2 -5 24 11.7 3.34
2 5 24 7.46 3.29
-2 -5 24 7.48 5.16
-2 -5 25 16.05 3.41
2 5 25 13.9 3.7
-2 -5 25 16.15 5.55
2 -5 26 11.62 3.28
-2 -5 26 12.62 3.36
2 5 26 12.29 3.79
-2 -5 26 13.17 5.7
2 -5 27 42.94 4.18
2 5 27 49.24 5.55
-2 -5 27 41.9 4.27
2 -5 28 60.14 4.8
2 5 28 53.81 5.81
-2 5 28 43.03 5.84
-2 -5 28 55.02 4.69
2 -5 29 68.16 4.97
2 5 29 60.99 6.2
-2 -5 29 63.22 5
2 -5 30 -0.1 3.2
2 5 30 2.47 3.92
-2 -5 30 3.45 3.18
2 -5 31 1.78 3.14
2 5 31 2.56 4.02
-2 -5 31 0.85 3.25
2 5 32 39.25 5.83
2 -5 32 31.4 4.12
-2 -5 32 39.48 4.38
2 -5 33 7.49 3.51
-2 -5 33 12.56 3.52
2 -5 34 41.23 4.39
-2 -5 34 46.01 4.43
2 -5 35 20.7 3.96
2 -6 -30 29.66 7.21
2 -6 -29 7.87 5.58
2 -6 -28 76.32 8.24
2 -6 -27 7.32 5.26
-2 -6 -26 136.85 9.78
2 -6 -26 130.73 9.46
2 -6 -25 16.46 4.83
-2 -6 -25 16.28 5.29
-2 -6 -25 15.11 1.48
-2 -6 -25 13.92 1.24
2 -6 -24 21.96 5.59
-2 -6 -24 30.97 5.43
-2 -6 -24 33.74 2.25
-2 -6 -24 22.34 5.77
-2 -6 -24 24.1 1.77
-2 -6 -23 11.37 4.38
-2 -6 -23 11.82 1.89
-2 -6 -23 5.76 5.03
-2 -6 -23 7.27 1.41
-2 -6 -22 139.03 8.32
-2 -6 -22 157.75 5.6
-2 -6 -22 118.03 9.94
-2 -6 -22 108.21 4.86
-2 -6 -21 36.32 6.52
-2 -6 -21 31.8 2.27
-2 -6 -21 39.11 4.84
2 -6 -20 180.34 9.44
-2 -6 -20 191.33 9.59
-2 -6 -20 203.91 7.73
-2 -6 -19 45.08 6.91
2 -6 -19 45.45 4.45
-2 -6 -19 53.56 4.7
2 -6 -18 129.59 4.72
-2 -6 -18 130.32 6.97
2 -6 -18 132.85 7.17
-2 -6 -18 108.21 9.45
-2 -6 -17 3.54 4.37
2 -6 -17 1.67 2.49
2 -6 -17 0.24 1.21
-2 6 -17 2.12 3.24
-2 -6 -16 54.77 6.95
2 -6 -16 62.32 4.6
2 -6 -16 64.45 3.17
-2 6 -16 70.39 5.07
-2 -6 -15 1.42 4.19
2 -6 -15 4.41 2.45
2 -6 -15 1.88 1.6
-2 6 -15 4.56 2.98
-2 -6 -14 44.06 6.16
2 -6 -14 47.77 3.89
2 -6 -14 46.75 2.82
-2 6 -14 48.8 4.34
-2 -6 -13 14.73 4.75
2 -6 -13 14.75 2.66
2 -6 -13 17.64 2.02
-2 6 -13 14.44 3.21
2 -6 -12 118.59 6.32
-2 -6 -12 131.85 9.43
-2 6 -12 119.75 6.56
2 -6 -11 29.94 3.14
-2 -6 -11 30.83 5.63
-2 6 -11 32.44 3.53
2 -6 -10 54.38 4.06
-2 -6 -10 55 3.58
-2 6 -10 53.5 4.15
-2 -6 -10 57.55 6.53
-2 6 -9 6.53 2.5
-2 -6 -9 1.61 1.54
2 -6 -9 4.29 2.2
-2 -6 -9 0.95 3.77
-2 6 -8 14.69 2.57
2 -6 -8 13.67 2.13
2 -6 -8 12.68 2.4
-2 -6 -8 13.16 2.17
-2 -6 -8 15.42 4.32
-2 6 -7 14.08 2.55
2 -6 -7 11.6 2.16
-2 -6 -7 9.34 2.11
2 -6 -7 9.41 2.43
-2 -6 -7 9.15 4.15
-2 6 -6 103.63 5.49
2 -6 -6 89.16 4.79
2 -6 -6 104.14 5.84
-2 -6 -6 106.5 5.48
-2 -6 -6 101.09 7.39
2 -6 -5 4.55 2.01
-2 6 -5 4.81 2.19
-2 -6 -5 3.32 1.98
2 -6 -5 4.98 2.22
-2 -6 -5 3.73 3.49
2 -6 -4 38.59 2.93
-2 6 -4 40.6 3.32
-2 -6 -4 40.27 3.33
2 -6 -4 37.45 3.61
-2 -6 -4 29.6 4.42
2 -6 -3 68.17 3.9
2 -6 -3 71.14 4.72
-2 -6 -3 57.14 5.3
2 -6 -2 51.79 3.37
2 -6 -2 46.59 3.95
-2 -6 -2 44.56 4.56
-2 -6 -1 199.67 8.48
2 -6 -1 195 8.25
-2 -6 -1 200.46 9.68
2 -6 0 74.48 4.4
-2 -6 0 71.32 4.44
-2 -6 0 59.82 4.91
2 -6 1 200.8 8.44
-2 -6 1 200.8 8.67
-2 -6 1 200.75 9.28
2 -6 2 54.22 3.81
-2 -6 2 50.61 3.82
2 -6 3 71.23 4.41
-2 -6 3 72.64 4.49
2 -6 3 81.91 5.42
-2 -6 4 40.83 3.47
2 -6 4 37.03 3.26
2 -6 5 3.95 2.17
-2 -6 5 4.68 2.32
-2 -6 6 103.44 5.77
2 -6 6 105.59 5.53
2 -6 7 14.07 2.5
-2 -6 7 14.99 2.73
-2 -6 8 14.54 2.79
2 -6 8 13.4 2.59
-2 -6 9 2.41 2.23
2 -6 9 6.29 2.62
-2 -6 10 55.57 4.13
2 -6 10 54.35 4.11
-2 -6 11 35.46 3.59
2 -6 11 31.63 3.4
-2 -6 12 133.9 6.72
2 -6 12 120.58 6.44
-2 -6 13 15.32 2.94
2 -6 13 14.58 3.03
-2 -6 14 41.19 3.88
2 -6 14 41.39 3.95
-2 6 15 2.59 2.43
-2 -6 15 3.38 2.72
2 -6 15 3.49 2.83
-2 6 16 61.78 4.98
-2 -6 16 60.29 4.69
2 -6 16 66.43 4.88
-2 6 17 0.61 2.51
-2 -6 17 -0.54 2.72
2 -6 17 0.89 2.84
2 6 18 125.68 6.9
-2 6 18 125.29 7.5
-2 -6 18 128.6 6.81
2 -6 18 122.63 6.77
2 6 19 48.39 4.35
-2 6 19 51.37 5.1
-2 -6 19 47.58 4.33
2 -6 19 45.91 4.39
-2 6 20 194.34 9.97
2 6 20 194.3 9.23
-2 -6 20 182.36 8.74
2 -6 20 173.2 8.66
2 6 21 44.36 4.64
2 -6 21 41.79 4.35
2 6 22 151.5 8.25
2 -6 22 138.18 7.44
2 6 23 13.1 3.76
-2 -6 24 22.56 6.17
2 6 24 29.74 4.37
-2 -6 24 28.79 4.1
2 6 25 22.91 4.51
-2 -6 25 17.88 3.96
-2 6 26 177.21 10.52
2 6 26 164.9 9.66
2 -6 26 158.52 8.36
-2 -6 26 159.91 8.6
2 6 27 18.6 4.72
-2 6 27 16.35 5.31
2 -6 27 18.71 3.97
-2 -6 27 20.49 4.11
2 6 28 90.57 7.38
-2 -6 28 84.09 6.13
2 6 29 15.25 4.72
2 -6 29 13.01 3.73
-2 -6 29 8.36 3.6
2 -6 30 42.56 4.57
2 6 30 37.45 5.56
-2 -6 30 32.63 4.4
2 -6 31 7.15 3.51
2 6 31 10.82 4.81
-2 -6 31 4.96 3.5
-2 -6 32 39.75 4.71
2 -6 32 36.89 4.48
-2 -6 33 -1.09 3.82
-2 -6 34 58.02 5.25
2 -7 -28 4.55 5.28
-2 -7 -27 1.59 5.29
2 -7 -27 8.16 4.88
2 -7 -26 6.84 4.72
-2 -7 -26 7.32 5.09
-2 -7 -25 19.5 1.89
-2 -7 -25 15.7 1.47
2 -7 -25 13.28 4.64
-2 -7 -25 11.7 5.13
-2 -7 -24 0.61 1.88
-2 -7 -24 1.18 1.3
-2 -7 -24 1.23 4.4
2 -7 -24 7.05 4.1
2 -7 -23 124.41 7.97
-2 -7 -23 133.61 8.43
-2 -7 -22 61.24 5.83
-2 -7 -22 71.41 3.76
2 -7 -21 8.93 4.68
-2 -7 -21 8.92 3.8
-2 -7 -21 9.91 5.71
-2 -7 -21 13.81 2.47
2 -7 -20 46.71 6.35
-2 -7 -20 59.24 5.01
-2 -7 -20 65.71 3.65
2 -7 -20 38.48 1.92
-2 -7 -20 53.33 7.35
-2 -7 -19 94.83 5.97
-2 -7 -19 98.98 4.78
2 -7 -19 81.52 3.61
-2 -7 -19 73.57 8.44
-2 -7 -18 25.82 2.93
-2 -7 -18 15.27 5.73
-2 -7 -18 16.56 3.32
2 -7 -18 25.18 2.11
-2 -7 -17 173.74 7.07
-2 -7 -17 141.65 10.98
-2 -7 -17 151.82 7.6
2 -7 -17 145.24 8.01
2 -7 -17 155.21 6.29
-2 -7 -16 99.44 5
-2 -7 -16 90.85 5.41
2 -7 -16 81.75 5.73
2 -7 -16 94.23 4.48
-2 -7 -15 48.46 3.56
-2 -7 -15 42.6 6.57
-2 -7 -15 51.12 3.97
2 -7 -15 51.02 4.29
2 -7 -15 50.65 3.28
-2 -7 -14 6.48 2.24
-2 -7 -14 5.2 4.93
2 -7 -14 5.43 2.6
-2 -7 -14 3.77 2.2
2 -7 -14 13.38 2.43
-2 -7 -13 18.48 2.76
2 -7 -13 16.74 2.9
2 -7 -13 18.91 2.49
-2 -7 -13 12.03 5.06
2 -7 -12 136.18 7.27
2 -7 -12 138.37 6.21
-2 -7 -12 143.34 10.31
2 -7 -11 146.35 7.79
2 -7 -11 159.4 6.84
-2 -7 -11 151.04 10.85
-2 -7 -10 66.14 7.3
2 -7 -10 72.22 5.03
2 -7 -9 147.98 7.68
-2 -7 -9 149.53 10.34
-2 -7 -8 56.12 4.06
2 -7 -8 62.34 4.67
-2 -7 -8 58.59 6.53
-2 -7 -7 97.21 5.29
2 -7 -7 99.73 6.13
-2 -7 -7 102.16 8.15
-2 -7 -6 37.04 3.34
2 -7 -6 37.94 3.3
2 -7 -6 34.65 3.8
-2 -7 -6 33.75 3.42
-2 -7 -6 32.83 5.18
-2 -7 -5 176.9 8
2 -7 -5 170.2 7.81
2 -7 -5 181.61 8.88
-2 -7 -5 198.24 8.67
-2 -7 -5 194.68 10.62
-2 -7 -4 19.94 2.78
2 -7 -4 23.95 2.92
-2 -7 -4 16.44 2.78
2 -7 -4 19.44 3.15
-2 -7 -4 13.79 4.06
-2 -7 -3 69.82 4.48
2 -7 -3 70.92 4.4
2 -7 -3 67.96 5.02
-2 -7 -3 64.72 5.94
-2 -7 -2 144.05 6.85
2 -7 -2 140.39 6.71
2 -7 -2 136.18 7.46
-2 -7 -2 142.14 8.41
-2 -7 -1 149.99 8.32
2 -7 -1 155.33 9.03
-2 -7 -1 146.51 7.04
2 -7 -1 146.32 6.97
-2 -7 0 8.39 2.68
2 -7 0 14.12 2.93
-2 -7 1 141.76 7.14
2 -7 1 154.66 7.17
-2 -7 2 138.65 6.99
2 -7 2 146.35 6.98
-2 -7 3 67.18 4.7
2 -7 3 76.43 4.8
-2 -7 4 20.97 3.25
2 -7 4 30.31 3.47
-2 -7 5 183.43 8.54
2 -7 5 183.19 8.42
2 -7 6 34.7 3.31
2 -7 6 36.25 3.73
-2 -7 6 34.87 3.69
2 -7 7 108.32 5.43
-2 -7 7 114.93 6.27
2 -7 7 103.26 6.05
-2 -7 7 114.05 5.46
-2 -7 8 56 4.64
2 -7 8 60.47 4.71
-2 -7 8 58.47 3.46
-2 -7 9 154.56 7.81
2 -7 9 156.38 7.68
-2 -7 9 147.67 6.38
-2 -7 10 78.14 5.38
2 -7 10 75.06 5.27
-2 -7 11 161.28 8.12
2 -7 11 152.95 7.93
-2 -7 12 149.07 7.53
2 -7 12 127.62 7.2
-2 -7 13 16.43 3.25
2 -7 13 16.66 3.44
-2 -7 14 3.02 2.85
2 -7 14 2.16 3.03
-2 -7 15 45.27 4.28
2 -7 15 44.21 4.46
-2 -7 16 82.49 5.64
2 -7 16 82.95 5.87
-2 -7 17 158.99 8.11
2 -7 17 151.03 8.12
-2 -7 18 16.97 3.72
2 -7 18 16.8 3.74
2 -7 19 85.7 5.94
-2 -7 19 83.12 5.82
2 -7 20 52.19 4.9
-2 -7 20 51.41 4.79
2 -7 21 7.65 3.52
2 -7 22 67.46 5.38
-2 7 23 140.13 9.06
-2 -7 24 2.06 3.55
-2 7 24 4.9 4.11
-2 -7 25 17.12 3.91
-2 7 25 27.8 5.05
2 -7 26 10.98 3.74
-2 -7 26 8.57 3.94
2 -7 27 9.4 3.77
-2 -7 27 5.9 3.81
2 7 27 5.14 3.97
2 -7 28 8.38 3.93
-2 -7 28 6.34 4.05
2 7 28 8.38 4.4
2 7 29 48.93 6.31
-2 -7 29 45.73 5.16
2 -7 29 44.4 5.12
-2 -7 30 14.89 4.16
2 7 30 9.45 4.89
-2 -8 -29 6.69 5.82
-2 -8 -28 15.19 5.99
2 -8 -27 -1.49 4.81
-2 -8 -27 7.54 5.21
-2 -8 -26 7.35 1.16
-2 -8 -26 9.57 5.32
2 -8 -26 11.5 4.76
-2 -8 -26 4.32 0.9
-2 -8 -25 3.44 1.88
-2 -8 -25 1.17 1.32
-2 -8 -25 3.53 4.53
2 -8 -25 4.3 4.39
-2 -8 -24 6.55 1.53
-2 -8 -24 12.56 2.33
-2 -8 -24 11.05 4.71
2 -8 -24 8.56 4.41
-2 -8 -23 2.3 1.49
2 -8 -23 5.03 3.86
-2 -8 -23 4.38 2.31
-2 -8 -23 8.45 4.13
2 -8 -22 20.29 4.19
-2 -8 -22 19.14 2.84
-2 -8 -22 12.04 4.15
2 -8 -21 14.27 1.33
2 -8 -21 14.64 3.69
-2 -8 -21 22.52 2.98
-2 -8 -21 13.42 3.84
2 -8 -20 53.63 2.92
-2 -8 -20 56.77 5.2
2 -8 -20 47.86 5
2 -8 -19 21.36 5.3
-2 -8 -19 39.53 3.48
-2 -8 -19 27.73 3.97
-2 -8 -19 31.41 6.76
2 -8 -19 32.1 2.51
2 -8 -18 37.56 5.91
-2 -8 -18 59.19 3.99
-2 -8 -18 46.94 4.38
-2 -8 -18 49.81 7.38
2 -8 -18 49.08 3.25
2 -8 -17 11.87 4.93
-2 -8 -17 19.93 6.43
-2 -8 -17 17.7 3.3
2 -8 -17 14.11 2.5
-2 -8 -17 19.31 2.98
-2 -8 -16 87.05 9.11
-2 -8 -16 101.29 5.4
-2 -8 -16 100.85 5.93
2 -8 -16 103.19 5.09
2 -8 -15 5.1 4.31
-2 -8 -15 4.03 5.39
-2 -8 -15 11.24 2.72
-2 -8 -15 7.13 2.63
2 -8 -15 8.42 2.5
2 -8 -14 17.25 4.86
-2 -8 -14 15.28 5.64
-2 -8 -14 19.39 2.88
-2 -8 -14 26.61 3.21
2 -8 -14 23.66 2.83
2 -8 -13 3.41 4.23
-2 -8 -13 8.52 5.44
-2 -8 -13 8.28 2.55
-2 -8 -13 6.61 2.36
2 -8 -13 6.74 2.93
2 -8 -13 8.37 2.45
2 -8 -12 13.51 4.39
-2 -8 -12 20.47 6.12
-2 -8 -12 19.52 2.92
2 -8 -12 22.97 3.52
-2 -8 -12 19.26 2.9
2 -8 -12 24.78 2.97
-2 -8 -11 22.1 5.82
-2 -8 -11 29.48 3.3
2 -8 -11 29.26 3.67
2 -8 -11 28.66 3.07
2 -8 -11 18.04 4.46
-2 -8 -10 64.79 7.7
2 -8 -10 47.06 5.98
2 -8 -10 66.66 5.09
2 -8 -10 66.34 4.27
-2 -8 -9 21.53 5.69
2 -8 -9 17.28 3.29
2 -8 -9 15.74 4.62
2 -8 -8 78.78 7.47
2 -8 -8 92.33 6.25
-2 -8 -7 22.59 5.37
2 -8 -7 23.04 3.54
2 -8 -7 14.49 4.62
-2 -8 -6 79.93 5.09
2 -8 -6 78.89 5.75
-2 -8 -6 85.17 7.55
2 -8 -6 80.94 7.4
-2 -8 -5 88.69 5.32
2 -8 -5 86.14 5.24
2 -8 -5 84.56 6.04
-2 -8 -5 82.35 7.52
-2 -8 -4 69.07 4.53
2 -8 -4 57.58 4.31
2 -8 -4 61.66 5.25
-2 -8 -4 58 6.38
2 -8 -3 45.17 3.94
-2 -8 -3 36.4 3.78
2 -8 -2 178.41 8.4
-2 -8 -2 185.86 8.58
2 -8 -2 193.9 9.72
-2 -8 -1 15.38 3.44
2 -8 -1 4.92 3.18
2 -8 0 217.88 9.46
-2 -8 0 202.57 9.4
2 -8 1 4.98 3.88
-2 -8 1 13.06 3.48
2 -8 2 222.55 10.97
2 -8 2 191.69 9.14
-2 -8 2 201.34 9.35
2 -8 3 30.02 4.45
2 -8 3 42.5 4.11
-2 -8 3 29.96 4.02
2 -8 4 71.16 5.57
2 -8 4 70.48 5.08
-2 -8 4 69.8 5.15
2 -8 5 88.88 5.97
2 -8 5 98.69 5.92
-2 -8 5 90.71 5.94
2 -8 6 93.33 5.6
-2 -8 6 77.13 5.65
2 -8 6 85.42 5.7
2 -8 7 21.85 3.01
-2 -8 7 21.85 2.7
-2 -8 7 26.3 3.88
2 -8 7 26.26 3.92
-2 -8 8 108.37 5.45
-2 -8 8 110.47 6.55
2 -8 8 100.48 6.49
-2 -8 9 19.03 2.26
-2 -8 9 22.4 3.88
2 -8 9 27.62 3.99
-2 -8 10 66.75 5.3
2 -8 10 69.64 5.43
-2 -8 11 28.79 4.13
2 -8 11 31.99 4.18
-2 -8 12 21.71 3.83
2 -8 12 17.84 3.66
-2 -8 13 8.47 3.41
2 -8 13 1.76 3.33
-2 -8 14 19.49 3.75
2 -8 14 19.99 3.88
-2 -8 15 4.92 3.47
2 -8 15 3.08 3.55
-2 -8 16 88.86 6.23
2 -8 16 89.81 6.45
-2 -8 17 16.73 3.98
2 -8 17 17.09 4.27
2 -8 18 47.99 5.24
-2 -8 18 61.11 5.43
-2 -8 19 35.66 4.6
-2 -8 20 56.91 5.38
2 -8 20 58 5.3
2 -8 21 16.54 3.98
2 -8 22 17.5 4.11
-2 -8 25 4.7 3.8
-2 -8 26 8.01 4.18
-2 -9 -28 15.9 6.11
-2 -9 -27 56.09 7.63
-2 -9 -26 0.48 5.26
-2 -9 -25 24.47 5.67
2 -9 -24 20.73 5.07
-2 -9 -24 17.8 5.03
-2 -9 -24 10.28 1.86
-2 -9 -24 21.67 2.91
-2 -9 -23 -1.31 4.01
2 -9 -23 2.15 3.78
-2 -9 -23 -0.44 2.57
-2 -9 -22 11.55 4.17
2 -9 -22 5.4 1.12
2 -9 -22 9.61 4.08
-2 -9 -22 12.02 2.95
-2 -9 -21 73.99 6.05
2 -9 -21 67.35 6.03
2 -9 -21 63.19 3.34
-2 -9 -21 83.27 4.87
-2 -9 -20 46.84 4.06
2 -9 -20 40.66 4.9
2 -9 -20 37.04 2.84
-2 -9 -20 39.99 4.75
-2 -9 -19 43.3 4.05
2 -9 -19 38.25 4.88
2 -9 -19 42.69 3.15
-2 -9 -19 33.7 4.26
-2 -9 -18 19.75 3.33
2 -9 -18 14.28 2.68
-2 -9 -18 16.04 3.39
2 -9 -18 11.91 3.72
-2 -9 -17 53 4.28
-2 -9 -17 49.3 4.59
2 -9 -17 51.91 5.01
2 -9 -17 52.33 3.92
2 -9 -16 17.57 5.02
-2 -9 -16 9.69 5.74
-2 -9 -16 23.06 3.4
-2 -9 -16 18.15 3.41
2 -9 -16 23.92 4.08
2 -9 -16 21.9 3.28
-2 -9 -15 52.19 7.86
-2 -9 -15 68.43 4.69
-2 -9 -15 62.91 4.88
2 -9 -15 69.58 4.58
-2 -9 -14 21.16 6.34
-2 -9 -14 31.93 3.64
-2 -9 -14 23.93 3.37
2 -9 -14 22.4 3.34
2 -9 -13 17.88 5.16
-2 -9 -13 24.11 6.44
-2 -9 -13 27.75 3.49
-2 -9 -13 32.28 3.66
2 -9 -13 31.96 3.52
2 -9 -12 10.3 4.67
-2 -9 -12 18.47 6.03
-2 -9 -12 19.09 3.16
-2 -9 -12 13.49 2.99
2 -9 -12 19.67 3.14
2 -9 -11 2.78 4.32
-2 -9 -11 4.02 5.27
-2 -9 -11 3.63 2.58
2 -9 -11 5.09 2.75
-2 -9 -11 3.75 2.74
-2 -9 -10 25.46 6.41
-2 -9 -10 28.56 3.66
2 -9 -10 29.43 3.5
-2 -9 -10 28.33 3.56
-2 -9 -9 44.4 7.08
2 -9 -9 48.16 4.17
-2 -9 -9 45.55 4.36
2 -9 -9 42.06 4.67
2 -9 -8 22.22 3.86
-2 -9 -8 20.5 3.54
2 -9 -7 49.93 4.94
-2 -9 -7 51.98 4.73
2 -9 -6 0.86 3.12
-2 -9 -6 1.88 2.88
2 -9 -5 173.11 9.31
-2 -9 -5 160.7 8.09
2 -9 -4 3.12 4.13
2 -9 -4 8.05 3.31
2 -9 -3 4.31 4.25
2 -9 -3 6.09 3.18
2 -9 -3 8.2 2.89
-2 -9 -3 9.89 2.91
2 -9 -2 36.29 5.53
-2 -9 -2 34.22 4.96
2 -9 -2 29.37 3.71
2 -9 -2 34.18 4.54
-2 -9 -2 40.58 4.08
-2 -9 -1 40.73 5.07
2 -9 -1 51.49 6
2 -9 -1 38.49 4.03
2 -9 -1 39.4 4.84
-2 -9 -1 50.21 4.36
2 -9 0 6.31 3.03
-2 -9 0 4.59 3.07
2 -9 0 2.04 3.84
-2 -9 1 41.77 4.17
2 -9 1 40.08 4.21
2 -9 1 49.82 5.74
-2 -9 2 32.12 3.95
2 -9 2 41.65 4.29
2 -9 2 34.43 5.14
-2 -9 3 6.52 3.17
2 -9 3 13.06 3.47
2 -9 3 8.86 4.02
-2 -9 4 10.63 3.66
2 -9 4 9.34 3.8
-2 -9 5 183.03 9.36
2 -9 5 204.79 9.92
2 -9 5 184.27 9.4
-2 -9 6 8.1 3.83
-2 -9 6 3.35 2.44
2 -9 6 2.05 2.99
2 -9 6 12.39 4
-2 -9 7 50.33 4.94
2 -9 7 47.94 4.99
-2 -9 7 51.65 4.01
-2 -9 8 22.39 4
2 -9 8 28.61 4.3
-2 -9 8 18.85 2.66
-2 -9 9 42.99 4.76
2 -9 9 50.52 4.89
-2 -9 9 44.09 3.34
2 -9 10 32.59 4.58
-2 -9 10 27.78 4.12
2 -9 11 3.55 3.69
-2 -9 11 1.74 3.3
2 -9 12 21.79 4.15
-2 -9 12 20.34 4.03
2 -9 13 32.58 4.6
-2 -9 13 29.33 4.4
2 -9 14 22.87 4.53
-2 -9 14 22.37 4.28
2 -9 15 59.24 5.59
-2 -9 15 55.31 5.41
2 -9 16 25.21 4.74
-2 -9 16 15.63 4.32
2 -9 17 53.82 5.7
-2 -9 17 46.48 5.31
2 -9 18 21.15 4.72
-2 -9 18 16.19 4.17
2 -9 19 41.52 5.24
-2 -9 19 34.89 4.98
2 -9 20 38.3 5.16
-2 -9 20 37.61 5.05
2 -9 21 69.21 6.14
-2 -10 -25 -0.22 4.94
-2 -10 -24 23.26 5.66
-2 -10 -23 1.37 4.53
-2 -10 -22 31.34 3.86
-2 -10 -22 24.03 5.02
2 -10 -21 15.3 4.39
-2 -10 -21 12.19 4.36
-2 -10 -21 23.04 3.64
2 -10 -20 9.39 4.04
-2 -10 -20 8.67 3.87
-2 -10 -20 8.43 3.25
2 -10 -20 9.24 2.51
-2 -10 -19 3.97 3.49
2 -10 -19 0.74 3.7
-2 -10 -19 7.26 3.29
2 -10 -19 2.44 2.63
-2 -10 -18 61.47 5.49
2 -10 -18 60.29 5.87
-2 -10 -18 68.78 5.07
2 -10 -18 65.35 4.52
2 -10 -17 25.47 4.51
-2 -10 -17 29.27 4.24
-2 -10 -17 31.44 4.11
2 -10 -17 27.65 3.7
-2 -10 -16 35.06 4.32
2 -10 -16 33.39 4.82
-2 -10 -16 35.39 4.2
2 -10 -16 37.21 4.16
-2 -10 -15 21.25 3.74
2 -10 -15 21.17 4.24
-2 -10 -15 25.14 3.79
2 -10 -15 26.23 3.86
2 -10 -14 11.2 3.53
-2 -10 -14 13.27 3.28
-2 -10 -14 19.69 3.56
2 -10 -14 16.09 3.49
-2 -10 -13 15.12 3.22
2 -10 -13 11.72 3.63
-2 -10 -13 19.02 3.55
2 -10 -13 12.35 3.37
-2 -10 -12 17.73 3.5
2 -10 -12 15.71 3.89
-2 -10 -12 14.06 3.25
2 -10 -12 15.64 3.48
2 -10 -11 20 3.57
-2 -10 -11 17.42 3.49
-2 -10 -11 24.64 3.75
2 -10 -10 29.17 3.83
-2 -10 -10 22.26 3.58
-2 -10 -10 24.46 3.66
2 -10 -9 5.52 4.77
2 -10 -9 18.64 3.57
-2 -10 -9 6.81 3.04
-2 -10 -9 15.43 3.48
-2 -10 -8 28.39 6.62
2 -10 -8 22.07 5.35
2 -10 -8 30.54 3.9
-2 -10 -8 29.64 4.23
-2 -10 -8 23.69 3.75
-2 -10 -7 7.63 5.29
2 -10 -7 4.05 4.48
-2 -10 -7 8.88 3.32
2 -10 -7 14.06 3.52
-2 -10 -6 44.2 6.92
2 -10 -6 32.51 5.79
-2 -10 -6 49.67 4.94
2 -10 -6 42.47 4.41
2 -10 -5 5.11 4.16
-2 -10 -5 2.9 4.83
2 -10 -5 5.89 3.59
-2 -10 -5 7.03 3.35
-2 -10 -4 7.19 4.5
2 -10 -4 3.08 4.19
2 -10 -4 4.95 3.52
-2 -10 -4 6.76 3.21
2 -10 -3 2.47 4.39
-2 -10 -3 4.17 3.98
-2 -10 -3 2.61 3.16
2 -10 -3 4.46 3.56
2 -10 -2 12.83 4.79
-2 -10 -2 9.89 4.12
2 -10 -2 9.01 3.96
-2 -10 -2 10.7 3.49
-2 -10 -2 25.18 3.86
2 -10 -1 83.47 7.66
-2 -10 -1 76.95 6.42
2 -10 -1 71.66 6.56
-2 -10 -1 83.6 5.81
2 -10 0 73.76 5.78
2 -10 0 63.45 6.57
-2 -10 0 78.52 5.83
-2 -10 1 87.83 6.26
2 -10 1 92.08 6.34
2 -10 1 84.08 7.58
-2 -10 2 19.07 3.91
2 -10 2 14.95 4.82
-2 -10 3 6.2 3.43
2 -10 3 4.8 3.48
2 -10 3 6.24 4.29
-2 -10 4 6.54 3.53
2 -10 4 2.8 3.49
2 -10 4 4.35 3.88
-2 -10 5 9.38 3.74
2 -10 5 4.45 3.63
2 -10 5 13.38 3.91
-2 -10 6 35.42 4.63
2 -10 6 48.99 5.05
-2 -10 6 46.66 4.32
-2 -10 7 11.36 4
-2 -10 7 6.18 2.5
-2 -10 8 26.96 4.3
2 -10 8 26.42 4.58
-2 -10 8 29.57 3.18
-2 -10 9 4.13 3.72
2 -10 9 12.98 4.17
-2 -10 9 6.44 2.09
2 -10 9 8.96 1.8
-2 -10 10 22.47 4.39
2 -10 10 21.47 4.57
-2 -10 11 21.07 4.39
2 -10 11 22.2 4.59
-2 -10 12 17.39 4.08
2 -10 12 15.24 4.63
-2 -10 13 11.37 4.05
2 -10 13 14.42 4.64
-2 -10 14 12.58 4.25
2 -10 14 18.26 4.64
-2 -10 15 18.65 4.58
2 -10 15 19.25 5.02
-2 -10 16 31.16 5.12
-2 -11 -21 6.24 4.03
-2 -11 -20 1.94 3.99
-2 -11 -19 25.92 4.65
-2 -11 -19 31.81 4.29
-2 -11 -18 6.06 3.84
-2 -11 -18 4.41 3.7
2 -11 -18 8.46 3.18
-2 -11 -17 55.52 5.51
-2 -11 -17 54.29 4.99
2 -11 -17 56.6 4.78
2 -11 -16 9.19 4.02
-2 -11 -16 13.58 3.92
-2 -11 -16 14.26 3.86
2 -11 -16 7.5 3.66
2 -11 -15 7.57 3.78
-2 -11 -15 7.62 3.4
-2 -11 -15 7.5 3.5
2 -11 -15 10.23 3.59
-2 -11 -14 3.43 3.26
2 -11 -14 3.58 3.63
-2 -11 -14 5.98 3.44
2 -11 -14 6.56 3.5
-2 -11 -13 1.39 3.15
2 -11 -13 0.6 3.56
-2 -11 -13 1.94 3.29
2 -11 -13 2.27 3.6
-2 -11 -12 13.9 3.6
2 -11 -12 4.37 3.51
-2 -11 -12 6 3.36
2 -11 -12 7.02 3.67
-2 -11 -11 37.37 4.7
2 -11 -11 35.37 5.1
2 -11 -11 41.18 4.58
-2 -11 -11 37.34 4.37
2 -11 -10 16.23 3.96
2 -11 -10 5.65 3.75
-2 -11 -10 6.44 3.38
-2 -11 -10 19.51 3.84
2 -11 -9 25.67 6.02
2 -11 -9 36.87 4.56
2 -11 -9 44.3 5.32
-2 -11 -9 44.64 5.02
-2 -11 -9 42.22 4.64
2 -11 -8 10.09 5
-2 -11 -8 10.07 6.08
2 -11 -8 23.79 4.1
2 -11 -8 11.47 4.15
-2 -11 -8 14.9 3.97
-2 -11 -8 26.49 4.08
2 -11 -7 4.85 4.5
-2 -11 -7 3.35 5.56
2 -11 -7 11.27 3.64
-2 -11 -7 1.76 3.39
-2 -11 -7 9.87 3.52
2 -11 -6 10.89 4.87
-2 -11 -6 16.45 5.91
2 -11 -6 27.26 4.1
-2 -11 -6 11.2 3.88
-2 -11 -6 20.53 3.85
-2 -11 -5 55.71 7.54
2 -11 -5 47.44 6.95
2 -11 -5 58.1 5.15
-2 -11 -5 61.15 5.91
-2 -11 -5 51.3 4.98
2 -11 -4 6.22 4.8
-2 -11 -4 2.39 4.86
-2 -11 -4 9.78 3.91
2 -11 -3 116.04 9.65
-2 -11 -3 132.67 8.57
2 -11 -3 109.74 7.17
2 -11 -2 5.44 4.89
-2 -11 -2 10.09 3.78
2 -11 -1 30.38 5.97
-2 -11 -1 29.86 4.88
2 -11 0 0.81 4.46
-2 -11 0 3.04 3.8
2 -11 1 28.82 5.84
2 -11 1 27.32 5.51
-2 -11 1 23.92 4.23
2 -11 2 16.87 5.5
2 -11 2 48.79 5.17
2 -11 2 14.62 5.28
-2 -11 2 46.57 4.97
2 -11 3 124.51 7.9
2 -11 3 138.66 9.3
-2 -11 4 30.86 4.81
2 -11 4 61.32 5.83
-2 -11 5 54.47 5.5
2 -11 5 61.62 5.96
-2 -11 5 62.04 5.54
-2 -11 6 27.64 4.57
2 -11 6 39.9 5.2
-2 -11 7 10.45 4.11
2 -11 7 13.37 4.61
-2 -11 7 5.41 2.53
-2 -11 8 18.89 4.46
-2 -11 8 10.45 2.66
2 -11 8 25.18 5.13
2 -11 9 33.61 2.37
-2 -11 9 39.65 3.4
2 -11 9 44.91 5.79
-2 -12 -18 5.76 4.06
-2 -12 -17 6.1 4.08
-2 -12 -16 20.67 4.41
-2 -12 -16 18.79 4.37
-2 -12 -15 20.18 4.6
2 -12 -15 22.93 4.51
-2 -12 -15 21.54 4.49
-2 -12 -14 62.54 6.06
2 -12 -14 51.59 5.42
-2 -12 -14 66.47 5.64
-2 -12 -13 31.18 4.8
2 -12 -13 31.92 4.84
-2 -12 -13 37.17 4.8
-2 -12 -12 10.76 3.8
2 -12 -12 5.19 4.17
-2 -12 -12 7.47 3.96
2 -12 -11 5.23 4.11
-2 -12 -11 0.15 3.77
-2 -12 -11 -0.4 3.66
2 -12 -10 20.31 4.45
-2 -12 -10 13.08 4.07
-2 -12 -10 15.85 4.16
2 -12 -9 22.64 4.68
-2 -12 -9 22.62 4.29
2 -12 -8 62.99 5.72
-2 -12 -8 57.81 5.49
-2 -12 -8 61.6 6.19
2 -12 -7 39.43 5.04
-2 -12 -7 37.74 4.9
-2 -12 -6 60.29 5.58
2 -12 -6 68.21 5.9
-2 -12 -6 80.36 7
2 -12 -6 61.54 7.89
-2 -12 -5 25.16 4.46
2 -12 -5 32.37 4.62
-2 -12 -5 6.62 4.26
2 -12 -5 5.3 5.12
-2 -12 -4 17.25 4.22
2 -12 -4 24.43 4.44
-2 -12 -4 22.4 5.14
2 -12 -4 18.97 5.76
-2 -12 -3 6.01 3.95
2 -12 -3 5.87 5.28
-2 -12 -3 5.75 4.04
2 -12 -3 15.71 4.13
2 -12 -2 4.85 5.03
-2 -12 -2 5.92 4.13
2 -12 -2 9.68 4.06
2 -12 -1 22.61 6.1
-2 -12 -1 28.62 5.14
2 -12 -1 25.59 4.69
-2 -12 0 39.6 6.04
2 -12 0 39.43 6.8
-2 -12 1 23.51 5.38
2 -12 1 27.54 6.15
-2 -12 2 1.7 4.64
2 -12 2 5.08 5.04
-2 -12 4 20.63 4.48
-2 -12 5 9.15 3.47
-2 -12 6 78.13 5.92
-2 -12 7 11.14 2.97
-2 -12 8 54.64 4.27
-3 0 -36 -2.61 5.26
-3 0 -35 -2.31 5.16
3 0 -35 0.7 5.73
-3 0 -34 0.87 5.29
3 0 -34 0.68 6.15
-3 0 -33 2.02 4.93
3 0 -33 -1.64 5.56
-3 0 -32 -1.14 5.21
3 0 -32 7.54 5.32
-3 0 -31 2.82 4.82
-3 0 -31 -0.29 2.19
-3 0 -30 4.68 4.93
-3 0 -30 5.71 2.21
-3 0 -29 1.08 4.81
-3 0 -29 0.34 2.02
-3 0 -28 1.56 4.45
-3 0 -28 3.04 2.07
-3 0 -27 4.29 4.66
-3 0 -27 -0.66 1.93
-3 0 -26 -3.88 4.64
-3 0 -26 1.36 1.88
-3 0 -25 0.7 4.06
-3 0 -25 1.13 1.89
-3 0 -23 0.88 1.71
-3 0 -22 0.23 1.73
-3 0 -20 -2 3.15
-3 0 -19 1.54 2.83
-3 0 -18 3.7 3
-3 0 -17 -0.43 1.67
-3 0 -17 0.45 2.91
-3 0 -16 -0.1 1.5
-3 0 -16 2.26 2.68
-3 0 -15 0.37 1.44
-3 0 -15 -0.66 2.53
3 0 -14 -0.78 2.46
-3 0 -14 0.84 1.37
-3 0 -14 1.47 2.61
3 0 -13 -0.74 2.47
-3 0 -13 -0.86 1.31
-3 0 -13 -0.56 2.28
3 0 -12 -0.78 2.2
-3 0 -12 -0.41 1.2
-3 0 -12 0.72 2.14
3 0 -11 -0.3 2.18
-3 0 -11 -0.25 1.26
-3 0 -11 1.61 2.06
3 0 -10 0.9 2.04
-3 0 -10 -0.51 1.91
-3 0 -10 0.07 1.13
-3 0 -9 0.27 1.1
-3 0 -9 1.08 1.81
3 0 -9 1.11 1.99
-3 0 -8 -0.08 0.97
-3 0 -8 -0.84 1.8
3 0 -8 -1.17 1.64
-3 0 -7 -0.97 1.09
3 0 -7 -0.06 1.63
-3 0 -6 5.85 1.24
3 0 -6 -1.11 1.45
3 0 -5 0.17 1.23
3 0 -4 -0.14 1.01
3 0 -3 0.22 0.87
-3 0 -3 0.18 1.09
3 0 -2 -0.02 0.81
-3 0 -2 0.08 1.09
3 0 -1 0.02 0.67
-3 0 -1 -0.12 0.99
-3 0 0 0.15 0.81
3 0 0 0.11 0.69
3 0 1 0.02 0.83
-3 0 1 -0.02 0.82
-3 0 2 -0.2 0.81
-3 0 3 0.38 0.88
3 0 5 -0.67 1.75
3 0 6 0.28 1.98
3 0 6 6.58 1.37
3 0 7 -0.31 1.99
3 0 7 -0.96 1.18
3 0 8 -1.3 2.4
3 0 8 -0.03 1.16
3 0 9 0.28 2.19
3 0 9 0.52 1.18
3 0 10 -0.51 1.15
3 0 10 0.41 2.34
3 0 11 -0.34 1.16
3 0 12 -0.04 1.22
-3 0 12 -0.28 0.8
3 0 12 -0.09 1.94
3 0 13 3.53 1.25
-3 0 13 -0.18 0.83
3 0 13 -0.58 2.04
3 0 14 0.04 1.23
-3 0 14 0.73 0.9
3 0 14 1 2.11
3 0 15 -0.36 1.4
-3 0 15 0.07 0.86
-3 0 16 -0.02 0.94
3 0 16 -1.69 1.5
-3 0 17 1.2 2.07
3 0 17 -0.78 1.54
-3 0 18 1.94 2.11
3 0 18 -1.66 1.61
-3 0 19 -0.72 2.02
3 0 19 0.72 2.31
-3 0 20 -0.37 2.14
3 0 20 -1.34 2.43
-3 0 21 1.02 2.27
-3 0 21 -0.33 0.93
3 0 21 -1.38 2.56
-3 0 22 0.66 2.32
-3 0 22 -0.72 0.95
3 0 22 0.91 2.59
-3 0 23 1.51 2.37
-3 0 23 -0.71 0.94
3 0 23 -3.45 2.84
-3 0 24 2.13 2.55
-3 0 24 -0.7 0.94
3 0 24 -1.76 2.73
-3 0 25 -0.59 2.65
-3 0 26 -1.22 2.66
-3 0 27 1.11 2.66
-3 0 28 -0.66 2.91
3 0 29 -0.46 2.94
-3 0 29 -0.17 3
3 0 30 -0.62 2.96
-3 0 30 -1.23 3.03
3 0 31 -0.48 2.91
3 0 32 1.48 3.11
3 1 -36 2.89 5.7
3 1 -35 6.99 5.83
-3 -1 -34 5.85 6.02
3 1 -34 3.11 5.68
-3 -1 -33 46.76 7.97
3 1 -33 41.17 7.14
3 -1 -33 40.65 7.38
-3 -1 -32 16.78 6.27
3 1 -32 15.32 5.58
-3 1 -31 11.93 4.49
-3 -1 -31 8.65 5.5
-3 -1 -31 7.58 2.16
-3 1 -31 12.81 2.74
-3 1 -30 -0.21 4
-3 -1 -30 5.94 5.28
-3 -1 -30 3.27 1.98
-3 1 -30 1.58 2.39
-3 -1 -29 19.61 5.68
-3 1 -29 22.82 4.73
-3 1 -29 20.16 2.86
-3 -1 -29 19.68 2.41
-3 -1 -28 21.37 5.95
-3 1 -28 24.69 4.95
-3 -1 -28 16.95 2.33
-3 1 -28 18.86 2.75
-3 -1 -27 59.08 7.19
-3 1 -27 57.53 6.09
-3 -1 -27 53.76 3.34
-3 1 -27 57.81 3.87
-3 1 -26 14.34 4.36
-3 -1 -26 20.38 5.37
-3 -1 -26 18.45 2.29
-3 1 -26 16.08 2.61
-3 1 -25 51.56 5.47
-3 -1 -25 42.38 2.92
-3 1 -25 43.05 3.34
-3 1 -24 33.38 4.73
-3 -1 -24 29.46 2.49
-3 1 -24 23.02 2.77
-3 1 -23 30.14 4.35
-3 -1 -23 31.03 2.51
-3 1 -23 32.49 2.92
-3 -1 -22 38.69 2.76
-3 -1 -22 52.98 6.02
-3 -1 -21 27.43 2.39
-3 -1 -21 26.18 4.72
-3 -1 -20 27.81 4.67
3 -1 -19 10.58 3.36
-3 -1 -19 12.19 3.97
3 -1 -18 38.43 4.41
-3 1 -18 35.84 2.71
-3 -1 -18 30.73 4.7
-3 1 -18 40.18 3.99
3 -1 -17 63.37 5.28
-3 1 -17 67.74 3.77
-3 -1 -17 63.41 3.28
-3 1 -17 65.67 4.78
-3 -1 -17 70.63 5.89
3 -1 -16 119.06 7.08
-3 -1 -16 129.49 7.87
-3 1 -16 123.14 6.63
-3 -1 -16 129.19 5.21
-3 1 -16 127.54 5.62
3 -1 -15 113.24 6.56
-3 -1 -15 119.17 4.88
-3 -1 -15 118.98 7.34
-3 1 -15 121.25 6.16
-3 1 -15 116.88 5.25
3 -1 -14 31.63 3.42
-3 -1 -14 27.73 1.93
-3 1 -14 28.8 2.85
-3 -1 -14 27.53 3.84
-3 1 -14 29.57 2.38
3 -1 -13 31.59 3.25
-3 -1 -13 32.38 1.99
-3 -1 -13 27.25 3.69
-3 1 -13 31.25 2.83
-3 1 -13 31.63 2.39
3 -1 -12 2.42 2.1
-3 -1 -12 1.45 1.03
-3 -1 -12 0.39 2.39
-3 1 -12 -0.26 1.58
3 -1 -11 0.16 1.8
-3 -1 -11 1.56 1.01
-3 -1 -11 2.17 2.43
-3 1 -11 1.53 1.41
3 -1 -10 151.22 6.59
-3 -1 -10 148.2 5.56
-3 -1 -10 153.04 7.56
-3 1 -10 149.28 6.02
3 -1 -9 175.86 6.85
-3 -1 -9 155.02 5.89
-3 -1 -9 160.76 7.76
-3 1 -9 162.23 6.29
3 -1 -8 47.54 2.88
-3 -1 -8 46.45 3.81
-3 1 -8 44.72 2.57
-3 -1 -8 48.09 2.27
-3 -1 -7 29.94 3.04
3 -1 -7 26.32 2.07
-3 1 -7 28.25 1.96
3 -1 -6 20.97 1.81
-3 -1 -6 18.74 2.6
-3 1 -6 20.04 1.7
-3 1 -5 68.41 3.24
3 -1 -5 72.86 3.35
-3 1 -4 161.79 6.05
3 -1 -4 155.36 6.18
3 1 -3 91.51 4.36
3 -1 -3 95.83 4.22
3 -1 -3 103.38 3.67
3 -1 -2 86.84 3.28
3 1 -2 85.06 3.97
3 -1 -2 86.16 3.7
3 -1 -1 90.07 4.31
-3 -1 -1 97.61 4.62
-3 -1 0 53.14 2.13
3 -1 0 54.66 2.28
3 -1 0 47.97 2.63
-3 -1 0 44.57 2.74
-3 -1 1 114.53 4.25
3 -1 1 111.95 4.16
-3 1 1 115.8 4.15
-3 -1 1 94.06 4.63
-3 -1 2 94.68 3.82
-3 1 2 93.03 3.41
3 -1 2 88.13 3.51
-3 -1 2 85.44 3.89
3 -1 2 79.53 3.74
-3 -1 3 108.74 4.45
3 -1 3 102.62 3.96
-3 1 3 103.21 3.78
3 -1 3 88.56 4.2
-3 -1 4 154.51 6.58
-3 1 4 175.88 5.79
3 -1 4 163.49 6.05
3 -1 4 153.38 6.3
-3 1 5 69.44 2.72
3 -1 5 70.43 3.07
3 1 5 72.67 2.67
-3 -1 5 63.85 3.78
-3 1 6 19.4 1.16
3 -1 6 18.91 1.56
-3 -1 6 18.03 2.3
3 1 6 22.18 1.37
3 1 7 26.6 1.72
3 -1 7 21.24 1.74
-3 1 7 26.25 1.29
3 -1 7 25.75 2.4
3 1 7 27.66 3.21
3 -1 8 43.65 2.37
-3 1 8 43.01 1.79
3 -1 8 40.8 3.03
3 1 8 47.91 4.1
3 1 9 131.27 5.74
3 1 9 166.19 7.8
3 -1 9 155.99 6.6
3 -1 9 154.53 5.68
-3 1 9 143.01 4.95
3 1 10 136 5.89
3 -1 10 145.32 5.66
3 -1 10 151.78 6.68
3 1 10 152.19 7.71
3 1 11 0.28 1.51
-3 -1 11 0.7 1.12
3 -1 11 0.76 1.24
3 1 12 -0.12 1.57
-3 -1 12 0.7 1.03
3 -1 12 -0.64 1.22
3 1 13 31.18 2.69
-3 -1 13 31.35 2
3 -1 13 35.82 2.27
3 1 14 30.62 2.64
-3 -1 14 28.53 1.92
3 -1 14 31.23 2.2
3 1 15 114.73 5.66
-3 -1 15 113.82 4.76
3 -1 15 122.75 4.96
-3 1 15 120.2 5.92
-3 -1 16 130.37 5.26
-3 1 16 124.29 6.43
3 -1 16 136.44 5.48
-3 -1 17 68.17 4.94
3 -1 17 70.36 3.52
-3 1 17 54.13 4.2
-3 -1 17 67.78 3.27
-3 -1 18 40.1 3.89
3 -1 18 38.22 4.29
3 -1 18 41.11 2.66
-3 1 19 8.33 2.18
3 -1 19 10.28 3.27
-3 -1 19 15.37 3.05
3 -1 19 10.9 1.82
3 1 20 21.71 2.8
3 -1 20 22.93 3.79
-3 -1 20 21.33 3.33
-3 1 20 17.59 2.82
-3 -1 21 26.02 3.6
3 -1 21 18.15 3.71
-3 -1 21 22.98 2.11
3 1 21 19.32 2.84
-3 1 21 20.08 3.11
3 -1 22 40.26 4.88
3 1 22 33.64 3.57
-3 -1 22 34.17 4.07
-3 -1 22 41.31 2.54
-3 1 22 41.64 3.98
3 -1 23 31.21 4.41
-3 -1 23 33.98 4.09
-3 1 23 32.14 3.78
-3 -1 23 28.69 2.23
-3 1 24 26.88 3.74
3 -1 24 27.78 2.72
-3 -1 24 32.64 2.28
-3 -1 24 30.45 4.06
3 -1 24 21.5 4.2
-3 1 25 48.16 4.45
3 -1 25 42.29 3.18
-3 -1 25 39.37 2.49
-3 -1 25 42.88 4.59
3 -1 25 40.17 4.96
-3 -1 26 11.96 3.46
-3 1 26 18.71 3.45
-3 -1 26 17.55 1.9
3 -1 26 12.83 2.35
-3 1 27 58.83 5.07
-3 -1 27 48.62 2.7
-3 -1 27 53.74 5.04
-3 -1 28 17.09 3.75
-3 1 28 22.17 3.92
3 1 28 20.29 3.46
-3 -1 28 11.95 1.65
3 1 29 17.42 3.44
-3 1 29 20.87 3.78
-3 -1 29 13.28 3.65
-3 -1 29 14.67 1.65
-3 1 30 1.08 2.88
3 1 30 4.01 2.92
-3 -1 30 -0.27 1.29
3 -1 30 2.38 3.65
3 -1 31 0.74 3.61
3 1 31 7.73 3.1
3 1 32 16.34 3.64
3 -1 32 13.46 4.13
3 1 33 34.17 4.59
3 2 -35 1.09 4.78
3 2 -34 10.29 5.29
3 2 -33 6.45 5.26
-3 -2 -32 0.7 5.76
3 2 -32 4.77 4.8
3 -2 -32 2.47 5.5
-3 -2 -31 11.19 5.8
3 2 -31 9.55 5.02
-3 -2 -30 13.75 5.82
-3 -2 -30 13.24 2
-3 2 -30 15.89 2.95
-3 -2 -29 1.59 4.9
-3 2 -29 1.31 2.58
-3 -2 -29 1.99 1.72
-3 -2 -28 5.51 4.92
-3 -2 -28 5.56 1.84
-3 2 -28 3.17 2.54
-3 2 -27 4.95 2.39
-3 -2 -27 3.16 1.67
-3 -2 -26 2.83 1.59
-3 2 -26 -0.09 2.33
-3 -2 -25 15.48 1.95
-3 2 -25 19.56 2.81
-3 -2 -24 51.36 6.88
-3 2 -24 56.79 3.91
-3 -2 -24 53.66 3.11
-3 -2 -23 21.81 5.26
-3 2 -23 16.75 2.64
-3 -2 -23 19 2.14
3 -2 -23 19.68 4.81
-3 -2 -22 81.05 7.47
-3 -2 -22 78.53 3.87
3 -2 -22 65.66 6.44
-3 -2 -21 67.1 6.76
-3 -2 -21 63.37 3.28
-3 -2 -20 10.09 1.76
3 -2 -20 10.89 3.62
3 -2 -19 41.03 4.6
-3 -2 -19 44.47 5.55
-3 2 -19 38.38 3.06
3 -2 -18 55.78 4.98
-3 -2 -18 54.68 5.87
-3 2 -18 59.44 3.64
3 -2 -17 104.31 6.18
-3 2 -17 90.48 4.68
-3 -2 -17 87.28 6.93
3 -2 -16 7.57 2.74
-3 -2 -16 5.73 1.32
-3 2 -16 9.81 2.05
-3 -2 -16 9.34 3.79
3 -2 -15 23.38 3.17
-3 -2 -15 23.57 1.76
-3 -2 -15 25.38 4.24
-3 2 -15 25.12 2.38
3 -2 -14 14.22 2.57
-3 -2 -14 12.54 1.44
-3 2 -14 13.41 1.97
-3 -2 -14 14 3.38
-3 -2 -13 26.87 1.91
-3 -2 -13 31.17 4.17
-3 2 -13 31.38 2.5
3 -2 -13 37.63 3.16
-3 -2 -12 81.14 3.58
3 -2 -12 93.82 4.78
-3 -2 -12 86.36 6.08
-3 2 -12 88.17 4.29
3 -2 -11 68.98 3.93
-3 -2 -11 62.85 3.8
-3 2 -11 60.98 3.01
-3 -2 -11 56.55 4.98
-3 2 -11 62.19 3.51
-3 -2 -10 73.12 5.48
-3 -2 -10 75.44 4.05
-3 2 -10 75.08 3.44
-3 2 -10 79.55 3.97
-3 -2 -9 58.45 4.78
-3 -2 -9 60.29 3.26
-3 2 -9 62.64 2.83
3 -2 -9 67.42 3.64
-3 2 -9 62.79 3.42
-3 -2 -8 8.73 2.73
-3 2 -8 11.29 1.13
-3 -2 -8 10.28 1.43
3 -2 -8 10.44 1.71
-3 2 -8 10.37 1.74
3 2 -7 73.09 3.55
3 -2 -7 64.8 2.62
-3 -2 -7 77.05 3.05
3 -2 -7 72.11 3.66
-3 -2 -7 87.5 5.23
3 2 -6 56.38 3.07
3 -2 -6 55.91 2.27
-3 -2 -6 60.48 2.38
3 -2 -6 57.97 3.23
-3 -2 -6 50.49 4.12
3 -2 -5 40.68 1.87
-3 -2 -5 44.86 3.62
-3 -2 -5 42.6 1.79
3 -2 -5 42.9 2.77
3 2 -5 48.88 2.68
3 2 -4 31.72 2.26
3 -2 -4 29.71 1.58
-3 -2 -4 32.33 3.05
-3 -2 -4 28.61 1.37
3 -2 -4 31.98 2.33
-3 -2 -3 48.02 2.09
3 -2 -3 49.93 3.05
3 -2 -3 56.59 2.33
3 -2 -2 450.4 17.37
3 -2 -2 518.22 16.65
3 -2 -1 245.66 10.05
3 -2 -1 284.02 9.46
-3 2 0 576.99 21.85
3 -2 0 733.84 21.89
-3 2 1 233.93 8.93
3 -2 1 271.14 8.97
3 2 1 247.55 10.01
-3 -2 1 252.54 9.53
-3 2 2 473.61 16.2
3 -2 2 485.91 16.27
-3 -2 2 477.22 16.73
3 -2 3 59.87 2.86
-3 2 3 58.33 2.68
-3 -2 3 51.17 3.04
3 -2 4 35.54 2.15
-3 2 4 32.82 1.82
3 -2 4 31 1.87
-3 -2 4 28.48 2.12
3 -2 5 42.02 2.51
-3 2 5 46.47 2.1
3 -2 5 41.61 2.24
3 -2 6 56.74 2.96
-3 2 6 57.47 2.39
3 2 6 55.09 2.44
3 2 7 70.34 2.87
-3 2 7 65.33 2.69
3 -2 7 71.56 3.39
3 2 8 10.54 1.11
-3 2 8 9.98 0.86
3 -2 8 11.01 1.68
3 -2 8 8.92 1.57
-3 2 9 59.98 2.27
3 -2 9 56.31 3.22
3 2 9 57.96 2.73
3 -2 9 63.42 3.22
3 2 10 82.63 3.58
3 -2 10 84.8 3.94
3 -2 10 78.12 4.05
-3 -2 11 63.93 3.34
3 -2 11 65.94 3.41
3 2 11 63.49 3.11
-3 -2 12 93.11 4.3
3 -2 12 99.61 4.44
3 2 12 93.73 4.26
-3 -2 13 30.67 2.29
3 -2 13 37.22 2.48
3 2 13 33.55 2.42
-3 -2 14 14.16 1.75
3 -2 14 16.74 1.98
3 2 14 12.97 1.81
-3 -2 15 30.85 2.29
3 -2 15 24.55 2.2
3 2 15 24.1 2.32
-3 2 15 28.5 2.82
-3 -2 16 7.09 1.64
-3 2 16 8.44 2.22
3 -2 16 7.98 1.76
-3 -2 17 101.51 6.42
-3 -2 17 93.28 4.44
-3 2 17 95.09 5.54
3 -2 17 95.05 4.5
-3 -2 18 55.9 5
3 -2 18 58.61 3.42
-3 2 18 60.71 4.46
-3 -2 18 55.99 3.31
-3 2 19 38.08 3.7
-3 -2 19 44.27 4.53
3 -2 19 41.19 2.88
-3 2 20 8.39 2.51
3 2 20 12.57 2.44
-3 -2 20 8.69 3.16
3 -2 20 9.69 1.97
-3 -2 21 59.94 5.29
3 -2 21 55.59 5.79
-3 2 21 47.78 4.27
3 -2 22 87.98 7.03
-3 -2 22 86.34 6.26
-3 -2 22 82.76 4.42
-3 -2 23 18.29 4.02
3 -2 23 22.62 4.93
-3 2 23 16.91 3.37
-3 -2 23 20.89 2.68
3 -2 24 56.41 6.16
-3 -2 24 58.17 5.57
3 -2 24 56.7 3.74
-3 2 24 55.1 4.92
-3 -2 24 62.65 3.76
-3 -2 25 18.49 4.25
3 -2 25 17.75 4.71
3 -2 25 16.06 2.54
-3 2 25 20.1 3.69
-3 -2 25 20.82 2.51
-3 -2 26 3.67 3.57
3 -2 26 3.05 4.21
3 -2 26 1.91 2.23
3 2 26 0.8 2.69
-3 2 26 1.33 2.83
-3 -2 26 6.64 2.14
-3 -2 27 4.87 3.69
3 -2 27 4.84 4.22
-3 2 27 1.21 2.89
3 2 27 3.04 2.87
-3 -2 27 2.23 2.18
3 -2 27 4.35 2.37
3 2 28 5.34 3
-3 2 28 5.37 3.36
-3 -2 28 3.62 3.53
-3 -2 28 2.77 2.02
3 -2 28 3.34 2.33
-3 -2 29 2.92 1.91
3 -2 29 1.67 2.23
-3 -2 29 3.3 3.69
3 2 29 3 2.78
-3 2 29 2.22 3.12
3 -2 30 16.95 2.72
-3 -2 30 16.54 2.17
-3 2 30 12.92 3.74
3 2 30 15.91 3.41
-3 -2 31 9.47 2.03
3 -2 31 9.82 2.54
3 2 31 12.66 3.44
-3 -2 32 3.75 1.86
3 2 32 3.54 3.29
-3 -2 33 4.76 1.91
3 2 33 4.71 3.46
-3 -2 34 4.81 1.88
3 3 -34 9.46 4.39
3 3 -33 2.94 4.3
3 3 -32 9.29 4.49
3 3 -31 8.31 4.49
-3 -3 -30 2.01 5.31
3 3 -30 -0.84 4.15
-3 3 -29 0.43 2.69
-3 -3 -29 1.61 1.43
-3 -3 -29 4.21 5.13
-3 -3 -28 19 1.91
-3 3 -28 18.57 3.21
-3 -3 -27 3.58 1.53
-3 3 -27 5.34 2.72
-3 3 -26 11.41 2.86
-3 -3 -26 16.54 1.82
3 -3 -26 12.89 5.16
-3 -3 -25 31.3 5.93
-3 3 -25 38.85 3.61
-3 -3 -25 35.96 2.46
3 -3 -25 25.42 5.62
-3 -3 -24 45.91 6.64
-3 3 -24 45.22 3.78
3 -3 -24 39.82 5.86
-3 -3 -24 41.14 2.78
3 -3 -23 6.75 4.27
-3 -3 -23 11.08 1.82
-3 -3 -23 11.79 4.88
3 -3 -22 76.22 6.61
-3 -3 -22 79.71 7.54
-3 -3 -22 80.37 3.72
-3 -3 -21 48.46 6.35
-3 -3 -21 52.51 2.92
3 -3 -21 57.33 5.63
-3 -3 -20 115.68 4.76
-3 -3 -20 116.44 8.86
-3 3 -20 114.73 5.87
3 -3 -20 105.99 7.18
-3 -3 -19 108.96 4.54
3 -3 -19 117.27 7.07
-3 3 -19 106.26 5.65
-3 -3 -19 109.39 8.55
3 -3 -18 155.01 8.16
-3 3 -18 154.56 7.08
-3 -3 -18 149.6 9.82
3 -3 -17 20.67 3.37
-3 3 -17 21.42 2.7
-3 -3 -17 23.18 4.66
-3 -3 -16 -0.91 2.52
3 -3 -16 1.02 2.24
-3 3 -16 2.49 2.02
-3 -3 -16 4.55 3.67
3 -3 -15 37.44 3.44
-3 -3 -15 34.62 3.46
-3 3 -15 35.72 2.99
-3 -3 -15 34.3 4.9
3 -3 -14 17.38 2.51
-3 -3 -14 17.36 2.64
-3 -3 -14 18.34 4.18
-3 3 -14 16.71 2.42
-3 -3 -13 139.79 8.64
-3 -3 -13 142.98 6.54
3 3 -13 149.94 6.2
3 -3 -13 147.86 6.76
-3 3 -13 135.82 6.35
-3 -3 -12 14.39 3.65
3 3 -12 13.83 1.76
-3 -3 -12 15.77 2.21
3 -3 -12 11.74 2.14
-3 3 -12 15.67 2.38
-3 -3 -11 340.53 14.87
3 3 -11 371.31 12.4
3 -3 -11 325.04 11.11
-3 -3 -11 349.56 12.24
3 -3 -11 365.14 12.93
-3 3 -11 340.73 12.55
-3 -3 -10 59.12 5.18
3 3 -10 58.31 3.16
3 -3 -10 49.42 2.2
-3 -3 -10 59.46 2.98
3 -3 -10 57.63 3.6
-3 3 -10 65.13 3.65
3 3 -9 352.39 12.35
3 -3 -9 322.17 11.36
-3 -3 -9 352.55 11.88
3 -3 -9 373.72 12.91
-3 -3 -9 346.2 14.57
3 -3 -8 61.31 2.62
3 -3 -8 64.43 3.66
-3 -3 -8 61.56 2.83
-3 -3 -8 65.39 5.06
3 3 -8 63.05 3.34
-3 -3 -7 62.36 2.77
3 -3 -7 62.26 3.57
3 -3 -7 58.06 2.61
-3 -3 -7 69.2 5.01
3 -3 -6 25.27 2.32
-3 -3 -6 25.05 1.58
-3 -3 -6 28.5 3.51
3 -3 -6 23.97 1.63
-3 -3 -5 190.7 8.89
3 -3 -5 181.91 7.68
-3 -3 -5 185.35 6.77
3 -3 -5 189.15 6.78
-3 -3 -4 19.14 3.26
-3 -3 -4 18.66 1.55
3 -3 -4 19.28 2.25
3 -3 -4 18.28 1.65
-3 -3 -3 404.09 15.1
3 -3 -3 369.94 13.45
3 -3 -3 414.78 14.4
3 3 -2 1.13 1.94
3 -3 -2 2.6 1.27
3 -3 -2 1.93 1.67
-3 3 -2 2.27 1.54
3 3 -1 128.82 6.2
3 -3 -1 115.77 5.11
3 -3 -1 133.66 5.9
-3 3 -1 131.96 5.29
-3 3 0 135.36 5.2
3 3 0 127.19 6.29
3 -3 0 111.76 5.15
-3 3 1 133.6 5.05
3 3 1 124.5 6.37
-3 3 2 3.08 1.34
3 -3 2 2.38 1.57
3 3 2 2.87 2.52
-3 3 3 408.84 13.89
3 3 3 386.1 15.82
3 -3 3 390.42 14.24
-3 -3 3 414.79 14.53
-3 3 4 19.35 1.62
3 3 4 14.92 3.63
-3 -3 4 21.33 1.96
3 -3 4 19.91 2.28
-3 3 5 188.98 6.94
-3 -3 5 186.95 7.38
3 -3 5 190.94 7.48
-3 3 6 25.26 1.78
3 -3 6 23.41 1.53
3 -3 6 25.57 2.28
3 -3 7 59.79 3.37
-3 3 7 58.37 2.66
3 -3 8 61.48 3.49
3 3 8 65.96 3.17
-3 3 8 60.23 2.69
3 -3 9 332.3 11.77
3 3 9 351.32 12.18
3 -3 9 347.33 12.53
3 3 10 56.52 3.04
3 -3 10 59.52 3.5
-3 -3 10 56.2 3.47
3 3 11 330.67 12.23
3 -3 11 345.59 12.56
-3 -3 11 351.61 12.62
3 3 12 11.94 1.75
3 -3 12 15.86 2.34
-3 -3 12 11.55 2
-3 3 13 134.85 6.6
-3 -3 13 137.35 6.09
3 3 13 139.9 5.96
3 -3 13 143.92 6.13
-3 3 14 14.52 2.31
-3 -3 14 20.91 3.5
-3 -3 14 15.31 2.05
3 3 14 14.02 1.98
3 -3 14 20.84 2.36
-3 -3 15 36.07 4.34
-3 -3 15 33.08 2.75
-3 3 15 36.93 3.24
3 3 15 40.61 2.8
3 -3 15 42.44 3.05
-3 -3 16 2.38 1.75
-3 -3 16 1.43 2.95
-3 3 16 1.99 1.83
3 -3 16 5.27 2.01
-3 -3 17 28.18 4.18
-3 -3 17 23.13 2.52
-3 3 17 26.81 3.21
3 -3 17 28.03 2.74
-3 -3 18 156.95 8.95
-3 -3 18 136.69 6.46
3 -3 18 160.28 6.72
-3 3 18 151.94 7.66
-3 -3 19 109.68 7.68
3 -3 19 114.92 5.51
-3 3 19 108.43 6.47
-3 -3 20 120.44 8.05
3 -3 20 120.5 5.77
-3 3 20 119.61 6.91
-3 -3 21 51.86 5.67
3 -3 21 52.8 3.67
-3 3 21 50.76 4.63
-3 -3 22 72.18 6.47
-3 3 23 7.29 2.95
-3 -3 23 5.98 2.53
-3 -3 23 9.59 4.16
-3 -3 24 42.81 5.41
3 -3 24 43.07 6.05
-3 3 24 31.16 4.12
3 3 24 36.77 3.95
-3 -3 24 40.76 3.56
3 -3 25 35.72 3.3
-3 3 25 24.36 4.07
-3 -3 25 38.09 5.39
3 -3 25 39.93 6.28
3 3 25 36.33 4.04
-3 -3 25 43.06 3.57
3 -3 26 15.29 2.71
-3 3 26 12.03 3.55
-3 -3 26 16.65 4.63
3 -3 26 9.03 4.93
3 3 26 12.92 3.37
-3 -3 26 14.86 2.76
3 -3 27 1.48 2.46
-3 3 27 2.98 3.2
-3 -3 27 3.24 4.08
3 -3 27 3.71 4.81
3 3 27 3.37 3.06
-3 -3 27 4.16 2.48
3 -3 28 16.49 2.95
-3 3 28 23.75 4.19
-3 -3 28 18.48 4.86
3 -3 28 20.21 5.63
3 3 28 20.07 3.86
-3 -3 28 20.26 2.98
3 -3 29 0.24 2.47
-3 3 29 1.39 3.32
3 3 29 2.32 3.1
-3 -3 29 -0.88 2.45
3 3 30 3.61 3.01
3 -3 30 2.5 2.47
-3 -3 30 1.59 2.47
3 3 31 8.89 3.49
3 -3 31 8.49 2.75
-3 -3 31 13.06 2.6
3 3 32 5.5 3.41
3 -3 32 7.21 2.84
-3 -3 32 8.57 2.47
-3 -3 33 1.28 2.23
3 -3 33 0.09 2.79
3 3 33 5.13 3.56
3 -3 34 8.82 2.93
-3 -3 34 10.71 2.46
3 -3 35 24.83 3.42
3 4 -32 8.28 3.14
3 4 -31 26.98 3.93
3 4 -30 3.51 3.31
3 4 -29 43.25 4.78
-3 4 -28 1.54 2.99
-3 -4 -28 2.46 1.18
3 4 -28 5.32 3.47
-3 -4 -27 23.09 6.08
-3 4 -27 20.9 3.56
-3 -4 -27 21.15 1.8
3 -4 -27 16.09 6
-3 -4 -26 22.72 5.59
3 -4 -26 18.83 5.28
-3 4 -26 22.07 3.42
-3 -4 -26 17.78 1.85
-3 -4 -25 2.13 4.74
3 -4 -25 -1.87 4.5
3 4 -25 2.48 2
-3 4 -25 1.31 2.73
-3 -4 -25 0.89 1.55
-3 -4 -24 72.35 7.8
3 -4 -24 70.76 6.95
3 4 -24 84.79 4.7
-3 4 -24 74.75 5.08
-3 -4 -24 78.85 3.63
3 4 -23 8.06 2.29
3 -4 -23 -1.98 3.82
-3 -4 -23 7.52 4.79
-3 -4 -23 4.78 1.71
3 -4 -22 119.69 7.95
-3 -4 -22 111.29 4.77
-3 -4 -22 101.41 8.88
3 -4 -21 2.68 3.37
-3 -4 -21 6.45 1.56
-3 -4 -21 5.55 4.52
3 4 -21 6.45 1.86
3 4 -20 20.2 2.35
-3 -4 -20 15.48 1.71
3 -4 -20 15.74 3.82
-3 -4 -20 16.17 4.94
-3 4 -20 13.95 2.85
3 4 -19 41.66 2.91
-3 -4 -19 32.49 2.23
3 -4 -19 37.3 4.27
-3 -4 -19 37.11 5.89
-3 4 -19 39.46 3.67
3 4 -18 43.37 2.96
3 -4 -18 42.47 4.19
-3 -4 -18 35.01 2.34
-3 4 -18 44.96 3.77
-3 -4 -18 42.96 5.83
-3 4 -17 35.7 3.47
-3 -4 -17 34.23 5.18
3 -4 -17 30.8 3.53
-3 4 -16 83.17 4.85
3 -4 -16 73.92 4.89
-3 4 -15 12.16 2.61
3 -4 -15 12.3 2.52
-3 -4 -15 16.73 4.19
-3 4 -14 13.96 2.61
-3 -4 -14 19.54 2.46
3 -4 -14 15.06 2.35
-3 -4 -14 18.18 4.32
3 4 -13 28.18 2.25
-3 -4 -13 31.23 2.63
-3 -4 -13 26.65 4.49
3 -4 -13 35.44 3.1
-3 4 -13 30.09 3.08
-3 -4 -12 56.5 3.26
3 -4 -12 58.11 3.85
-3 4 -12 53.65 3.79
-3 -4 -12 51.5 5.5
-3 4 -11 29.71 2.92
-3 -4 -11 32.48 2.21
3 -4 -11 28.45 2.76
3 -4 -11 24.23 1.62
-3 -4 -11 32.59 4.53
-3 -4 -10 94.4 4.15
3 -4 -10 99.21 5.05
3 -4 -10 85.95 3.65
-3 -4 -10 98.1 6.8
-3 -4 -9 19.27 1.66
3 -4 -9 18.86 2.39
3 -4 -9 18.33 1.61
-3 -4 -9 20.73 3.77
-3 -4 -8 100.86 4.48
3 -4 -8 107.79 5.39
3 -4 -8 112.65 4.48
-3 -4 -8 98.56 6.75
-3 -4 -7 169.51 6.69
3 -4 -7 172.14 7.63
-3 -4 -7 170.16 9.05
3 -4 -7 177.92 6.63
3 4 -6 14.64 2.21
-3 -4 -6 18.52 3.31
-3 -4 -6 19.05 1.78
3 -4 -6 21.72 2.49
-3 -4 -5 112.21 6.63
3 4 -5 103.39 5.43
3 -4 -5 121.7 5.75
-3 -4 -5 108.38 4.82
3 -4 -5 111.87 4.78
3 4 -4 81.56 4.83
-3 -4 -4 87.59 5.71
-3 -4 -4 87.54 4.07
3 -4 -4 84.51 4.85
3 -4 -4 87.84 4.06
-3 -4 -3 61.42 4.51
3 4 -3 50.34 3.88
3 -4 -3 53.14 3.77
3 -4 -3 56.39 3.12
-3 -4 -2 291.04 11.72
3 4 -2 282.51 11.45
3 -4 -2 258.9 10.27
3 -4 -2 297.6 11.25
-3 4 -1 0.58 1.54
3 4 -1 -0.42 2.16
3 -4 -1 0.54 1.48
-3 4 0 301.75 10.42
3 4 0 290.75 11.8
-3 4 1 1.1 1.45
3 4 1 0.73 2.49
3 -4 1 1.93 1.76
-3 4 2 290.6 10.39
3 4 2 280.14 12.18
3 -4 2 269.79 10.64
-3 4 3 58.69 3.25
3 -4 3 58.41 3.57
3 4 3 48.83 4.64
-3 4 4 90.22 4.11
-3 -4 4 91.96 4.5
3 -4 4 88.86 4.56
-3 4 5 112.22 4.86
-3 -4 5 119.65 5.18
3 -4 5 114.16 5.44
-3 4 6 22.48 1.87
-3 -4 6 17.35 1.82
3 -4 6 24.41 2.62
-3 4 7 172.75 6.62
-3 -4 7 171.08 6.87
3 -4 7 172.53 6.24
3 -4 7 180.36 7.45
-3 -4 8 107.41 5.33
3 -4 8 106.83 5.27
-3 -4 9 15.71 2.33
3 -4 9 22.15 2.58
-3 -4 10 93.59 4.91
3 -4 10 95.17 4.91
-3 -4 11 30.66 2.84
3 -4 11 30.34 2.84
3 4 11 25.89 2.41
-3 4 11 32.38 3.07
-3 -4 12 50.47 3.54
3 -4 12 56.37 3.67
3 4 12 55.16 3.39
-3 4 12 58.38 4.12
-3 -4 13 32.86 2.98
3 -4 13 31.83 2.9
-3 4 13 34.01 3.24
3 4 13 31.83 2.62
-3 -4 14 16.91 2.41
3 -4 14 15.69 2.34
3 4 14 13.83 2.05
-3 4 14 18.88 2.69
-3 -4 15 14.72 2.43
3 -4 15 17.12 2.52
-3 4 15 13.58 2.58
-3 -4 16 69.83 4.34
3 -4 16 79.64 4.48
-3 4 16 74.29 5.01
-3 -4 17 31.95 3.07
-3 4 17 34.43 3.6
3 -4 17 36.18 3.23
-3 -4 18 45.71 5.66
-3 -4 18 41.83 3.41
-3 4 18 46.38 4.25
3 -4 18 44.62 3.67
-3 -4 19 42.2 5.6
-3 -4 19 34.05 3.27
-3 4 19 38.75 4.06
3 -4 19 46.8 3.77
-3 4 20 18.11 3.24
3 -4 20 20.33 3
-3 -4 20 19.67 4.54
-3 4 21 5.31 3.03
3 -4 21 5.74 2.63
-3 -4 21 8.48 4.1
3 4 22 132.3 7.18
-3 4 22 133.18 7.88
-3 -4 22 123.72 9.21
-3 4 23 9.79 3.57
3 4 23 11.01 3.22
-3 -4 23 7.86 2.92
-3 -4 23 6.29 4.58
-3 4 24 91.74 6.66
-3 -4 24 80.28 7.59
3 4 24 93.73 6.07
-3 -4 24 80.2 5.19
-3 -4 25 1.74 4.29
-3 4 25 3.76 3.3
3 4 25 4.76 3.05
3 -4 25 3.33 2.71
-3 -4 25 -0.49 2.7
-3 -4 26 19.51 5.28
3 4 26 22.73 3.82
-3 4 26 20.38 4.06
3 -4 26 20.49 3.2
-3 -4 26 24.39 3.59
-3 -4 27 15.54 5.23
3 -4 27 19.22 6.05
3 4 27 16.74 3.76
-3 4 27 10.8 3.76
3 -4 27 22.85 3.3
-3 -4 27 22.39 3.47
3 -4 28 4.89 5.44
3 -4 28 2.91 2.89
-3 -4 28 10.88 3.19
3 4 28 3.04 3.43
3 4 29 49.39 5.31
3 -4 29 49.45 4.14
-3 -4 29 49.24 4.16
3 -4 30 1.87 2.92
3 4 30 5.23 3.67
-3 -4 30 1.15 2.76
3 -4 31 20.38 3.46
3 4 31 25.03 4.66
-3 -4 31 22.63 3.48
3 -4 32 9.77 3.19
3 4 32 8.28 4.18
-3 -4 32 16.42 3.22
3 -4 33 14.71 3.46
3 4 33 13.01 4.49
-3 -4 33 19.68 3.25
3 -4 34 8.66 3.31
-3 -4 34 9.08 2.89
3 -4 35 1.3 3.05
3 -5 -30 11.68 6
3 5 -29 20.05 1.95
3 5 -28 -0.97 1.82
-3 -5 -27 56.81 2.55
3 5 -27 39.67 3.19
-3 -5 -26 9.19 1.63
3 5 -26 3.21 2.22
-3 -5 -26 11.97 5.58
-3 5 -25 56.15 4.82
3 5 -25 40.5 3.59
-3 -5 -25 56.61 7.32
-3 -5 -25 55.85 2.78
-3 -5 -24 3.76 4.82
-3 -5 -24 4.84 1.54
3 -5 -24 3.45 3.95
3 -5 -23 0.75 3.6
-3 -5 -23 3.97 4.98
-3 -5 -23 6.18 1.57
-3 -5 -22 7.2 4.04
3 -5 -22 9.89 3.88
-3 -5 -22 7.17 1.57
-3 -5 -22 9.65 4.89
3 -5 -21 4.93 3.3
-3 -5 -21 7.67 3.7
-3 5 -21 7.69 2.99
-3 -5 -21 5.46 1.51
-3 -5 -21 5.65 4.41
3 -5 -20 22.73 3.85
-3 -5 -20 27.92 4.43
-3 5 -20 29.46 3.59
-3 -5 -20 21 1.95
-3 -5 -20 18.62 5.25
-3 -5 -19 18.05 5.21
-3 -5 -19 20.09 3.75
-3 5 -19 27.53 3.51
3 -5 -19 22.99 3.66
-3 -5 -19 22.45 1.95
-3 5 -18 40.2 3.92
-3 -5 -18 40.32 6.25
-3 -5 -18 40.7 4.21
3 -5 -18 35.98 3.89
-3 -5 -17 15.86 4.92
3 -5 -17 16.55 2.94
-3 5 -17 23.85 3.49
-3 -5 -16 52.52 6.47
3 -5 -16 59.13 4.22
-3 5 -16 61.1 4.31
3 -5 -15 24.8 1.46
-3 -5 -15 27.76 5.2
3 -5 -15 28.58 3.15
-3 5 -15 32.66 3.45
3 -5 -14 29.89 1.86
3 -5 -14 34.88 3.28
-3 5 -14 38.2 3.58
-3 -5 -14 30.53 5.4
3 -5 -13 239.67 10.13
-3 5 -13 236.69 10.12
-3 -5 -13 239.13 12.98
3 -5 -12 54.71 3.96
-3 5 -12 65.15 4.56
-3 -5 -12 58.08 6.28
3 -5 -11 242.95 10.12
-3 -5 -11 235.49 9.24
-3 5 -11 243.39 10.09
-3 -5 -11 250.3 12.85
-3 -5 -10 1.99 1.36
3 -5 -10 1.48 1.83
-3 5 -10 6.02 2.35
-3 -5 -10 4.44 3.64
3 5 -10 2.92 1.8
-3 5 -9 40.71 3.33
3 -5 -9 42.71 3.39
-3 -5 -9 43.95 2.75
3 -5 -9 37.54 2.57
3 5 -9 38.23 3.1
-3 -5 -9 45.54 5.17
-3 -5 -8 25.76 2.17
3 -5 -8 24.77 2.79
-3 -5 -8 21.59 4.05
3 5 -8 20.88 2.65
3 -5 -8 22.43 2.14
-3 -5 -7 42.59 4.8
3 5 -7 40.97 3.44
3 -5 -7 47.41 3.65
-3 -5 -7 46.41 2.92
3 -5 -7 47.95 2.89
-3 -5 -6 21.67 3.82
3 5 -6 17.03 2.75
-3 -5 -6 23.13 2.2
3 -5 -6 20.53 2.65
3 -5 -6 22.67 2.16
3 5 -5 32.17 3.37
-3 -5 -5 29.54 3.95
-3 -5 -5 34.23 2.66
3 -5 -5 35.8 3.26
3 -5 -5 34.84 2.62
3 5 -4 127.67 6.78
-3 -5 -4 121.84 7.48
-3 -5 -4 139.45 6.1
3 -5 -4 141.76 6.87
3 -5 -4 132.25 5.85
3 5 -3 81.6 5.62
-3 -5 -3 88.33 6.01
3 -5 -3 88.45 5.21
3 -5 -3 89.22 4.4
-3 -5 -2 470 17.77
3 5 -2 454.3 17.57
3 -5 -2 476.26 17.2
3 -5 -2 421.24 16.08
3 -5 -1 67.44 3.91
3 5 -1 66.4 5.11
-3 -5 -1 67.9 4.82
3 -5 0 0.54 1.69
3 -5 1 72.05 4.17
3 -5 2 475.96 17.13
3 -5 3 93.63 4.95
3 -5 4 146.56 6.65
3 -5 5 37.02 3.13
-3 5 5 34.03 2.56
-3 -5 5 32.25 2.59
3 -5 6 24.4 2.75
-3 -5 6 25.74 2.95
-3 -5 6 21.14 2.13
3 -5 7 51.9 3.66
-3 -5 7 48.31 3.67
-3 -5 7 44.44 2.9
3 -5 8 28.91 3.11
-3 -5 8 26.94 2.89
-3 -5 8 21.17 2.02
-3 -5 9 41.99 3.44
3 -5 9 45.08 3.63
-3 -5 10 2.24 2
-3 5 10 2.44 2
3 -5 10 6.78 2.63
-3 -5 11 249.43 10.11
-3 5 11 238.85 10.64
3 -5 11 236.97 10.03
-3 -5 12 55.54 4.12
-3 5 12 53.97 4.37
3 -5 12 62.88 4.38
-3 -5 13 252.03 10.08
-3 5 13 223.17 10.48
3 -5 13 231.38 9.84
-3 -5 14 36.45 3.49
-3 5 14 33.3 3.55
3 -5 14 34.84 3.35
-3 -5 15 31.88 3.31
-3 5 15 30.15 3.55
3 -5 15 32.27 3.36
-3 -5 16 58.64 4.32
-3 5 16 61.99 4.8
3 -5 16 62.07 4.39
-3 -5 17 15.9 2.93
-3 5 17 18.34 3.26
3 -5 17 18.82 3.05
-3 -5 18 37.82 3.61
-3 5 18 42.45 4.25
3 -5 18 39.23 3.66
-3 -5 19 23.16 3.19
3 -5 19 28.15 3.31
3 5 19 23.74 3.11
-3 5 19 27.91 3.79
3 -5 20 27.53 3.39
-3 5 20 31.77 4.05
3 5 20 29.13 3.39
3 -5 21 4.88 2.81
-3 5 21 5.18 3.23
3 5 21 9.1 2.82
-3 -5 21 8.94 5.19
3 -5 22 8.76 3.08
-3 5 22 8.49 3.31
3 5 22 7.51 3.03
-3 -5 22 8.13 4.9
3 5 23 5.74 2.88
-3 5 23 3.03 3.02
-3 -5 23 8.24 5.03
-3 -5 24 9.51 3.23
-3 5 24 9.32 3.82
3 5 24 8.02 3.11
-3 -5 24 12.2 5.43
-3 -5 25 52.35 4.64
3 5 25 67.67 5.65
-3 5 25 65.44 6.15
-3 -5 25 52.27 7.25
3 5 26 14.55 4.06
3 -5 26 9.54 3.15
-3 -5 26 9.95 3.32
3 -5 27 67.6 4.95
3 5 27 69.59 6.07
-3 -5 27 64.34 5.18
3 -5 28 1.45 2.98
3 5 28 3.76 3.75
-3 -5 28 2.95 3.36
3 -5 29 39.93 4.2
3 5 29 40.84 5.37
-3 -5 29 42.37 4.37
3 -5 30 14.53 3.65
3 5 30 14.06 4.43
-3 -5 30 15.81 3.64
3 -5 31 33.93 4.12
3 5 31 33.25 5.21
-3 -5 31 28.71 3.95
3 -5 32 4.54 3.24
3 5 32 1.39 4.1
-3 -5 32 1.03 3.24
-3 -5 33 45.07 4.55
3 -5 33 40.35 4.53
3 -5 34 27.48 4.09
-3 -5 34 29.39 4.04
3 -5 35 48.25 4.83
3 -6 -29 23.55 6.26
3 -6 -28 14.32 5.74
3 -6 -27 16.78 5.55
-3 -6 -27 14.24 1.66
-3 -6 -27 15.97 1.5
-3 -6 -26 84.09 3.74
-3 -6 -26 95.58 4.19
-3 -6 -25 16.15 1.83
-3 -6 -25 23.65 2.43
-3 -6 -24 73.79 7.07
-3 -6 -24 60.95 7.85
-3 -6 -24 58.33 3
-3 -6 -23 13.95 4.75
-3 -6 -23 7.51 5.48
-3 -6 -23 10.44 1.75
3 -6 -22 120.79 7.57
-3 -6 -22 102.13 4.64
-3 -6 -22 119.37 9.9
-3 -6 -21 4.21 1.6
-3 6 -21 12.78 3.71
3 -6 -21 4.36 3.25
-3 -6 -21 6.36 5.2
-3 -6 -21 7.36 3.99
-3 6 -20 90.47 6.03
-3 -6 -20 89.23 8.99
-3 -6 -20 99.97 6.56
3 -6 -20 93.11 6.29
-3 6 -19 10.03 3.3
-3 -6 -19 10.83 3.41
3 -6 -19 11.9 3.12
-3 -6 -19 7.7 5.13
3 -6 -18 5.92 0.7
-3 6 -18 8.86 3.05
-3 -6 -18 7.24 3.09
3 -6 -18 7.47 2.81
3 6 -18 3.9 1.15
-3 -6 -18 13.13 5.34
3 -6 -17 33.2 1.78
-3 6 -17 50.9 4.43
-3 -6 -17 42.02 3.79
3 -6 -17 35.42 3.8
-3 -6 -17 34.79 6.35
3 6 -17 22.45 2.32
3 -6 -16 153.86 5.65
-3 -6 -16 169.49 7.38
3 -6 -16 161.24 7.85
-3 6 -16 162.99 7.92
-3 -6 -16 155.88 10.93
-3 6 -15 13.14 3.34
3 6 -15 4.75 1.9
-3 -6 -15 5.71 4.89
3 -6 -15 4.4 2.52
-3 -6 -15 4.43 2.22
3 -6 -15 6.35 1.43
-3 6 -14 46.54 4.23
3 6 -14 35.67 3.03
-3 -6 -14 44.58 6.19
3 -6 -14 52.4 4.08
3 -6 -14 44.98 2.56
-3 6 -13 29.7 3.64
3 6 -13 21.2 2.64
-3 -6 -13 25.03 5.42
3 -6 -13 32.62 3.41
3 -6 -13 32.04 2.32
3 -6 -12 5.98 2.29
-3 6 -12 12.2 2.8
3 6 -12 8.21 2.24
-3 -6 -12 9.4 4.56
3 -6 -11 17.35 2.78
-3 6 -11 22.56 3.05
-3 -6 -11 21.04 4.8
-3 6 -10 13.61 2.71
-3 -6 -10 13.07 4.54
3 -6 -10 10.25 2.43
3 -6 -9 55.33 4.08
-3 6 -9 47.8 3.85
-3 -6 -9 51.86 5.86
-3 6 -8 36.43 3.39
3 -6 -8 33.64 2.86
3 -6 -8 33.16 3.37
-3 -6 -8 35.4 5.18
-3 6 -7 125.73 6.5
-3 -6 -7 128.46 8.5
3 -6 -7 129.02 5.9
-3 -6 -7 136.09 6.28
3 -6 -7 136.35 6.95
-3 6 -6 14.86 2.74
-3 -6 -6 9.22 3.57
3 -6 -6 14.44 2.37
3 -6 -6 13.41 2.66
-3 -6 -6 12.14 2.2
3 6 -6 7.12 2.7
-3 6 -5 122.1 6.14
3 -6 -5 113.38 5.59
3 -6 -5 121.26 6.7
-3 -6 -5 124.38 6.08
3 6 -5 117.13 6.71
-3 -6 -5 122 7.71
-3 6 -4 76.83 4.51
3 -6 -4 66.22 4.1
3 -6 -4 66.29 4.76
-3 -6 -4 70.09 4.26
-3 -6 -4 65.41 5.64
3 6 -4 64.77 5.01
-3 6 -3 80.97 4.59
3 -6 -3 73.33 4.23
3 -6 -3 74.93 5.07
-3 -6 -3 71.12 5.66
-3 6 -2 136.58 6.26
3 -6 -2 122.58 5.9
3 -6 -2 128.83 6.9
-3 -6 -2 119 7.3
-3 -6 -1 40.72 4.21
3 -6 -1 40.32 3.26
-3 6 -1 46.01 3.43
3 -6 0 62.08 4.06
-3 6 0 67.3 4.01
3 -6 1 52.76 3.67
3 -6 2 132.94 6.38
3 -6 3 84.59 4.86
-3 -6 3 78.45 4.79
3 -6 4 79.19 4.64
-3 -6 4 75.72 4.77
3 -6 5 120.79 6.19
-3 -6 5 127.45 6.34
3 -6 6 13.57 2.88
-3 -6 6 11.37 2.68
3 -6 7 133.55 6.55
-3 -6 7 128.41 6.56
3 -6 8 39.94 3.62
-3 -6 8 30.78 3.33
3 -6 9 51.47 3.94
-3 -6 9 57.17 4.11
3 -6 9 46.5 1.99
-3 -6 10 11.92 2.81
3 -6 10 9.38 2.74
-3 -6 11 19.99 3.01
3 -6 11 21.01 3.07
-3 -6 12 9.18 2.81
3 -6 12 7.05 2.88
-3 -6 13 32.41 3.61
3 -6 13 26.57 3.55
-3 -6 14 51.54 4.31
-3 6 14 48.06 4.44
3 -6 14 54.54 4.47
-3 -6 15 7.55 2.97
-3 6 15 6.04 2.76
3 -6 15 5.71 3.04
-3 -6 16 169.2 8.07
-3 6 16 161.18 8.61
3 -6 16 155.5 7.84
-3 -6 17 35.59 3.99
-3 6 17 44.98 4.52
3 -6 17 38.17 3.96
-3 -6 18 12.38 3.27
-3 6 18 11.59 3.23
3 -6 18 6.2 2.96
-3 -6 19 9.24 3.18
3 -6 19 9.29 3.08
-3 6 19 11.56 3.48
3 -6 20 95.71 5.79
3 6 20 96.62 5.92
-3 6 20 88.74 6.65
3 -6 21 7.22 3.12
3 6 21 11.42 3.23
-3 6 21 12.33 3.9
3 -6 22 135.71 7.25
-3 6 22 135.26 8.61
3 6 22 143.82 7.79
3 6 23 17.29 3.73
-3 -6 23 13.17 5.82
-3 -6 24 68.8 5.37
3 6 24 78.35 5.9
-3 -6 24 63.69 8.17
3 6 25 22.97 4.33
-3 -6 25 17.95 3.92
3 -6 26 95.28 6.14
3 6 26 102.77 7.21
-3 -6 26 84.89 6.15
3 6 27 21.71 4.43
-3 -6 27 12.82 3.94
3 -6 27 12.26 3.62
3 6 28 23.1 4.73
3 -6 28 17.64 3.74
-3 -6 28 16.6 4
3 -6 29 37.73 4.37
3 6 29 42.67 5.7
-3 -6 29 32.28 4.52
3 -6 30 4.22 3.61
3 6 30 11.12 4.53
-3 -6 30 9.91 3.74
3 -6 31 25.77 4.28
3 6 31 21.51 5.04
-3 -6 31 21.61 4.05
3 -6 32 19.48 4.05
-3 -6 32 23.45 4.02
3 6 32 22.06 5.29
-3 -6 33 12.79 3.68
-3 -6 34 11.35 3.85
3 -7 -28 32.13 6.42
3 -7 -27 2.94 4.82
-3 -7 -27 4.06 1.21
-3 -7 -27 4.15 1.52
3 -7 -26 19.1 4.86
-3 -7 -26 25.45 5.88
-3 -7 -26 24.58 2.46
-3 -7 -26 18.29 1.81
3 -7 -25 15.88 4.85
-3 -7 -25 11.59 5.07
-3 -7 -25 17.58 2.47
-3 -7 -25 10.41 1.69
3 -7 -24 5.1 4.11
-3 -7 -24 8.27 4.67
-3 -7 -24 7.32 2.33
-3 -7 -24 5.13 1.64
-3 -7 -23 31.99 5.36
-3 -7 -23 28.25 2.35
-3 -7 -22 15.92 1.99
-3 -7 -22 19.5 4.47
-3 -7 -22 22.09 2.84
-3 -7 -21 30.44 4.59
-3 -7 -21 29.48 6.48
-3 -7 -21 28.09 3.08
-3 -7 -20 85.47 6.2
-3 -7 -20 92.33 4.98
-3 -7 -20 87.15 9.07
3 -7 -19 12.91 1.24
3 -7 -19 17.12 3.53
-3 -7 -19 20.71 6.02
-3 -7 -19 20.85 3.71
3 -7 -18 59.66 2.85
-3 -7 -18 68.44 4.93
3 -7 -18 70.3 5.24
-3 -7 -18 66.35 8.01
3 -7 -17 23.38 2.09
-3 -7 -17 29.59 3.47
-3 -7 -17 19.88 6.06
3 -7 -17 21.57 3.53
-3 7 -16 42 4.59
-3 -7 -16 33.41 6.62
-3 -7 -16 39.13 3.53
3 -7 -16 37.97 4.05
3 -7 -16 37.11 2.53
-3 7 -15 72.75 5.42
-3 -7 -15 55.78 7.45
-3 -7 -15 67.95 4.41
3 -7 -15 66.55 5
3 -7 -15 63.37 3.5
-3 7 -14 45.36 4.6
-3 -7 -14 38.72 6.43
3 -7 -14 35.45 3.82
-3 -7 -14 38.26 3.32
3 -7 -14 38.92 2.92
-3 7 -13 72.78 5.34
-3 -7 -13 76.02 8.2
3 -7 -13 76.56 5.3
-3 -7 -13 80.21 4.64
3 -7 -13 79.14 4.21
-3 -7 -12 17.71 5.59
3 -7 -12 14.69 3.14
-3 -7 -12 13.59 2.37
3 -7 -12 19.54 2.68
-3 7 -11 265.92 12.13
-3 -7 -11 300.12 15.56
3 -7 -11 297.09 12.45
3 -7 -11 292.25 11.04
3 -7 -10 25.5 3.53
-3 -7 -10 33.32 5.82
3 -7 -9 182.17 8.91
-3 -7 -9 176.62 11.15
3 -7 -8 14.75 3.01
-3 -7 -8 20.89 4.93
-3 7 -7 85.65 5.44
3 -7 -7 82.37 5.66
-3 -7 -7 90.68 7.5
-3 7 -6 99.64 5.77
3 -7 -6 93.81 5.16
3 -7 -6 88.25 5.81
-3 -7 -6 76.71 6.96
-3 7 -5 161 7.64
3 -7 -5 153.57 7
3 -7 -5 138.4 7.82
-3 -7 -5 151.74 9.43
-3 7 -4 29.83 3.48
3 -7 -4 28.64 3.08
3 -7 -4 22.93 3.44
-3 -7 -4 21.85 4.52
3 -7 -3 32.58 3.16
3 -7 -3 25.42 3.57
-3 -7 -3 30.02 4.51
3 -7 -2 60.53 4.1
3 -7 -2 63.59 4.94
-3 -7 -2 59.8 5.38
-3 -7 -1 8.57 2.77
3 -7 -1 12.03 2.54
3 -7 -1 7.38 2.81
-3 -7 -1 7.98 3.04
3 -7 0 7.32 2.56
-3 -7 0 6.37 2.54
3 -7 1 15.11 2.94
-3 -7 1 8.69 2.67
3 -7 2 66.68 4.4
-3 -7 2 57.17 4.39
3 -7 3 33.29 3.49
-3 -7 3 25.74 3.19
3 -7 4 33.19 3.67
-3 -7 4 25.51 3.32
3 -7 5 157.43 8.03
3 -7 5 154.54 7.56
-3 -7 5 148.6 7.5
3 -7 6 94.36 5.56
-3 -7 6 82.57 5.59
3 -7 6 95.49 5.73
3 -7 7 85.16 4.93
3 -7 7 93.36 5.43
-3 -7 7 79.31 4.56
3 -7 8 15.04 2.33
-3 -7 8 12.97 2.06
-3 -7 8 18.15 3.37
-3 -7 9 186.52 7.74
3 -7 9 175.93 8.65
-3 -7 9 182.3 8.79
3 -7 10 44.65 4.43
-3 -7 10 27.84 3.9
3 -7 11 272.58 11.93
-3 -7 11 291.33 12.15
3 -7 12 16.88 3.67
-3 -7 12 16.41 3.54
3 -7 13 77.42 5.58
-3 -7 13 80.09 5.6
3 -7 14 42.77 4.44
-3 -7 14 37.7 4.25
3 -7 15 66.67 5.18
-3 -7 15 68.6 5.24
3 -7 16 36.27 4.38
-3 -7 16 36.19 4.2
3 -7 17 26.52 3.9
-3 -7 17 24.97 3.79
3 -7 18 66.99 5.25
-3 -7 18 70.31 5.35
3 -7 19 22.32 3.85
-3 -7 19 21.8 3.9
-3 -7 20 82.6 5.95
3 -7 20 82.85 5.72
3 -7 21 26.86 4
3 -7 22 19.15 3.69
-3 -7 24 5.18 3.51
-3 -7 25 11.73 3.8
3 -7 26 20.27 4.19
-3 -7 26 25.02 4.19
-3 -7 27 5.62 3.78
3 -7 27 2.37 3.7
3 -7 28 31.99 4.5
-3 -7 28 38.64 4.92
-3 -7 29 59.48 5.72
-3 -7 30 0.14 3.87
-3 -8 -27 3.92 5.02
3 -8 -26 0.46 4.56
-3 -8 -26 2.68 4.77
-3 -8 -26 0.1 2.12
-3 -8 -26 1.35 1.45
3 -8 -25 7.76 4.4
-3 -8 -25 4.05 4.95
-3 -8 -25 10.43 2.52
-3 -8 -25 7.04 1.7
3 -8 -24 17.52 4.69
-3 -8 -24 20.78 5
-3 -8 -24 26.51 2.99
-3 -8 -24 16.27 1.99
-3 -8 -23 7.86 4.32
-3 -8 -23 11.42 2.74
3 -8 -23 11.87 4.1
-3 -8 -22 55.94 3.94
-3 -8 -22 48.16 5.5
3 -8 -22 41.89 5.07
-3 -8 -21 1.71 3.7
3 -8 -21 0.17 3.51
-3 -8 -21 9.13 2.78
-3 -8 -20 119.4 6.77
-3 -8 -20 118.33 5.51
-3 -8 -19 19.54 3.11
-3 -8 -19 13.53 3.49
3 -8 -19 11.26 1.71
-3 -8 -18 42.13 4.08
-3 -8 -18 45.54 3.76
-3 -8 -18 31.73 6.77
3 -8 -18 36.1 2.64
-3 -8 -17 27.01 3.42
-3 -8 -17 28.52 3.34
-3 -8 -17 16.78 6.11
3 -8 -17 20.09 2.35
-3 -8 -16 104.68 5.72
-3 -8 -16 104.56 9.71
-3 -8 -16 105.22 5.94
3 -8 -16 99.46 4.87
-3 -8 -15 112.04 5.88
-3 -8 -15 102.57 9.8
3 -8 -15 102.51 6.73
-3 -8 -15 113.05 6.06
3 -8 -15 102.89 5.18
-3 -8 -14 15.06 5.57
3 -8 -14 21.86 3.63
-3 -8 -14 19.51 2.92
3 -8 -14 23.72 2.89
-3 -8 -13 43.64 3.73
-3 -8 -13 33.82 6.82
-3 -8 -13 38.33 3.5
3 -8 -13 39.29 4.23
3 -8 -13 41.17 3.45
3 -8 -12 11.93 2.81
-3 -8 -12 14.15 2.85
-3 -8 -12 8.31 2.43
3 -8 -12 6.85 2.88
-3 -8 -12 4.15 5.36
3 -8 -11 16.13 2.86
-3 -8 -11 17.58 2.79
3 -8 -11 19.75 3.39
-3 -8 -11 21.97 5.84
3 -8 -10 21.87 3.08
-3 -8 -10 16.95 2.87
3 -8 -10 16.73 3.45
-3 -8 -10 20.28 5.66
3 -8 -9 104.43 5.76
3 -8 -9 109.38 6.79
-3 -8 -9 119.09 6.36
-3 -8 -9 101.08 8.87
3 -8 -8 63.38 5.17
-3 -8 -8 66.03 4.84
-3 -8 -8 66.16 7.28
3 -8 -7 23.55 3.75
-3 -8 -7 23.52 5.32
-3 -8 -6 53.58 4.18
3 -8 -6 46.76 4.67
-3 -8 -6 47.35 6.07
-3 -8 -5 37.55 3.64
3 -8 -5 25.59 3.89
-3 -8 -5 26.2 4.95
-3 -8 -4 101.53 5.72
3 -8 -4 95.43 5.67
3 -8 -4 106.27 6.77
-3 -8 -4 96.71 7.72
-3 -8 -3 62.25 4.57
3 -8 -3 48.86 4.24
3 -8 -2 275.49 12.6
-3 -8 -2 276.13 11.43
3 -8 -2 259.22 11.19
3 -8 -1 7.82 3.23
-3 -8 -1 15.05 3.5
-3 -8 0 152.72 7.66
3 -8 0 157.54 7.67
-3 -8 1 17.82 3.68
3 -8 1 8.2 4.21
3 -8 2 312.88 14.05
3 -8 2 290.51 12.21
-3 -8 2 282.95 12.21
3 -8 3 28.65 4.57
-3 -8 3 26.58 4.08
3 -8 4 111.78 7.16
3 -8 4 109.73 6.43
-3 -8 4 99.19 6.18
3 -8 5 23.69 3.82
-3 -8 5 22.96 3.56
3 -8 6 60.92 4.85
-3 -8 6 49.98 4.68
3 -8 6 62.38 4.92
-3 -8 6 53.85 4.12
3 -8 7 26.69 3.36
-3 -8 7 26.49 3.79
3 -8 7 32.06 4.06
-3 -8 7 24.14 2.82
3 -8 8 65.46 4.13
-3 -8 8 65.55 4.16
-3 -8 8 62.41 5.12
3 -8 8 63.79 5.18
-3 -8 9 110.31 5.55
-3 -8 9 105.64 6.55
3 -8 9 107.95 6.65
-3 -8 10 17.74 3.6
3 -8 10 24.59 4.08
-3 -8 11 15.56 3.61
3 -8 11 21.25 4.01
-3 -8 12 6.95 3.27
3 -8 12 10.72 3.8
-3 -8 13 39.58 4.57
3 -8 13 42.43 4.8
-3 -8 14 24.31 4.2
3 -8 14 25.53 4.27
-3 -8 15 110.71 6.94
3 -8 15 104.32 6.86
-3 -8 16 98.33 6.56
3 -8 16 96.22 6.62
-3 -8 17 22.9 4.13
3 -8 17 21.78 4.28
-3 -8 18 37.73 4.65
3 -8 18 36.04 4.6
-3 -8 19 9.93 3.73
-3 -8 20 97.94 6.87
3 -8 21 8.06 3.75
3 -8 22 42.58 4.71
-3 -8 24 21.3 4.46
-3 -8 25 12.38 4.03
-3 -8 26 -0.63 3.79
-3 -9 -27 43.91 7.42
-3 -9 -26 2.17 5.4
-3 -9 -25 16.49 5.28
-3 -9 -24 6.54 4.6
-3 -9 -24 11.49 2.89
-3 -9 -24 6.48 1.94
-3 -9 -23 4.12 4.36
-3 -9 -23 3.82 2.83
3 -9 -23 1.8 4.01
-3 -9 -22 5.16 4.07
3 -9 -22 2.09 3.68
-3 -9 -22 3.59 2.83
-3 -9 -21 20.37 4.3
-3 -9 -21 19.82 3.3
3 -9 -21 19.53 4.15
3 -9 -21 13.79 1.48
-3 -9 -20 9.1 3.7
-3 -9 -20 14.37 3.24
3 -9 -20 8.66 3.45
3 -9 -20 8.3 1.74
-3 -9 -19 47.64 4.75
-3 -9 -19 56.51 4.46
3 -9 -19 49.75 5.33
3 -9 -19 50.19 3.22
-3 -9 -18 69.86 5.32
3 -9 -18 67.74 5.86
3 -9 -18 66.54 3.96
-3 -9 -18 75.3 5.02
-3 -9 -17 4.56 2.9
3 -9 -17 4.77 2.42
-3 -9 -16 51.17 4.48
3 -9 -16 52.92 3.87
-3 -9 -16 60.1 4.61
-3 -9 -15 86.99 9.67
-3 -9 -15 95.56 5.66
-3 -9 -15 89.57 5.67
3 -9 -15 98.09 5.17
3 -9 -14 9.59 4.39
-3 -9 -14 13.4 6.48
-3 -9 -14 19.44 3.22
3 -9 -14 20.07 3.32
-3 -9 -13 103.65 10.17
-3 -9 -13 99.38 5.95
-3 -9 -13 112.81 6.22
3 -9 -13 112.2 5.85
3 -9 -12 39.3 3.91
3 -9 -12 15.85 4.64
-3 -9 -12 48.51 4.22
-3 -9 -12 19.86 6.48
-3 -9 -12 30.79 3.63
3 -9 -12 28.05 4.2
-3 -9 -11 27.79 3.6
-3 -9 -11 22.63 6.32
3 -9 -11 31.54 4.17
-3 -9 -11 27.26 3.55
3 -9 -11 29.01 3.68
-3 -9 -10 43.21 4.07
-3 -9 -10 32.5 3.91
3 -9 -10 29.79 4.24
3 -9 -10 34.88 3.87
-3 -9 -10 27.92 6.53
3 -9 -9 106.25 6.12
-3 -9 -9 114.28 6.65
3 -9 -9 92.61 6.75
-3 -9 -9 101.5 9.44
-3 -9 -8 9.61 3.15
3 -9 -8 7.53 3.28
3 -9 -7 112.53 6.42
3 -9 -7 101.2 7.11
-3 -9 -7 117.43 6.96
-3 -9 -6 114.72 6.95
3 -9 -6 96.83 6.97
3 -9 -5 54.34 6.55
-3 -9 -5 64.3 5.37
3 -9 -5 64.63 5.77
3 -9 -4 87.31 7.7
3 -9 -4 97.53 6.95
-3 -9 -4 96.45 5.96
3 -9 -3 6.08 3.29
-3 -9 -3 11.2 3.38
3 -9 -3 6.33 4.02
-3 -9 -2 40.99 4.16
3 -9 -2 47.29 5.86
3 -9 -2 43.55 4.18
3 -9 -2 47.24 5.14
3 -9 -1 5.07 3.31
-3 -9 -1 11.09 3.19
3 -9 -1 7.22 4.17
-3 -9 0 35.97 4.04
3 -9 0 34.94 4.02
3 -9 0 37.89 4.94
3 -9 0 38.91 5.48
3 -9 1 5.61 3.84
-3 -9 1 11.1 3.38
3 -9 2 39.44 5.49
3 -9 2 47 4.54
-3 -9 2 41.11 4.2
3 -9 3 11.81 4.09
-3 -9 3 10.48 3.57
3 -9 4 121.29 7.71
-3 -9 4 106.41 6.68
3 -9 4 106.24 6.71
3 -9 5 59.92 5.64
-3 -9 5 62.89 5.36
-3 -9 5 64.61 5.04
3 -9 6 116.41 7.11
-3 -9 6 111.06 6.88
3 -9 6 125.71 7.3
-3 -9 6 109.32 6.51
3 -9 7 121.54 6.7
-3 -9 7 108.48 6.26
-3 -9 7 103.47 6.85
3 -9 7 127.51 7.4
-3 -9 8 6.17 2.28
-3 -9 8 12.65 3.87
-3 -9 9 105.34 5.61
-3 -9 9 95.84 6.7
3 -9 9 104.66 6.89
-3 -9 10 31.53 4.56
3 -9 10 47.93 5.12
-3 -9 11 25.18 4.27
3 -9 11 32.43 4.59
-3 -9 12 37.36 4.67
3 -9 12 36.7 4.98
-3 -9 13 100.63 6.98
3 -9 13 109.38 7.27
-3 -9 14 18.66 4.33
3 -9 14 22.22 4.81
-3 -9 15 95.85 6.76
3 -9 15 84.34 6.56
-3 -9 16 46.53 5.32
3 -9 16 55.77 5.58
-3 -9 17 6.7 3.99
3 -9 17 7.69 4.12
-3 -9 18 62.98 5.91
3 -9 18 64.35 5.83
3 -9 19 49.62 5.39
-3 -9 19 47.29 5.44
-3 -9 20 7.23 4.03
3 -9 20 16.51 4.31
-3 -10 -24 38.94 6.03
-3 -10 -23 21.59 5.1
-3 -10 -22 55.69 6.04
-3 -10 -22 54.19 4.63
-3 -10 -21 7.75 4.22
-3 -10 -21 9.31 3.5
-3 -10 -20 89.29 6.47
-3 -10 -20 90 5.68
3 -10 -20 70.5 3.97
-3 -10 -19 16.49 3.9
3 -10 -19 15.76 2.8
3 -10 -19 11.28 4.39
-3 -10 -19 22.93 4.28
-3 -10 -18 91.78 5.96
3 -10 -18 87.61 4.9
-3 -10 -18 84.34 6.06
3 -10 -18 90.78 7.01
-3 -10 -17 20.5 3.83
3 -10 -17 15.03 3.06
3 -10 -17 11.6 4.07
-3 -10 -17 24.96 3.93
-3 -10 -16 20.66 3.65
3 -10 -16 21.67 3.25
3 -10 -16 14.6 3.98
-3 -10 -16 20.66 3.52
-3 -10 -15 45.91 4.47
3 -10 -15 43.29 4.11
3 -10 -15 44.24 5.18
-3 -10 -15 40.93 4.32
-3 -10 -14 38.13 4.33
3 -10 -14 38.2 4
3 -10 -14 31.14 4.63
-3 -10 -14 33.74 4.06
-3 -10 -13 37.52 4.25
3 -10 -13 34.18 3.95
-3 -10 -13 32.31 3.94
-3 -10 -12 18.8 3.57
-3 -10 -12 15.87 3.37
3 -10 -12 20.22 3.7
-3 -10 -11 8.06 3.2
3 -10 -11 1.08 4.16
3 -10 -11 7.64 3.44
-3 -10 -11 4.98 2.82
-3 -10 -10 28.01 3.84
3 -10 -10 21.31 5.06
3 -10 -10 38.1 4.3
-3 -10 -10 27.07 3.93
-3 -10 -9 45.28 4.52
3 -10 -9 37.37 6.07
3 -10 -9 60.49 4.96
-3 -10 -9 55.1 5.03
-3 -10 -8 10.58 5.51
-3 -10 -8 33.36 4.28
3 -10 -8 33.31 4.16
-3 -10 -8 15.44 3.44
3 -10 -8 13.22 4.56
-3 -10 -7 97.72 9.18
3 -10 -7 80.5 7.59
-3 -10 -7 89.85 6.51
3 -10 -7 81.03 6.7
3 -10 -7 99.03 6.08
3 -10 -6 56.41 6.5
-3 -10 -6 66.6 7.78
-3 -10 -6 74.61 5.92
3 -10 -6 60.65 5.93
3 -10 -6 82.67 5.5
-3 -10 -5 20.87 5.56
3 -10 -5 8.04 4.28
3 -10 -5 16.98 4.15
-3 -10 -5 15.36 3.66
3 -10 -4 8.81 4.34
3 -10 -4 12.46 3.88
-3 -10 -4 13.1 3.64
3 -10 -3 8.95 4.6
3 -10 -3 12.06 3.93
-3 -10 -3 11.35 3.78
-3 -10 -3 24.2 3.89
3 -10 -2 47.34 6.51
-3 -10 -2 56.92 5.56
3 -10 -2 53.97 5.83
-3 -10 -2 53.83 4.8
3 -10 -1 9.14 4.95
3 -10 -1 8.01 4.18
3 -10 0 146.06 9.94
3 -10 0 130.81 7.76
3 -10 0 140.93 9.39
-3 -10 0 139.84 7.75
3 -10 1 9.79 4.85
3 -10 1 52.11 4.93
3 -10 1 9.45 4.53
-3 -10 1 48.22 4.82
-3 -10 2 58.7 5.04
3 -10 2 52.52 5.15
3 -10 2 58.22 6.6
-3 -10 3 24.5 4.1
3 -10 3 26.15 4.26
3 -10 3 14.16 4.8
-3 -10 4 12.95 3.81
3 -10 4 13.48 4.27
3 -10 4 17 3.95
-3 -10 5 18.15 4.22
-3 -10 5 13.31 3.12
3 -10 5 17.03 4.39
3 -10 5 28.45 4.57
-3 -10 6 70.12 5.33
3 -10 6 78.27 6.07
3 -10 6 76.7 6.17
-3 -10 6 67.35 5.74
-3 -10 7 84.81 6.51
3 -10 7 101.62 7.04
-3 -10 7 88.55 5.79
-3 -10 8 21.91 4.52
-3 -10 8 15.19 2.87
-3 -10 9 52.86 5.48
3 -10 9 55.68 5.72
-3 -10 9 60.26 4.22
3 -10 10 33.75 5.06
-3 -10 10 19.79 4.43
3 -10 11 10.09 4.44
-3 -10 11 0.63 3.75
3 -10 12 19.47 4.77
-3 -10 12 12.71 3.93
3 -10 13 37.83 5.37
-3 -10 13 27.95 4.71
3 -10 14 33.71 5.47
-3 -10 14 33.7 4.83
3 -10 15 47.12 5.79
-3 -10 15 34.02 4.92
-3 -11 -20 61.14 5.93
-3 -11 -19 13.65 4.09
-3 -11 -19 16.81 4.05
-3 -11 -18 26.32 4.32
-3 -11 -18 26.37 4.16
-3 -11 -17 15.54 3.93
3 -11 -17 13.82 3.19
-3 -11 -17 14.26 3.86
-3 -11 -16 11.54 3.6
3 -11 -16 14.89 3.36
-3 -11 -16 12.49 3.91
-3 -11 -15 33.7 4.24
3 -11 -15 34.52 4.1
-3 -11 -15 31.55 4.45
3 -11 -14 0.81 3.72
-3 -11 -14 3.21 3.07
3 -11 -14 3.38 3.37
-3 -11 -14 5.58 3.63
3 -11 -13 3.24 3.57
-3 -11 -13 3.11 3.03
3 -11 -13 3.23 3.39
-3 -11 -13 7.17 3.61
3 -11 -12 15.37 4.14
-3 -11 -12 16.49 3.75
3 -11 -12 16.9 3.98
-3 -11 -11 67.59 5.72
3 -11 -11 55.16 6
3 -11 -11 61.84 5.29
-3 -11 -11 59.11 5.29
3 -11 -10 4.1 4.02
-3 -11 -10 5.63 3.49
3 -11 -9 74.64 7.66
-3 -11 -9 103.23 6.94
3 -11 -9 97.32 6.49
-3 -11 -9 83.65 6.32
-3 -11 -8 16.94 6.33
3 -11 -8 17.06 4.83
3 -11 -8 40.54 4.9
-3 -11 -8 19.22 4.4
-3 -11 -8 47.22 4.89
-3 -11 -7 18.17 6.3
3 -11 -7 15.7 4.89
3 -11 -7 28.39 4.3
-3 -11 -7 26.41 4.57
-3 -11 -7 24.32 4.09
3 -11 -6 -0.57 4.26
3 -11 -6 12.65 3.85
-3 -11 -6 1.96 3.44
-3 -11 -6 12.12 3.64
3 -11 -5 13.4 5.07
-3 -11 -5 24.77 4.52
3 -11 -5 22.85 4.07
3 -11 -4 17.98 5.31
-3 -11 -4 28.84 4.83
3 -11 -3 65.97 7.61
-3 -11 -3 67.39 6.45
3 -11 -3 79.94 5.99
3 -11 -2 25.84 5.72
-3 -11 -2 40.73 5.51
3 -11 -2 25.68 5.43
3 -11 -1 14.26 5.24
3 -11 -1 20.7 5.15
-3 -11 -1 17.1 4.29
-3 -11 -1 28.93 4.46
3 -11 0 13.63 5.47
-3 -11 0 10.33 4.33
3 -11 0 13.64 4.74
-3 -11 0 18.34 4.08
3 -11 1 15.96 5.4
3 -11 1 19.51 5.28
-3 -11 1 25.16 4.42
3 -11 2 31.97 6.18
3 -11 2 39.49 6.51
-3 -11 2 46.17 5.06
3 -11 3 80.21 7.57
-3 -11 3 72.1 6.17
3 -11 3 83 6.63
3 -11 3 78.97 8.47
-3 -11 4 39.56 5.09
-3 -11 4 25.06 4.18
3 -11 4 27.78 5.36
-3 -11 5 22.91 4.37
3 -11 5 27.97 4.96
3 -11 5 33.84 5
-3 -11 5 24.69 4.05
-3 -11 6 9.45 3.88
3 -11 6 14.79 4.54
-3 -11 6 1.13 2.74
-3 -11 7 18.55 4.3
3 -11 7 26.85 4.95
-3 -11 7 24.22 3.51
-3 -11 8 35.47 5.07
3 -11 8 39.25 5.73
-3 -11 9 94.15 5.25
3 -11 9 75.74 3.44
-3 -12 -16 23.24 4.48
-3 -12 -16 24.23 4.66
-3 -12 -15 41.57 5.02
-3 -12 -15 46.51 5.08
-3 -12 -14 13.61 3.88
3 -12 -14 15.34 4.05
-3 -12 -14 15.08 4.28
-3 -12 -13 0.37 3.43
3 -12 -13 -0.37 3.68
-3 -12 -13 4.46 3.81
-3 -12 -12 2.8 3.38
3 -12 -12 1.83 3.73
-3 -12 -12 6.65 3.92
-3 -12 -11 16.14 3.91
3 -12 -11 16.87 4.2
-3 -12 -11 16.2 4.2
3 -12 -10 12.13 4.01
-3 -12 -10 14.59 4.09
-3 -12 -10 3.71 3.52
3 -12 -9 19.01 4.37
-3 -12 -9 23.6 4.47
-3 -12 -9 21.3 4.4
3 -12 -8 29.49 4.85
-3 -12 -8 39.39 5.14
-3 -12 -8 25.2 4.75
3 -12 -7 71.31 6.03
-3 -12 -7 53.51 5.72
-3 -12 -7 69.4 6.5
-3 -12 -6 40.69 5.1
-3 -12 -6 34.38 5.53
3 -12 -5 26.58 5.99
-3 -12 -5 29.96 5.32
3 -12 -4 62.52 7.75
-3 -12 -4 71.52 7.04
3 -12 -4 72.74 6.32
3 -12 -3 6.52 5.34
-3 -12 -3 11.52 4.58
3 -12 -2 82.59 8.67
-3 -12 -2 108.85 8.32
3 -12 -2 86.38 6.92
3 -12 -1 3.48 5.29
-3 -12 -1 10 4.78
-3 -12 0 112.84 8.83
3 -12 0 111.22 9.57
-3 -12 1 9.82 4.81
3 -12 1 8.53 5.46
3 -12 2 109.43 9.3
3 -12 3 7.41 5.24
-3 -12 3 7.72 3.9
-3 -12 4 71.84 6.44
-3 -12 5 29.19 4.47
-3 -12 6 29.32 4.1
-3 -12 7 60.66 4.93
-3 -12 8 16.16 3.13
-3 -13 -9 18.4 4.51
-3 -13 -8 17.1 4.6
-3 -13 -7 41.64 5.81
-3 -13 -6 18.69 5.03
-4 0 -33 185.67 8.17
-4 0 -32 1.66 2.54
-4 0 -31 3.41 4.61
-4 0 -31 2.97 2.26
-4 0 -30 23.98 5.44
-4 0 -30 22.65 2.82
-4 0 -29 173.32 10.73
-4 0 -29 157.24 7.13
-4 0 -28 22.77 5.29
-4 0 -28 19.84 2.8
-4 0 -27 69.81 6.91
-4 0 -27 58.33 3.83
-4 0 -26 3.45 4.07
-4 0 -26 5.49 2.2
-4 0 -25 18.18 4.69
-4 0 -25 14.32 2.37
-4 0 -24 51.41 5.91
-4 0 -24 44.44 3.33
-4 0 -23 96.83 4.88
-4 0 -22 139.18 6.24
-4 0 -20 34.33 4.61
-4 0 -19 83.35 6.04
-4 0 -18 38.61 4.42
-4 0 -18 35.7 2.89
-4 0 -17 502.84 19.68
-4 0 -17 505.84 17.71
-4 0 -16 323.05 12.95
-4 0 -16 291.77 10.92
4 0 -16 285.17 13.06
-4 0 -15 237.23 10.2
-4 0 -15 220.04 8.4
4 0 -15 203.74 10.28
-4 0 -14 1462.91 49.26
-4 0 -14 1488.79 47.67
4 0 -13 89.58 5.7
-4 0 -13 94.71 5.52
-4 0 -13 96.37 4.33
4 0 -12 71.31 4.89
-4 0 -12 71.15 3.43
4 0 -11 79.53 5.02
-4 0 -11 85.89 3.83
4 0 -10 208.23 9.19
-4 0 -10 222.18 8.01
4 0 -9 405.45 15.14
-4 0 -9 410.82 14.06
4 0 -8 1943.73 62.74
-4 0 -8 1870.7 61.74
4 0 -7 1665.9 53.19
-4 0 -7 1572.9 52.39
4 0 -6 254.67 9.17
-4 0 -6 234.06 8.56
4 0 -5 53.85 2.84
-4 0 -5 50.77 3.22
4 0 -4 659.56 22.32
-4 0 -4 671.49 22.84
4 0 -3 937.63 31.08
-4 0 -3 947.81 31.7
4 0 -2 16.96 1.39
-4 0 -2 20.36 1.91
4 0 -1 42.64 2.19
-4 0 -1 29.89 3.23
-4 0 0 3847.05 127.04
4 0 0 3993.06 126.94
-4 0 1 32.26 2
4 0 1 24.11 1.79
4 0 2 17.09 1.36
-4 0 2 18.34 1.5
-4 0 3 912.59 30.22
-4 0 4 651.68 21.89
-4 0 5 50.57 2.68
4 0 6 243.25 9.84
-4 0 6 247.21 9.1
4 0 7 1605.32 53.85
4 0 8 1913.54 63.93
4 0 9 411.73 15.78
4 0 10 229.14 10.13
4 0 11 84.89 5.46
4 0 11 82.11 3.96
4 0 12 81.97 5.36
4 0 12 60.51 3.45
-4 0 14 1465.27 47.36
4 0 14 1397.92 49.13
-4 0 15 230.39 8.11
-4 0 16 299.17 10.31
-4 0 17 494.15 18.58
-4 0 18 42.74 3.74
-4 0 19 88.64 5.37
4 0 19 82.65 5.43
-4 0 20 23.41 3.12
-4 0 20 26.91 1.67
4 0 20 20.77 3.27
4 0 21 26.61 3.59
-4 0 21 26.42 1.62
-4 0 21 34.69 3.61
-4 0 22 137.98 4.89
-4 0 22 146.89 7.57
-4 0 23 83.85 3.24
-4 0 23 103.43 6.12
-4 0 24 26.07 1.45
-4 0 24 43.41 4.25
-4 0 25 22.29 3.64
-4 0 26 7.44 2.98
4 0 27 46.67 4.71
-4 0 27 62.55 5.2
4 0 28 9.97 3.37
-4 0 28 14.25 3.53
4 0 29 133.37 7.86
-4 0 29 145.05 8.41
4 0 30 17.37 3.74
4 0 31 2.06 3.03
4 0 32 1.77 3.13
4 0 33 154.21 8.88
4 1 -36 0.67 5.89
4 1 -35 73.3 8.88
-4 -1 -34 62.18 8.15
4 1 -34 49.45 7.78
-4 -1 -33 13.31 5.97
-4 1 -33 12.3 3.13
-4 -1 -33 11.36 2.56
-4 -1 -32 19.87 6.19
-4 -1 -32 13.34 2.46
-4 1 -32 11.83 2.9
-4 -1 -31 6.26 5.32
-4 1 -31 0.09 2.5
-4 -1 -31 0.66 2.05
-4 -1 -30 6.15 5.1
-4 -1 -30 5.3 2.15
-4 1 -30 6.36 2.49
-4 -1 -29 32.3 6.45
-4 1 -29 30.29 3.29
-4 -1 -29 31.86 2.92
-4 -1 -28 82.16 4.45
-4 1 -28 79.78 4.87
-4 -1 -27 83.24 8.1
-4 -1 -27 69.66 3.98
-4 1 -27 72.18 4.49
-4 1 -26 91.05 5.03
-4 -1 -26 85.88 4.6
-4 1 -25 228.76 9.41
-4 -1 -25 231.44 9.07
-4 1 -24 21.45 2.77
-4 -1 -24 19.81 2.47
-4 1 -23 28.06 2.85
-4 -1 -22 32.74 2.9
-4 -1 -21 101.01 7.49
-4 -1 -21 97.1 4.64
-4 -1 -20 18.59 4.34
4 -1 -20 13.96 3.99
-4 -1 -19 136.01 8.53
-4 1 -19 138.02 6.18
4 -1 -19 131.43 8.2
-4 1 -18 66.91 3.95
4 -1 -18 51.89 5.13
-4 -1 -17 168.75 6.79
-4 -1 -17 174.4 9.53
-4 1 -17 167.02 7.15
4 -1 -17 170.13 8.84
-4 -1 -16 182.57 7.11
-4 -1 -16 194.82 9.73
-4 1 -16 177.54 7.53
4 -1 -16 186.76 9.15
-4 -1 -15 9.21 1.51
-4 -1 -15 9.24 3.1
-4 1 -15 8.65 2
4 -1 -15 13.08 2.85
-4 -1 -14 29.94 2.05
-4 -1 -14 26.64 3.64
-4 1 -14 30.16 2.57
4 -1 -14 26.31 3.33
-4 -1 -13 293.87 10.59
-4 -1 -13 296.17 12.78
-4 1 -13 300.98 11.08
4 -1 -13 316.35 12.22
-4 -1 -12 7.83 1.32
-4 -1 -12 7.01 2.67
-4 1 -12 11.17 1.96
4 -1 -12 8.51 2.29
-4 -1 -11 1190.3 40.55
-4 -1 -11 1247.73 42.68
-4 1 -11 1249.7 40.93
4 -1 -11 1303.94 41.92
-4 -1 -10 145.74 5.69
-4 -1 -10 143.61 7.34
-4 1 -10 152.84 6.02
4 -1 -10 152.99 6.76
-4 -1 -9 202.84 7.43
4 -1 -9 212.11 8.33
-4 -1 -9 192.74 8.98
-4 1 -9 207.49 7.76
4 -1 -8 107.09 4.82
-4 1 -8 103.86 4.69
-4 1 -8 102.82 4.47
-4 -1 -8 103.56 4.22
-4 1 -7 64.23 3.33
-4 1 -7 68.88 3.45
4 -1 -7 68.02 3.49
4 1 -6 106.82 5.52
-4 1 -6 107.46 4.77
4 -1 -6 115.83 4.83
4 1 -5 232.17 9.58
-4 1 -5 245.69 9.01
4 -1 -5 244.65 8.98
4 1 -4 536.55 20
4 1 -4 580.92 20.04
-4 1 -4 602.8 19.67
4 -1 -4 568.21 19.64
4 1 -3 665.77 24.25
4 -1 -3 702.26 24.03
4 1 -2 49.23 3
4 -1 -2 54.99 2.83
-4 -1 -2 49.64 3.18
-4 -1 -1 160.29 6.58
4 -1 -1 154.96 5.66
4 1 -1 159.06 5.98
-4 -1 -1 153.27 5.33
4 -1 -1 154.88 6.05
-4 -1 0 308.03 11.16
-4 1 0 298.72 10.33
4 -1 0 300.16 10.33
4 1 0 305.27 10.36
-4 -1 0 299.72 10.05
4 -1 0 283.85 10.74
4 1 1 152.86 5.51
-4 -1 1 151.11 5.53
4 -1 1 164.92 5.77
-4 1 1 158.95 5.7
-4 1 1 147.43 6.11
4 -1 1 157.18 6.14
-4 -1 1 160.02 6.44
-4 -1 2 51.38 2.44
4 -1 2 54.05 2.55
-4 1 2 55.14 2.44
-4 1 2 52.49 3
4 -1 2 48.59 2.88
-4 -1 3 740.49 24.95
-4 1 3 760.89 24.69
4 -1 3 766.84 24.88
-4 1 3 707.72 25.26
4 -1 3 746.83 25.37
-4 -1 4 608.41 20.16
4 -1 4 569.95 19.87
-4 1 4 596.57 19.65
4 -1 4 600.04 20.39
4 -1 5 239.77 8.79
-4 1 5 251.5 8.51
-4 -1 5 241.87 9.21
4 1 6 108.02 5.92
4 -1 6 103.9 4.37
-4 -1 6 106.95 4.95
4 1 6 108.49 4.06
4 1 7 72.04 4.84
-4 1 7 72.47 2.85
4 -1 7 72.34 3.34
4 1 7 71.8 3.09
-4 -1 7 63.83 3.89
4 -1 8 99.16 4.98
4 1 8 98.37 5.95
4 -1 8 91.9 4.18
-4 1 8 103.37 3.71
4 1 8 108.27 4.21
-4 -1 8 80.03 4.89
4 1 9 217.92 9.65
4 -1 9 206.29 8.56
-4 1 9 201.71 7
4 1 9 224.38 7.72
4 1 10 160.97 7.96
4 -1 10 148.3 6.82
4 -1 10 141.45 5.74
-4 1 10 136.61 5.05
4 1 10 167.6 6.05
4 -1 11 1258.39 40.02
4 1 11 1331.38 40.35
4 1 11 1308.33 42.76
4 -1 11 1335.76 41.47
4 1 12 9.82 1.96
4 -1 12 12.45 1.87
-4 1 12 8.45 0.85
4 -1 12 10.23 2.56
4 1 12 9.83 3.26
4 -1 13 303.35 10.85
4 1 13 292.04 11.25
4 -1 13 300.17 12.31
-4 1 13 299.56 9.93
4 1 14 28.86 2.7
-4 1 14 24.91 1.21
-4 -1 14 25.26 1.92
4 -1 14 31.13 2.3
-4 1 14 26.07 1.19
4 1 15 11.04 2.13
4 -1 15 11.01 1.77
-4 -1 15 9.61 1.46
-4 -1 16 184.47 7.07
-4 1 16 179.77 8.39
4 -1 16 197.1 7.45
-4 1 17 163.76 8.17
-4 -1 17 191.72 8.82
4 -1 17 184.18 7.29
-4 -1 18 84.62 5.46
4 -1 18 79.74 3.97
4 -1 19 134.31 7.8
-4 -1 19 152.07 7.54
4 -1 19 144.77 5.85
4 1 20 17.66 2.81
-4 -1 20 15.49 3.12
-4 1 20 14.28 2.82
4 -1 20 23.82 4.04
4 -1 20 20.5 2.3
4 -1 21 93.33 6.7
-4 -1 21 103.18 4.54
-4 1 21 101.02 6.1
4 -1 22 33.68 4.55
-4 -1 22 36.75 4.13
-4 -1 22 33.72 2.53
-4 1 22 36.15 3.81
4 -1 23 27.89 4.42
-4 -1 23 31.53 3.9
-4 -1 23 31.58 2.42
-4 1 23 33.54 3.78
4 -1 24 19.22 2.49
-4 1 24 21.59 3.55
-4 -1 24 19.77 3.71
-4 -1 24 17.46 1.98
-4 -1 25 244.15 8.71
-4 1 25 238.36 11.27
4 -1 25 227.1 9.36
-4 -1 25 234.87 11.18
-4 -1 26 84.25 6.27
-4 -1 26 94.68 3.98
4 1 26 75.62 5.41
-4 1 26 89.57 6.31
-4 -1 27 71.08 5.66
-4 -1 27 65.97 3.17
4 1 27 64.02 4.96
-4 1 27 74.47 5.79
-4 -1 28 71.77 3.3
4 1 28 75.61 5.37
-4 1 28 83.52 6.14
-4 -1 28 81.56 6.13
4 -1 29 15.87 4.35
-4 -1 29 22.76 1.75
-4 1 29 26.75 4.21
-4 -1 29 28.33 4.24
4 1 29 26.33 3.73
4 -1 30 3.65 3.56
-4 -1 30 4.58 1.23
4 1 30 8.77 2.99
4 -1 31 -1.3 3.53
4 1 31 0.75 2.84
4 -1 32 7.3 4.02
4 1 32 11.24 3.49
4 1 33 9.9 3.54
4 2 -35 2.6 5.16
4 2 -34 39.67 6.8
4 2 -33 42.29 7
-4 -2 -32 34.71 7.15
-4 2 -32 28.13 3.76
-4 -2 -32 28.76 2.65
-4 -2 -31 5.12 5.74
-4 -2 -31 0.86 1.96
-4 2 -31 2.96 2.86
-4 -2 -30 103.91 9.78
-4 -2 -30 105.54 4.97
-4 2 -30 104.9 5.92
-4 -2 -29 49.21 7.42
-4 -2 -29 45.37 3.12
-4 2 -29 41.71 3.92
-4 -2 -28 3.76 5.31
-4 -2 -28 7.29 2.01
-4 2 -28 7.56 2.68
-4 -2 -27 -0.3 5.32
-4 -2 -27 3.46 1.9
-4 2 -27 6.18 2.62
-4 2 -26 29.96 3.3
-4 -2 -26 28.96 2.67
-4 2 -25 27.35 3.2
-4 -2 -25 25.51 2.6
-4 2 -24 352.19 13.44
-4 -2 -24 365.56 12.84
-4 -2 -23 54.39 6.78
-4 -2 -23 47.6 3.28
4 -2 -23 43.57 5.93
-4 -2 -22 153.57 9.91
4 -2 -22 123.22 8.67
-4 -2 -21 100.69 8.01
-4 -2 -21 99.06 4.52
4 -2 -21 81.03 6.78
-4 -2 -20 11.2 4.33
-4 -2 -20 7.22 1.89
4 -2 -20 5.2 3.55
-4 2 -19 15.87 2.42
-4 -2 -19 19.86 4.58
4 -2 -19 17.23 3.83
-4 2 -18 115.11 5.67
4 -2 -18 107.03 6.89
-4 -2 -17 521.52 21.13
-4 2 -17 490.47 18
4 -2 -17 517.23 19.65
-4 -2 -16 368.05 13.23
-4 -2 -16 392.27 16.78
-4 2 -16 372.76 13.96
4 -2 -16 417.5 15.54
-4 -2 -15 555.97 19.66
-4 -2 -15 612.67 23.24
-4 2 -15 587.84 20.47
4 -2 -15 630.92 21.73
-4 -2 -14 432.93 15.46
4 -2 -14 494.45 17.28
-4 -2 -14 463.36 18.65
-4 2 -14 450.12 16.21
-4 2 -13 17.51 1.89
-4 -2 -13 18.21 1.72
4 -2 -13 21.67 2.66
-4 -2 -13 22.99 3.69
-4 2 -13 20.65 2.35
-4 2 -12 30.37 2.16
-4 -2 -12 30.54 2.11
4 -2 -12 30.1 2.83
-4 -2 -12 36.04 4.09
-4 2 -12 29.33 2.54
4 -2 -11 248.71 9.45
-4 2 -11 229.2 8.56
-4 2 -11 217.13 8.91
-4 -2 -11 229.9 10.71
-4 2 -10 118.58 4.92
4 -2 -10 128.48 5.69
-4 2 -10 112.96 5.35
-4 -2 -10 118.44 6.82
-4 2 -9 59.91 2.95
4 -2 -9 62.97 3.64
-4 2 -9 59.65 3.55
-4 -2 -9 57.96 4.55
-4 -2 -8 600.42 23.14
4 2 -8 645.81 22.05
-4 2 -8 631.05 21.43
4 -2 -8 650.4 22.18
-4 -2 -7 98.49 5.83
4 -2 -7 101.87 4.91
4 2 -7 112.53 4.98
4 -2 -6 84.61 4.16
4 -2 -6 79.85 3.19
4 2 -6 86.98 4.21
4 -2 -5 147.48 6.21
4 2 -5 147.84 6.32
4 -2 -5 148.12 5.33
4 -2 -4 -0.06 1.3
4 2 -4 0.68 1.46
4 -2 -4 4.1 0.99
4 -2 -3 31.65 2.41
4 2 -3 34.27 2.65
4 -2 -3 33.37 1.79
4 -2 -2 137.11 6.33
4 -2 -2 154.39 5.53
4 -2 -1 156.8 6.49
-4 2 -1 150.55 6.03
4 -2 -1 155.79 5.76
-4 -2 0 144.08 6.14
4 -2 0 133.4 5.87
4 -2 0 136.72 5.18
-4 2 0 132 5.38
4 -2 1 146.89 5.84
-4 -2 1 170.03 6.73
-4 2 1 153.66 5.9
4 -2 2 161.38 5.89
-4 2 2 144.59 5.75
-4 -2 2 154.03 6.5
-4 -2 3 31.57 2.55
4 -2 3 31.5 2.06
-4 2 3 27.16 1.86
-4 -2 3 33.51 2.42
-4 -2 4 1.76 1.78
4 -2 4 0.54 1.19
4 -2 4 0.61 1.14
-4 -2 5 133.63 6.28
4 -2 5 123.19 5.38
-4 2 5 140.9 5.12
4 -2 5 144.15 5.57
-4 -2 6 78.56 4.63
4 -2 6 70.78 3.56
-4 2 6 80.16 3.19
4 -2 6 78.2 3.65
-4 -2 7 106.15 5.61
4 2 7 101.39 3.74
4 -2 7 95.3 4.36
-4 2 7 102.47 3.89
4 -2 8 577.72 20.44
4 2 8 593.56 19.86
-4 2 8 606.93 19.88
4 -2 9 56.48 3.39
-4 -2 9 63.2 4.44
4 -2 9 63.77 3.32
4 2 9 59.3 2.62
-4 2 9 58.78 2.48
4 -2 10 121.64 5.51
-4 -2 10 132.21 6.54
4 2 10 116.64 4.59
-4 2 10 116.86 4.23
4 -2 10 115.98 5.11
4 2 11 240.99 11.36
4 -2 11 242.22 9.27
4 2 11 225.34 8.23
-4 2 11 224.67 7.62
4 -2 11 227.91 8.62
4 -2 12 28.85 2.36
4 2 12 32.83 2.12
4 -2 12 29.02 2.88
-4 -2 13 28.26 2.27
4 -2 13 23.11 2.19
4 2 13 21.47 1.95
-4 -2 14 463.33 16.08
4 2 14 443.03 16.07
4 -2 14 465.64 16.09
-4 -2 15 630.54 22.57
-4 -2 15 588.18 20.5
4 2 15 580.21 20.67
-4 2 15 600.71 21.71
4 -2 15 599.79 20.58
-4 -2 16 420.95 16.18
-4 -2 16 392.96 13.99
-4 2 16 412.75 15.38
4 2 16 367.3 14.22
4 -2 16 391.05 14.08
-4 -2 17 580.11 20.82
-4 -2 17 525.14 18.44
4 -2 17 513.33 18.49
-4 2 17 534.94 19.93
-4 -2 18 127.66 7.38
4 -2 18 121.6 5.6
-4 2 18 131.28 6.93
-4 -2 19 17.33 3.6
4 -2 19 14.68 2.16
-4 2 19 14.98 2.89
-4 -2 20 5.3 3.04
-4 2 20 6.8 2.56
4 -2 20 5.91 1.91
-4 -2 21 98.45 6.61
-4 -2 21 94.84 4.58
-4 2 21 78.58 5.64
4 -2 22 150.35 9.05
-4 -2 22 147.11 8.23
-4 -2 22 142.29 6.03
-4 -2 23 47.87 5.16
4 -2 23 41.63 5.79
-4 -2 23 50.01 3.47
-4 2 23 39.87 4.46
4 -2 24 345.45 16.68
-4 -2 24 350.37 15.62
-4 2 24 326.91 15.25
4 2 24 367.88 14.54
-4 -2 24 390.8 13.58
-4 -2 25 25.64 4.48
4 -2 25 27.81 5.38
-4 -2 25 29.55 2.88
4 -2 25 34.09 3.33
-4 2 25 31.15 4.38
4 2 25 28.69 3.78
-4 -2 26 27.4 2.79
4 -2 26 30.1 3.04
-4 -2 26 25.83 4.34
-4 2 26 32.05 4.11
4 2 26 26.94 3.56
-4 -2 27 1.06 2.01
4 -2 27 5.41 2.4
4 2 27 4.3 2.67
-4 2 27 2.7 2.91
-4 -2 27 4.93 3.42
-4 -2 28 6.54 2.25
-4 -2 28 5.05 3.57
4 2 28 4.77 2.83
-4 2 28 4.28 3.15
4 -2 28 5.34 2.46
4 2 29 42.48 4.41
-4 2 29 40.08 4.99
-4 -2 29 47.03 3.09
4 -2 29 41.45 3.61
-4 -2 30 96.79 4.46
4 2 30 96.79 6.43
4 -2 30 94.14 5.14
4 2 31 -0.16 3.1
-4 -2 31 4.63 1.84
4 -2 31 2.7 4.52
-4 -2 32 22.58 2.18
4 2 32 24.9 4.14
-4 -2 33 36.86 2.52
4 2 33 41.94 4.9
-4 -2 34 22.76 2.06
4 3 -34 1.86 4.3
4 3 -33 22.29 5.21
-4 3 -33 13.65 2.3
-4 -3 -32 7.23 1.73
-4 3 -32 5.83 3.36
4 3 -32 13.36 5.02
-4 3 -32 8.4 2.05
-4 -3 -31 20.61 2.18
-4 3 -31 22.41 3.72
-4 3 -31 21.48 2.52
-4 -3 -30 1.84 1.74
-4 3 -30 0.67 2.87
-4 -3 -30 1.71 5.49
-4 3 -30 3.4 1.94
-4 -3 -29 25.64 6.38
-4 3 -29 27.62 2.83
-4 -3 -29 32.09 2.51
-4 3 -29 33.12 3.83
-4 3 -28 76.38 4.67
-4 3 -28 91.5 5.58
-4 -3 -28 93.84 4.27
-4 3 -27 147.66 7.04
-4 3 -27 172.87 8
-4 -3 -27 171.72 6.65
4 -3 -26 39.21 6.34
-4 3 -26 48.92 3.45
-4 3 -26 52.02 4.32
-4 -3 -26 54.74 3.32
-4 -3 -25 111.98 9.3
-4 3 -25 98.91 5.17
-4 3 -25 117.35 6.09
-4 -3 -25 111.08 4.97
-4 -3 -24 9.52 5.04
4 -3 -24 7.6 4.49
-4 3 -24 7.7 1.9
-4 3 -24 8.17 2.79
-4 -3 -24 8.43 1.97
-4 3 -23 7.55 1.87
4 -3 -23 8.99 4.32
-4 -3 -23 7.55 4.85
-4 -3 -23 6.41 1.92
4 -3 -22 83.81 6.98
-4 -3 -22 94.49 4.31
-4 3 -22 84.19 4.41
-4 -3 -22 82.89 7.97
4 -3 -21 337.1 15.48
-4 -3 -21 357.65 17.23
-4 3 -21 354.23 12.85
-4 3 -20 8.63 1.63
-4 -3 -20 6.71 1.76
4 -3 -20 2.82 3.47
-4 -3 -20 9.85 4.46
-4 3 -20 10.84 2.76
-4 3 -19 200.45 7.81
-4 -3 -19 206.65 7.64
-4 -3 -19 205.07 11.71
-4 3 -19 191.07 8.57
4 -3 -19 199.24 10.04
-4 3 -18 201.21 7.62
-4 -3 -18 199.23 11.43
-4 3 -18 195.58 8.46
4 -3 -18 193.21 9.64
-4 -3 -17 10.57 4.07
-4 3 -17 11.54 2.38
4 -3 -17 15.66 3.15
-4 -3 -16 78.87 6.72
-4 3 -16 77.99 4.5
4 -3 -16 80.05 5.19
-4 -3 -15 25.95 2.01
4 -3 -15 27.17 3.13
-4 -3 -15 28.65 4.5
-4 3 -15 26.5 2.82
4 -3 -14 61.94 4.25
-4 -3 -14 73.06 6.09
-4 3 -14 62.42 3.95
4 3 -14 69.5 3.91
4 3 -13 93.79 4.52
-4 -3 -13 79.12 6.4
-4 -3 -13 76.83 4.56
4 -3 -13 82.47 4.76
-4 3 -13 80.09 4.52
4 3 -12 12.27 1.85
-4 -3 -12 12.25 3.62
-4 -3 -12 11.45 2.07
4 -3 -12 15.2 2.26
-4 3 -12 11.75 2.3
-4 -3 -11 229.44 11.64
4 3 -11 259.11 9.83
-4 -3 -11 249.88 9.49
4 -3 -11 261.18 10.16
-4 3 -11 241.73 9.78
4 3 -10 35.91 2.76
4 -3 -10 43.44 1.9
-4 -3 -10 37.46 2.5
4 -3 -10 38.99 3.05
-4 -3 -10 36.73 4.36
4 3 -9 393.92 14.26
4 -3 -9 378.79 13.02
-4 -3 -9 404.69 13.45
4 -3 -9 420.1 14.6
-4 -3 -9 354.87 15.83
4 3 -8 79.7 4.2
4 -3 -8 80.62 3.21
-4 -3 -8 81.1 3.31
4 -3 -8 80.75 4.48
-4 -3 -8 77.63 5.72
4 -3 -7 73 3.1
-4 -3 -7 80.7 5.46
4 -3 -7 75.08 4.27
-4 -3 -7 78.41 3.07
4 3 -7 81.33 4.11
4 -3 -6 493.74 16.56
-4 -3 -6 447.69 15.12
4 -3 -6 449.44 15.22
-4 -3 -6 430.2 17.39
4 -3 -5 264.26 9.22
-4 -3 -5 254.83 11.17
-4 -3 -5 263.4 9.02
4 -3 -5 265.02 10.28
4 -3 -4 584.34 21.08
-4 -3 -4 600.85 19.81
4 -3 -4 595.66 20.01
4 -3 -3 460.44 17.49
4 -3 -3 494.15 16.47
4 -3 -2 36.65 2.84
4 -3 -2 34.48 2.13
-4 3 -2 26.89 2.37
4 3 -1 88.91 4.96
4 -3 -1 95.94 4.69
4 -3 -1 86.18 3.81
-4 3 0 240.93 9.45
4 -3 0 266.53 9.38
4 3 0 265.45 10.74
-4 3 1 76.62 3.87
4 -3 1 87.24 3.89
4 3 1 81.12 5.31
-4 -3 1 91.01 4.66
-4 3 2 33.74 2.4
4 -3 2 32.98 2.43
4 3 2 31.88 3.59
-4 -3 2 39.07 2.87
4 -3 3 421.9 15.52
-4 3 3 441.74 15.42
4 3 3 465.93 17.5
-4 -3 3 481.63 16.18
4 -3 4 555.91 19.84
-4 3 4 565.69 19.57
4 -3 5 255.62 9.69
-4 3 5 251.77 9.24
-4 -3 5 277.66 9.95
4 -3 6 425.93 15.91
-4 3 6 450.3 15.4
4 -3 6 477.93 15.68
4 -3 7 78.2 4.03
-4 3 7 77.29 3.33
4 -3 7 78.04 3.53
4 -3 8 83.44 4.23
-4 3 8 82.56 3.46
4 -3 9 396.08 14.11
4 3 9 400.01 13.51
-4 3 9 379.47 13.19
4 -3 10 36.29 2.47
-4 3 10 36.79 1.94
4 -3 10 41.16 3.03
4 3 10 37.23 2.26
4 -3 11 253.21 9.44
-4 -3 11 252.55 11.19
-4 3 11 233.75 8.25
4 -3 11 245.33 9.14
4 3 11 242.92 8.86
4 -3 12 11.4 1.93
-4 3 12 11.52 2.12
4 3 12 8.41 1.44
-4 -3 12 9.83 2.99
4 -3 12 13.9 2.16
-4 -3 12 10.17 2.05
4 -3 13 85.9 4.39
-4 3 13 78.67 4.76
-4 -3 13 84.31 5.92
4 3 13 76.63 3.83
-4 -3 13 77.62 4.24
4 -3 14 63.7 3.7
-4 3 14 57.5 4.15
-4 -3 14 62.21 5.27
4 3 14 64.8 3.41
-4 -3 14 60.28 3.67
-4 -3 15 29 4.09
-4 -3 15 28.63 2.64
-4 3 15 28.3 3.05
4 3 15 30.2 2.38
4 -3 15 26.17 2.53
-4 -3 16 90.34 6.2
-4 -3 16 79.73 4.32
-4 3 16 74.08 4.97
4 -3 16 83.09 4.37
-4 -3 17 15.87 3.69
-4 3 17 12.99 2.69
-4 -3 17 13.81 2.25
4 -3 17 16.35 2.38
-4 -3 18 214.41 10.5
-4 -3 18 199.75 8.24
4 -3 18 194.03 8.16
-4 3 18 200.92 9.46
-4 -3 19 226.25 11.1
-4 3 19 216.68 10.14
4 -3 19 209.56 8.69
-4 -3 20 10.85 4.12
-4 3 20 9.49 3.19
4 -3 20 14.49 2.52
-4 -3 21 363.19 15.9
-4 3 21 358.96 15.11
4 -3 21 355.17 13.4
-4 3 22 100.44 6.54
4 3 22 91.01 5.64
-4 -3 22 99.85 7.33
-4 -3 22 90.35 4.98
-4 -3 23 4.86 3.9
-4 3 23 5.3 3.03
4 3 23 7.24 2.59
-4 -3 23 5.49 2.61
-4 3 24 10.21 3.34
-4 -3 24 5.77 3.95
4 3 24 8.96 2.75
-4 -3 24 14.44 2.84
4 -3 25 114.77 8.96
-4 -3 25 105.05 7.69
4 -3 25 110.32 5.57
4 3 25 104.23 6.38
-4 -3 25 116.66 5.76
-4 -3 26 46.93 5.69
4 -3 26 46.82 6.77
4 -3 26 48.62 3.91
-4 3 26 46.58 5.15
4 3 26 56.87 4.86
-4 -3 26 57.34 4.2
-4 -3 27 153.39 9.79
-4 3 27 162.05 9.58
4 3 27 172.78 8.94
-4 -3 27 182.33 7.73
4 -3 27 160.33 7.57
-4 3 28 96.12 7.2
4 3 28 87.77 6.31
-4 -3 28 96.35 5.17
4 -3 28 83.2 5.16
4 3 29 32.24 4.31
-4 -3 29 34.38 3.28
4 -3 29 30.37 3.52
4 3 30 3.68 3.26
-4 -3 30 5 2.51
4 -3 30 2.13 2.69
4 3 31 27.97 4.22
-4 -3 31 28.38 3.1
4 -3 31 23.51 3.3
4 -3 32 6.3 2.96
4 3 32 7.16 3.53
-4 -3 32 11.73 2.58
4 3 33 22.55 4.19
-4 -3 33 19.79 2.61
4 -3 33 16.75 3.23
4 3 34 1.9 3.66
-4 -3 34 6.4 2.27
4 -3 34 4.99 2.97
4 4 -33 81.74 5.03
4 4 -32 6.11 4.04
4 4 -32 5.98 2.39
4 4 -31 12.72 4.07
4 4 -31 14.89 2.76
-4 -4 -31 7.05 1.19
4 4 -30 38 5.21
-4 4 -30 33.08 4.14
-4 -4 -30 35.49 2.35
-4 4 -29 94.01 6.07
-4 -4 -29 95.4 4.23
-4 4 -28 39.21 4.22
-4 -4 -28 35.82 2.65
4 -4 -28 30.77 6.55
-4 4 -27 170.97 8.44
-4 -4 -27 178.88 6.96
-4 -4 -26 21.23 6.25
-4 4 -26 27.62 3.8
-4 -4 -26 25.83 2.41
4 -4 -26 21.5 5.55
-4 -4 -25 4.33 4.83
4 -4 -25 2.81 4.36
-4 4 -25 7.33 3.05
-4 -4 -25 5.11 1.84
4 -4 -24 114.73 8.51
-4 -4 -24 126.68 5.35
-4 -4 -24 117.9 9.79
4 -4 -23 89.08 7.37
-4 -4 -23 100.93 4.49
-4 -4 -23 90.94 8.67
4 -4 -22 29.98 4.85
-4 -4 -22 35.15 2.53
-4 -4 -22 39.88 6.29
4 -4 -21 62.34 5.72
-4 -4 -21 61.16 7.11
-4 -4 -21 67.46 3.39
4 4 -20 12.81 2.33
4 -4 -20 9.89 3.51
-4 -4 -20 12.26 4.82
-4 4 -20 8.27 2.76
4 4 -19 69.58 4.11
-4 -4 -19 53.12 3.11
4 -4 -19 59.89 5.09
-4 -4 -19 61.81 6.72
-4 4 -19 61.25 4.38
4 4 -18 98.01 4.94
4 -4 -18 87.95 5.79
-4 -4 -18 80.42 3.99
-4 -4 -18 85.31 7.72
-4 4 -18 93.79 5.34
-4 -4 -17 58.27 6.55
-4 4 -17 55.71 4.13
4 -4 -17 51.45 4.37
-4 -4 -16 169.92 10.6
-4 4 -16 172.61 7.95
4 -4 -16 181.36 8.41
-4 -4 -15 12.41 4.06
-4 4 -15 15.45 2.8
4 -4 -15 11 2.39
-4 -4 -14 261.28 13.06
4 -4 -14 254.95 10.6
-4 4 -14 245.94 10.3
-4 -4 -13 8.25 3.78
4 -4 -13 11.29 2.29
-4 4 -13 14.89 2.75
4 4 -13 10.38 1.87
-4 -4 -12 354.71 15.62
4 4 -12 339.06 12.6
4 -4 -12 339.32 13.15
-4 4 -12 321.48 12.83
-4 4 -11 16.58 2.46
-4 -4 -11 13.47 1.69
4 -4 -11 12.82 2.17
-4 -4 -11 12.65 3.75
-4 -4 -10 24.57 1.78
4 -4 -10 21.04 2.47
-4 -4 -10 20.81 4.08
4 -4 -10 20.28 1.49
4 -4 -9 15.58 2.34
-4 -4 -9 18.88 1.57
-4 -4 -9 15.54 3.74
4 -4 -9 17.76 1.51
-4 -4 -8 225.1 8.1
4 -4 -8 227.33 9.36
-4 -4 -8 211.48 10.69
4 -4 -8 221.58 8.04
4 -4 -7 9.47 1.48
-4 -4 -7 9.77 1.24
4 -4 -7 7.59 1.98
-4 -4 -7 10.33 3.31
4 -4 -6 1078.64 36.33
4 -4 -6 1134.48 37.71
-4 -4 -6 1123.45 36.36
-4 -4 -6 1041.57 38.75
4 -4 -5 13.01 1.66
-4 -4 -5 13.85 1.54
4 -4 -5 16.01 2.29
-4 -4 -5 13.54 3
4 -4 -4 171.17 6.76
4 -4 -4 178.02 7.93
-4 -4 -4 180.66 6.81
4 4 -4 177.9 7.91
-4 -4 -4 173.28 8.6
4 -4 -3 76.14 3.62
4 -4 -3 68.63 4.48
4 4 -3 74.29 4.71
4 -4 -2 70.78 3.55
4 -4 -2 79.17 4.53
4 4 -2 64.41 4.57
4 -4 -1 11.83 1.78
4 -4 -1 11.46 2.19
4 4 -1 11.1 2.63
4 4 0 199.26 9.14
4 -4 0 186.93 7.52
4 4 1 9.26 2.77
4 -4 1 8.51 1.84
-4 4 1 13.85 1.74
-4 -4 2 76.31 4.36
-4 4 2 72.97 3.64
4 -4 2 68.29 3.8
-4 4 3 78.27 3.78
4 -4 3 71.62 3.99
-4 -4 3 75.86 4.29
-4 4 4 172.93 6.75
4 -4 4 157.73 7.07
-4 -4 4 184.28 7.42
-4 4 5 13.91 1.82
4 -4 5 14.21 2.32
-4 -4 5 15.63 1.9
-4 4 6 1069.58 36
4 -4 6 1075.57 36.54
-4 -4 6 1118.12 36.66
-4 4 7 9.41 1.53
4 -4 7 9.7 2.18
4 -4 7 9.94 1.27
-4 4 8 227.48 8.21
4 -4 8 213.92 8.88
4 -4 8 225.34 8.13
-4 4 9 14.99 1.62
4 -4 9 17.44 2.4
-4 4 9 18.17 2.55
4 -4 10 19.64 2.46
-4 4 10 21.61 2.68
-4 -4 11 20.86 2.6
4 -4 11 20.07 2.54
-4 4 11 15.66 2.57
-4 -4 12 342.93 12.9
4 -4 12 338.91 12.7
4 4 12 331.8 12.37
-4 4 12 335.93 13.6
-4 -4 13 12.64 2.35
4 -4 13 17.22 2.55
-4 4 13 15.17 2.65
-4 -4 14 263.81 10.51
4 -4 14 273.36 10.47
-4 4 14 247.82 11.19
-4 -4 15 10.38 2.27
-4 4 15 9.49 2.46
4 -4 15 16.53 2.67
-4 -4 16 181.67 7.94
-4 -4 16 179.74 10.14
-4 4 16 168.81 8.63
4 -4 16 192.08 8.04
-4 -4 17 62.47 6.12
-4 -4 17 55.93 3.99
-4 4 17 63.22 4.79
4 -4 17 59.17 4.03
-4 -4 18 93.86 7.38
-4 -4 18 94.83 5.15
4 -4 18 97.95 5.35
-4 4 18 90.47 5.93
4 -4 19 54.34 3.99
-4 -4 19 55.15 5.88
-4 4 19 56.81 4.73
-4 -4 20 12.28 4.17
-4 4 20 12.29 2.98
4 -4 20 12.21 2.69
4 -4 21 72.42 4.66
-4 -4 21 75.51 6.97
-4 4 21 75.62 5.73
4 4 21 74.66 4.93
-4 -4 22 38.19 5.64
-4 4 22 36 4.56
4 4 22 41.2 3.94
-4 -4 23 98.76 8.07
-4 -4 23 98.01 5.56
-4 4 23 101.61 7.1
4 4 23 108.96 6.33
-4 -4 24 122.75 9.08
-4 -4 24 135.13 6.71
-4 4 24 125.94 8.17
4 4 24 138.47 7.51
-4 -4 25 5.85 4.55
4 4 25 8.2 3.1
-4 4 25 4.69 3.58
-4 -4 25 4.55 2.82
-4 -4 26 24.92 5.45
4 4 26 24.79 3.94
-4 4 26 20.96 4.45
-4 -4 26 21.67 3.47
4 -4 26 26.11 3.31
4 -4 27 175.78 7.98
4 -4 27 177.64 11.98
4 4 27 167 9.15
-4 -4 27 193.51 8.41
4 -4 28 38.75 3.95
-4 4 28 26.07 4.97
4 4 28 40.81 4.91
-4 -4 28 38.32 4.12
-4 -4 29 97.98 5.85
4 -4 29 99.44 5.87
4 4 29 103.55 7.19
-4 -4 30 38.99 3.91
4 -4 30 33.7 3.91
4 4 30 40.12 5.06
-4 -4 31 19.02 3.31
4 -4 31 15.94 3.4
4 4 31 14.72 4.13
-4 -4 32 4.09 2.98
4 -4 32 3.31 3.3
4 4 32 10.81 4.07
4 -4 33 76.84 5.6
-4 -4 33 89.01 5.34
-4 -4 34 24.13 3.26
4 -4 34 25.81 3.85
4 -4 35 2.33 3.1
4 5 -31 8.88 2.41
4 5 -30 1.98 2.4
-4 -5 -30 3.19 1.05
-4 -5 -30 4.9 0.99
-4 -5 -29 4.02 1.58
4 5 -29 2.14 2.65
4 5 -28 6.3 2.99
-4 5 -28 3.65 3.3
-4 -5 -28 12.7 1.96
-4 5 -27 30.46 4.09
-4 -5 -27 33.28 2.46
-4 -5 -26 14.5 5.97
4 5 -26 15.64 2.29
4 -5 -26 17.32 5.41
-4 5 -26 20.33 3.81
-4 -5 -26 25.48 2.23
4 5 -25 50.86 3.53
4 -5 -25 55.09 6.37
-4 5 -25 65.38 5.06
-4 -5 -25 47.31 7.01
-4 -5 -25 58.1 3.18
4 -5 -24 21.69 4.84
-4 -5 -24 17.19 5.55
-4 -5 -24 17.39 2.05
4 -5 -23 61.02 5.96
-4 -5 -23 54.49 7.3
-4 -5 -23 54.37 3.07
4 -5 -22 50.22 5.42
-4 -5 -22 50.42 2.97
-4 -5 -22 59.4 7.31
4 -5 -21 79.95 6.06
-4 5 -21 88.12 5.47
-4 -5 -21 74.19 3.79
-4 -5 -21 79.65 7.89
-4 -5 -20 15.64 1.99
-4 -5 -20 17.36 4.22
-4 5 -20 23.74 3.67
4 -5 -20 18.59 3.68
-4 -5 -20 20.32 5.67
4 -5 -19 211.79 10.05
-4 5 -19 224.36 9.7
-4 -5 -19 215.9 12.86
-4 -5 -19 196.04 7.96
-4 5 -18 192.29 9.14
-4 -5 -18 215.87 9.74
4 -5 -18 209.58 9.64
-4 5 -17 78.78 5.17
4 -5 -17 65.4 4.98
-4 -5 -17 67.75 7.33
-4 -5 -17 74.9 5.13
-4 5 -16 83.84 5.28
-4 -5 -16 87.18 5.17
4 -5 -16 77.57 5.21
-4 -5 -16 85.51 7.74
4 -5 -15 3.66 0.9
-4 -5 -15 2.82 4.06
4 -5 -15 4.58 2.34
-4 5 -15 5.36 2.78
4 -5 -14 83.75 3.37
-4 -5 -14 80.37 7.43
4 -5 -14 98.03 5.46
-4 5 -14 90.82 5.31
4 -5 -13 16.04 1.44
4 -5 -13 12.9 2.54
-4 5 -13 16.96 2.97
-4 -5 -13 8.76 3.99
4 -5 -12 80.09 4.92
-4 5 -12 81.09 4.92
-4 -5 -12 71.88 6.82
4 -5 -11 116.76 6.11
-4 5 -11 113.77 5.98
-4 -5 -11 120.25 8.13
4 -5 -10 5.67 2.07
-4 5 -10 10.7 2.68
4 5 -10 7.87 2.05
-4 -5 -10 6.21 3.57
-4 5 -9 175.55 7.76
4 -5 -9 181.02 8.04
4 -5 -9 168.77 6.58
-4 -5 -9 176.07 9.79
4 5 -9 166.43 7.64
4 -5 -8 7.75 1.59
4 -5 -8 9.42 2.24
-4 -5 -8 7.99 1.51
4 5 -8 7.99 2.26
-4 -5 -8 7.06 3.26
4 -5 -7 3.72 1.54
-4 -5 -7 2.22 1.31
4 -5 -7 2.66 1.96
-4 -5 -7 3.67 2.94
4 5 -7 3.69 2.14
4 -5 -6 117.15 5.12
4 -5 -6 125.53 6.26
-4 -5 -6 116.75 5.2
4 5 -6 108.71 6.1
-4 -5 -6 113.19 7.18
4 -5 -5 191.62 7.63
-4 -5 -5 211.59 7.86
4 -5 -5 189.95 8.74
-4 -5 -5 179.18 9.54
4 5 -5 177.72 8.66
-4 5 -4 121.28 5.96
-4 -5 -4 111.05 6.94
4 5 -4 103.16 6.43
-4 -5 -4 123.94 5.51
4 -5 -4 125.43 6.51
4 -5 -4 128.66 5.54
4 5 -3 436.72 18.38
4 -5 -3 481.3 17.17
4 -5 -2 105.89 5.2
4 -5 -2 108.14 6.05
4 -5 -1 32.46 2.86
4 -5 -1 33.31 3.37
4 -5 0 273.7 10.61
4 -5 1 31.01 2.94
4 -5 2 103.96 5.28
4 -5 3 467.89 17.86
-4 -5 3 540.31 18.59
4 -5 4 118.69 5.97
-4 -5 4 127.3 6.09
4 -5 5 183.31 8.25
-4 -5 5 206.7 8.34
4 -5 6 111.08 5.64
-4 5 6 115.32 5.1
-4 -5 6 114.16 5.51
4 -5 7 3.68 2.09
-4 5 7 3.02 1.52
-4 -5 7 2.5 1.34
4 -5 8 12.19 2.49
-4 -5 9 188.2 8.11
4 -5 9 175.31 7.87
-4 -5 10 6.46 2.34
-4 5 10 5.44 2.29
4 -5 10 8.82 2.49
-4 -5 11 114.74 5.95
-4 5 11 113.98 6.47
4 -5 11 115.15 5.82
-4 -5 12 81.69 4.91
-4 5 12 77.49 5.25
4 -5 12 81.91 4.79
-4 -5 13 16.72 2.7
-4 5 13 13.95 2.73
4 -5 13 12.57 2.57
-4 -5 14 94.14 5.33
-4 5 14 88.76 5.77
4 -5 14 89.01 5.05
-4 -5 15 5.18 2.51
-4 5 15 3.14 2.47
4 -5 15 4.33 2.51
-4 -5 16 80 4.99
-4 5 16 76.05 5.55
4 -5 16 89.81 5.09
-4 -5 17 75.11 4.84
-4 5 17 69.97 5.4
4 -5 17 70.55 4.73
-4 -5 18 209.59 9.14
4 -5 18 203.13 9.02
-4 5 18 195.89 10.13
-4 -5 19 219.03 9.8
4 -5 19 244.4 10
-4 5 19 212.85 10.94
-4 -5 19 238.82 13.02
4 -5 20 24.94 3.46
4 5 20 25.2 3.22
-4 5 20 20.27 3.85
-4 -5 20 22.29 5.58
4 -5 21 86.66 5.47
-4 5 21 88.9 6.59
4 5 21 92.52 5.63
-4 -5 21 102.29 8.42
4 -5 22 59.04 4.66
-4 5 22 63.57 5.72
4 5 22 71.03 5.02
-4 -5 22 64.46 7.28
-4 -5 23 61.55 4.79
-4 5 23 72.69 6.23
4 5 23 68.56 5.22
-4 -5 23 63.29 7.26
-4 -5 24 20.87 3.44
4 5 24 23.2 3.79
-4 5 24 23.22 4.6
-4 -5 24 20.8 5.54
-4 -5 25 60.24 4.88
-4 5 25 65.71 6.29
4 5 25 65.72 5.44
-4 -5 25 74.82 7.74
4 -5 26 21.59 3.63
4 5 26 23.58 4.16
-4 5 26 21.49 4.54
-4 -5 26 19.07 3.57
4 -5 27 41.68 4.15
4 5 27 42.61 5
-4 -5 27 34.71 4.24
4 -5 28 10.11 3.37
4 5 28 12.09 4.01
-4 -5 28 12.4 3.6
4 5 29 6.06 3.8
-4 -5 29 2.89 3.27
4 -5 30 -0.54 3.3
4 5 30 6.54 3.97
-4 -5 30 2.57 3.17
4 -5 31 10.58 3.37
4 5 31 12.32 4.27
-4 -5 31 11.28 3.43
4 -5 32 12.67 3.66
4 5 32 12.53 4.46
-4 -5 32 12.46 3.38
4 -5 33 23.23 3.95
4 5 33 26.72 5.3
-4 -5 33 20.38 3.68
4 -5 34 2.32 3.5
-4 -6 -29 14.58 1.8
-4 -6 -29 9.86 1.49
-4 -6 -28 58.15 3.36
-4 -6 -28 47.42 2.78
-4 -6 -27 4.68 1.72
-4 -6 -26 39.99 2.65
-4 6 -26 47.58 4.84
-4 -6 -25 14.97 1.92
-4 6 -25 17.78 3.82
-4 -6 -24 29.42 2.34
4 -6 -23 11.98 4.06
-4 -6 -23 15.26 5.83
4 6 -23 9.46 1.58
-4 -6 -23 12.19 1.9
-4 -6 -22 27.84 4.88
4 -6 -22 25.65 4.35
-4 -6 -22 19.72 2.15
-4 -6 -22 29.83 6.36
4 6 -22 18.79 2.11
-4 -6 -21 19.68 5.78
4 6 -21 20.17 2.27
-4 -6 -21 19.83 4.47
-4 6 -21 24.74 3.87
4 -6 -21 22.96 3.91
-4 -6 -21 18.45 2.13
-4 6 -20 31.76 4.03
-4 -6 -20 26.01 5.76
4 6 -20 22.57 2.44
-4 -6 -20 25.6 4.25
4 -6 -20 26.13 3.88
-4 6 -19 6.76 3.37
4 -6 -19 -0.85 2.71
4 6 -19 1.09 2
-4 -6 -19 -3.43 4.78
-4 -6 -19 -0.82 3.23
-4 6 -18 109.8 6.32
-4 -6 -18 104.28 6.16
4 -6 -18 90.36 6.07
4 6 -18 87.88 4.81
-4 -6 -18 95.38 8.89
4 -6 -17 86.21 3.47
-4 6 -17 122.26 6.51
-4 -6 -17 115.85 6.02
4 -6 -17 95.28 5.99
-4 -6 -17 103.25 8.97
4 6 -17 94.4 4.98
4 -6 -16 146.42 5.58
-4 6 -16 173.25 8.22
-4 -6 -16 170.1 7.49
4 -6 -16 158.47 7.98
4 6 -16 156.46 6.97
-4 -6 -16 157.32 11.06
4 -6 -15 100.73 4.23
-4 6 -15 110.1 6.47
-4 -6 -15 111.75 5.6
4 -6 -15 115 6.35
4 6 -15 114.71 5.6
-4 -6 -15 106.69 9.05
4 -6 -14 157.13 6.14
-4 6 -14 173.11 8.2
-4 -6 -14 176.74 7.22
4 -6 -14 160 8.07
4 6 -14 152.08 7.24
-4 -6 -14 180.29 11.19
4 -6 -13 28.35 2.19
-4 -6 -13 24.43 2.51
4 -6 -13 23.83 3.25
4 6 -13 23.17 2.9
-4 -6 -13 28.15 5.43
-4 6 -12 38.24 3.8
-4 -6 -12 29.33 5.26
4 6 -12 31.45 3.3
-4 -6 -12 28.06 2.55
4 -6 -12 25.82 3.29
4 -6 -12 29.78 2.3
4 -6 -11 165.09 8
-4 6 -11 157.12 7.84
-4 -6 -11 164.24 10.42
4 -6 -10 135.99 7.08
-4 6 -10 133.71 6.92
-4 -6 -10 138.45 9.31
4 -6 -9 118.54 6.51
-4 6 -9 117.76 6.24
-4 -6 -9 117.84 8.41
-4 6 -8 109.59 6.02
4 -6 -8 120.48 6.52
-4 -6 -8 120.77 8.17
-4 6 -7 24.06 2.92
4 -6 -7 24.08 2.61
4 -6 -7 22.39 3.12
4 6 -7 17.33 3.26
-4 -6 -7 20.08 4.29
-4 6 -6 80.27 4.9
4 -6 -6 81.03 4.41
4 -6 -6 82.9 5.37
-4 -6 -6 82.3 6.4
-4 6 -5 77.86 4.81
4 -6 -5 71.55 4.23
4 -6 -5 78.3 5.21
-4 -6 -5 72.75 6.06
-4 6 -4 52.75 3.95
4 -6 -4 53.93 3.6
-4 -6 -4 49.93 3.6
4 -6 -4 53.23 4.46
-4 -6 -4 48.69 5.01
4 -6 -3 46.63 4.1
4 -6 -3 45.41 3.46
-4 6 -3 53.81 3.72
4 -6 -2 4.86 2.44
4 -6 -2 4.15 2.2
-4 6 -2 6.9 2.14
4 -6 -1 6.55 2.36
-4 6 -1 5.24 1.98
4 -6 -1 5.78 2.17
-4 6 0 63.67 3.86
4 -6 0 53.41 3.84
-4 6 1 4.06 1.94
4 -6 1 7.36 2.48
4 -6 2 7.41 2.51
4 6 2 5.41 3.25
4 -6 3 51.13 3.97
4 -6 4 62.48 4.27
-4 -6 4 51.03 4.02
4 -6 5 83.42 5
-4 -6 5 72.41 4.65
4 -6 6 87.76 5.18
-4 -6 7 20.28 2.97
4 -6 7 28.39 3.29
-4 -6 8 115.82 6.25
4 -6 8 125.65 6.32
-4 -6 9 120.04 6.35
4 -6 9 115.52 6.28
4 -6 9 122.07 4.73
-4 -6 10 131.88 6.93
4 -6 10 142.46 6.95
-4 -6 11 159.31 7.75
4 -6 11 162.77 7.74
-4 -6 12 29.51 3.5
4 -6 12 32.57 3.6
-4 -6 13 26.47 3.55
4 -6 13 33.46 3.76
-4 -6 14 176.75 8.34
4 -6 14 178.59 8.17
-4 6 14 160.57 8.79
-4 -6 15 109.48 6.38
4 -6 15 121.83 6.37
-4 6 15 104.37 6.86
-4 -6 16 166.33 8.24
4 -6 16 166.9 7.97
-4 -6 17 107.22 6.43
4 -6 17 118.62 6.36
-4 6 17 103.31 6.93
-4 -6 18 103.05 6.16
4 -6 18 104.43 5.94
-4 6 18 94.51 6.77
-4 -6 19 0.46 2.8
-4 6 19 -0.18 2.92
4 -6 19 4.14 2.94
-4 6 20 32.47 4.42
4 -6 20 30.1 3.77
-4 6 21 30.45 4.48
4 -6 21 27.49 3.89
-4 -6 21 20.85 5.82
4 6 22 25.51 3.58
-4 6 22 29.01 4.58
4 -6 22 27.35 3.86
-4 -6 22 28.85 6.29
-4 6 23 11.01 4.04
4 6 23 18.92 3.39
-4 -6 23 15.84 3.52
-4 -6 23 16.58 5.99
-4 -6 24 33.73 4.11
-4 6 24 38.77 5.34
4 6 24 32.65 4.07
-4 -6 25 16.44 3.61
4 6 25 16.23 3.65
4 -6 26 44.17 4.57
-4 -6 26 44.35 4.66
4 6 26 53.63 5.14
4 -6 27 10.59 3.43
-4 -6 27 5.61 3.54
4 6 27 10.13 3.82
4 -6 28 47.73 4.7
-4 -6 28 50.52 5.07
4 6 28 61.52 5.79
4 -6 29 19.2 3.84
-4 -6 29 11.71 4.15
4 -6 30 50.22 4.85
-4 -6 30 40.61 4.97
4 6 30 48.56 5.8
4 -6 31 12.28 3.85
-4 -6 31 12.67 3.84
4 6 31 14.54 4.44
-4 -6 32 70.74 5.5
4 6 32 69.07 6.77
-4 -6 33 8.07 3.72
-4 -7 -28 13.26 2.28
-4 -7 -27 4.61 1.65
-4 -7 -27 9.05 2.34
4 -7 -27 0.49 4.92
-4 -7 -26 28.81 2.38
4 -7 -26 31.66 5.87
-4 -7 -25 7.84 1.79
-4 -7 -25 16.22 2.77
-4 -7 -24 3.25 4.72
-4 -7 -24 4.09 1.76
-4 -7 -23 25.71 5.31
-4 -7 -23 19.8 2.16
-4 -7 -22 34.9 5.19
-4 -7 -22 26.87 2.47
-4 -7 -21 13.55 5.79
4 -7 -21 17.36 4.06
-4 7 -21 25.42 4.24
-4 -7 -21 18.75 4.43
-4 -7 -20 27.8 6.25
4 -7 -20 24.76 3.97
-4 7 -20 35.06 4.54
-4 -7 -20 30.59 4.4
-4 -7 -19 139.23 7.45
4 -7 -19 119.57 7.28
-4 7 -19 132.42 7.52
-4 -7 -18 38.78 7.03
-4 -7 -18 47.44 4.28
4 -7 -18 32.21 1.9
4 -7 -18 32.17 4.16
-4 7 -18 44.52 4.69
-4 -7 -17 80.58 8.53
-4 -7 -17 84.3 5.26
4 -7 -17 72.6 3.35
4 -7 -17 80.25 5.66
-4 7 -17 87.61 6
-4 -7 -16 42.62 6.94
4 -7 -16 42.3 2.62
-4 -7 -16 48.23 3.82
4 -7 -16 45.25 4.4
-4 7 -16 50.97 4.81
4 7 -15 6.7 2.35
-4 -7 -15 4.71 4.6
-4 7 -15 13.55 3.59
-4 -7 -15 6.76 2.22
4 -7 -15 5.85 2.79
4 -7 -15 7.36 1.83
4 7 -14 2.6 2.34
-4 -7 -14 4.57 4.75
-4 -7 -14 5.03 1.98
4 -7 -14 10.23 3.17
4 -7 -14 4.99 1.81
-4 7 -14 9.87 3.5
-4 -7 -13 60.43 7.61
4 7 -13 50.14 4.41
4 -7 -13 67.67 5.1
-4 -7 -13 72.52 4.17
4 -7 -13 68.11 3.59
-4 7 -13 69.93 5.14
-4 -7 -12 30.2 5.96
4 7 -12 30.07 3.52
4 -7 -12 34.07 3.8
-4 -7 -12 40.05 3.1
4 -7 -12 31.17 2.74
-4 7 -12 42.64 4.31
-4 -7 -11 50.01 6.65
4 7 -11 42.73 4.22
-4 7 -11 58.98 4.76
-4 -7 -11 57.92 3.73
4 -7 -11 56.87 4.63
4 -7 -11 61.64 3.62
4 7 -10 17.35 3.22
-4 7 -10 23.87 3.48
4 -7 -10 23.8 3.53
-4 -7 -10 22.85 2.56
4 -7 -10 25.52 2.79
-4 -7 -10 24.75 5.26
-4 -7 -9 8.83 2.2
4 -7 -9 5.41 2.71
-4 -7 -9 9.2 4.19
-4 7 -8 63.46 4.69
4 -7 -8 57.86 4.83
-4 -7 -8 59.35 6.36
-4 7 -7 84.63 5.39
4 -7 -7 87.77 5.81
-4 -7 -7 73.53 6.88
4 -7 -6 26.24 3.67
-4 -7 -6 29.96 4.78
-4 7 -5 163.76 7.91
4 -7 -5 163.33 7.5
4 -7 -5 170.94 8.66
-4 -7 -5 158.71 9.43
-4 7 -4 15.77 3.04
4 -7 -4 17.32 3.1
4 -7 -4 9.1 3.07
-4 -7 -4 9.49 3.62
4 -7 -3 34.98 4.09
-4 7 -3 48.62 3.86
4 -7 -3 39.21 3.56
4 -7 -2 42.78 4.37
-4 7 -2 45.98 3.88
4 -7 -2 48.82 3.83
4 -7 -1 95.24 6.41
4 -7 -1 96.77 5.53
-4 7 -1 104.24 5.67
4 -7 0 240.21 10.45
-4 7 0 263.86 10.6
4 -7 1 110.26 6.02
-4 7 1 99.9 5.67
4 -7 2 50.72 4.18
4 -7 3 44.37 4.05
4 -7 4 20.47 3.31
-4 -7 4 10.36 2.87
4 -7 5 169.14 8.13
-4 -7 5 161.55 7.94
4 -7 6 53.47 4.5
-4 -7 6 27.79 3.7
4 -7 7 90.61 5.41
4 -7 7 93.75 5.72
-4 -7 7 83.07 5.34
-4 -7 7 75.2 4.73
4 -7 8 59.45 4.08
4 -7 8 66.26 4.9
-4 -7 8 54.16 4.58
-4 -7 8 57.48 3.88
4 -7 9 10.58 2.05
-4 -7 9 8.19 2.96
-4 -7 9 7.16 1.88
4 -7 9 8.82 1.28
4 -7 10 30.57 3.78
-4 -7 10 22.79 3.54
4 -7 11 63.2 4.76
-4 -7 11 56.17 4.77
4 -7 12 38.53 4.08
-4 -7 12 34.21 3.98
4 -7 13 66.17 4.81
-4 -7 13 60.76 4.83
4 -7 14 7.99 3.24
-4 -7 14 5.28 3.13
4 -7 15 7.44 3.04
-4 -7 15 7.3 3.16
4 -7 16 49.82 4.4
-4 -7 16 41.74 4.49
4 -7 17 76.77 5.38
-4 -7 17 77.38 5.64
4 -7 18 47.18 4.48
-4 -7 18 38.09 4.34
4 -7 19 120.14 6.83
-4 -7 19 117.02 6.94
-4 7 20 27.01 4.45
4 -7 20 33.46 4.09
-4 7 21 17.67 4.23
4 -7 21 24.29 3.85
4 -7 22 46.19 4.7
-4 -7 23 24.74 4.14
-4 -7 24 10.13 3.74
-4 -7 25 10.24 3.74
-4 -7 26 35.83 4.72
4 -7 26 35.45 4.56
4 -7 27 5.84 3.63
-4 -7 27 21.3 4.86
-4 -7 28 12.26 4.08
-4 -7 29 11.14 4.16
-4 -7 30 16.68 4.27
-4 -8 -26 7.98 2.7
-4 -8 -26 6.79 1.79
-4 -8 -25 5.03 5.13
-4 -8 -25 3.93 2.64
-4 -8 -25 2.02 1.76
-4 -8 -24 13.26 4.93
4 -8 -24 18.86 4.7
-4 -8 -24 21.62 3.09
-4 -8 -24 11.14 2.08
-4 -8 -23 4.62 4.24
-4 -8 -23 6.03 2.68
4 -8 -23 1.73 3.8
-4 -8 -22 0.09 2.64
-4 -8 -22 1.05 3.89
-4 -8 -21 -1.13 2.82
-4 -8 -21 3.78 3.76
-4 -8 -20 14.68 3.07
-4 -8 -20 16.25 3.84
4 -8 -19 2.9 1.29
-4 -8 -19 0.51 3.08
4 -8 -18 2.69 1.54
-4 -8 -18 -0.36 5.62
-4 -8 -18 5.51 2.95
4 -8 -17 28.28 2.39
4 -8 -17 32.08 4.24
-4 -8 -17 32.88 7
-4 -8 -17 33.23 3.56
4 -8 -16 47.43 3.08
-4 -8 -16 44.32 3.84
4 -8 -16 45.54 4.71
-4 -8 -16 44.37 7.36
-4 -8 -15 11.69 5.73
-4 -8 -15 13.32 2.63
4 -8 -15 8.1 3.21
4 -8 -15 10.8 2.31
-4 8 -14 104.66 6.78
-4 -8 -14 102.36 9.7
4 -8 -14 103.04 6.6
-4 -8 -14 95.48 5.39
4 -8 -14 98.16 4.87
-4 8 -13 90.65 6.32
-4 -8 -13 72.78 8.46
-4 -8 -13 71.96 4.6
4 -8 -13 72.82 5.69
4 -8 -13 71.16 4.25
-4 8 -12 94.21 6.35
-4 -8 -12 84.55 8.87
-4 -8 -12 91.01 5.15
4 -8 -12 76.27 5.91
4 -8 -12 82.31 4.66
-4 8 -11 69.98 5.52
-4 -8 -11 64.33 7.7
-4 -8 -11 64.87 4.37
4 -8 -11 58.78 5.26
4 -8 -11 65.96 4.23
-4 8 -10 116.75 7.16
-4 -8 -10 120.13 9.7
-4 -8 -10 129.43 6.49
4 -8 -10 125.06 7.46
4 -8 -10 127.28 6.2
4 -8 -9 49.78 3.95
-4 8 -9 55.81 5
-4 -8 -9 38.04 6.24
-4 -8 -9 46.62 3.99
4 -8 -9 42.24 4.49
-4 8 -8 116.02 7.02
4 -8 -8 117.39 7.28
-4 -8 -8 130.47 6.7
-4 -8 -8 118.49 9.12
-4 8 -7 61.41 4.88
4 -8 -7 43.39 4.65
-4 -8 -7 54.15 4.36
-4 -8 -7 41.59 5.88
-4 8 -6 71.71 5.17
4 -8 -6 53.6 4.97
-4 -8 -6 65.1 4.84
-4 -8 -6 56.75 6.43
-4 8 -5 12.43 3.33
-4 -8 -5 3.28 2.55
4 -8 -5 2.8 2.93
-4 -8 -5 2.19 3.51
4 -8 -4 46.09 4.72
-4 -8 -4 51.47 4.35
4 -8 -3 23.77 3.85
4 -8 -3 32.5 3.65
4 -8 -2 9.66 3.12
-4 -8 -2 11.12 3.03
4 -8 -2 13.46 2.98
4 -8 -1 46.93 4.91
-4 -8 -1 46.44 3.99
4 -8 -1 37.82 3.93
4 -8 0 9.15 3.39
-4 -8 0 7.21 2.94
4 -8 0 11.25 3.24
-4 -8 1 47.46 4.19
4 -8 1 40.84 4.3
-4 -8 2 12.49 3.18
4 -8 2 24.91 3.85
-4 -8 3 26.13 3.56
4 -8 3 33.71 4.09
4 -8 4 55.02 5.31
-4 -8 4 49 4.25
-4 -8 4 53.08 4.37
4 -8 4 55.64 4.88
-4 -8 5 4.32 2.29
-4 -8 5 1.56 2.83
4 -8 5 2.44 3.16
4 -8 6 65.76 5.18
-4 -8 6 55.58 4.69
4 -8 6 65.91 5.1
-4 -8 6 55.7 4.33
4 -8 7 55.23 4.69
-4 -8 7 48.44 4.65
-4 -8 7 51.8 4.01
4 -8 8 135.04 6.53
-4 -8 8 113.01 6.82
4 -8 8 126.6 7.22
-4 -8 8 121.6 6.33
4 -8 9 46.33 3.36
-4 -8 9 44.15 3.61
-4 -8 9 40.9 4.45
4 -8 10 135.61 7.37
-4 -8 10 114.15 7.11
4 -8 11 75.33 5.64
-4 -8 11 58.98 5.18
4 -8 12 86.09 6.04
-4 -8 12 77.17 5.87
4 -8 13 84.81 5.81
-4 -8 13 62.31 5.51
4 -8 14 102.38 6.6
-4 -8 14 101.26 6.63
4 -8 15 16.99 3.94
-4 -8 15 13.52 3.7
4 -8 16 46.72 4.74
-4 -8 16 48.33 4.96
4 -8 17 34.81 4.38
-4 -8 17 30.64 4.42
4 -8 18 9.34 3.54
-4 -8 18 5.17 3.61
-4 -8 19 0.72 3.3
4 -8 20 16.03 3.68
4 -8 21 1.59 3.24
4 -8 22 1.76 3.34
-4 -8 24 14.84 4.13
-4 -8 25 -0.62 3.79
-4 -9 -26 6.45 5.11
-4 -9 -25 31.52 5.97
-4 -9 -24 12.13 4.9
-4 -9 -24 19.42 3.4
-4 -9 -24 13.48 2.33
-4 -9 -23 28.77 3.66
-4 -9 -23 24.99 5.29
-4 -9 -22 24.56 3.49
-4 -9 -22 18.34 4.61
-4 -9 -21 11.53 4.19
4 -9 -21 8.19 3.78
-4 -9 -21 16.16 3.39
-4 -9 -20 4.18 3.58
-4 -9 -20 5.19 3.12
4 -9 -20 2.37 3.45
4 -9 -20 2.01 1.35
-4 -9 -19 36.84 4.37
-4 -9 -19 39.29 4.06
4 -9 -19 30.03 2.34
-4 -9 -18 65.99 5.14
4 -9 -18 58.74 3.53
-4 -9 -17 65.93 4.92
4 -9 -17 59.03 3.76
4 -9 -16 48.23 3.56
-4 -9 -16 49.39 4.25
-4 -9 -16 55.61 4.73
-4 -9 -15 49.98 4.13
-4 -9 -15 60.73 4.75
4 -9 -15 50.59 3.71
-4 -9 -14 10.03 3.24
-4 -9 -14 5.83 5.92
4 -9 -14 7.24 3.42
-4 -9 -14 4.02 2.55
4 -9 -14 8.12 2.67
-4 -9 -13 24.72 3.59
-4 -9 -13 22.29 6.47
4 -9 -13 19.04 3.76
-4 -9 -13 24.78 3.24
4 -9 -13 21.35 3
4 -9 -12 23.61 3.18
-4 -9 -12 30.78 3.81
-4 -9 -12 27.36 6.46
-4 -9 -12 28.55 3.37
4 -9 -12 21.42 3.94
4 -9 -11 26.98 3.34
-4 -9 -11 27.04 3.69
-4 -9 -11 19.42 6.09
-4 -9 -11 26.41 3.34
4 -9 -11 27 4.05
-4 -9 -10 22.44 3.58
4 -9 -10 21.19 3.27
4 -9 -10 15.92 3.65
-4 -9 -10 14.91 3.13
-4 -9 -10 13.27 5.76
4 -9 -9 51.99 4.33
-4 -9 -9 57.08 4.5
4 -9 -9 46.57 4.95
-4 -9 -9 45.01 6.98
-4 -9 -8 2.84 2.61
4 -9 -8 1.93 3.06
4 -9 -8 8.23 3.08
4 -9 -7 5.33 3.18
-4 -9 -7 8.74 3.05
4 -9 -7 8.36 3.07
4 -9 -6 5.95 3.16
-4 -9 -6 3.22 2.71
-4 -9 -5 22.77 3.59
4 -9 -5 18.21 3.96
-4 -9 -5 21.63 3.34
4 -9 -4 6.75 3.46
-4 -9 -4 6.7 3
-4 -9 -4 16.94 3.34
-4 -9 -3 63.75 5.27
4 -9 -3 55.34 5.59
-4 -9 -3 64.24 4.88
4 -9 -2 30.41 4.59
-4 -9 -2 35.52 3.96
4 -9 -2 23.78 4.72
4 -9 -1 12.51 3.76
-4 -9 -1 20.71 3.58
4 -9 -1 13.94 4.5
-4 -9 0 75.59 5.42
4 -9 0 76.94 6.92
4 -9 0 77.85 5.58
4 -9 0 83.24 6.81
4 -9 1 14.67 4.31
-4 -9 1 24.44 3.7
4 -9 1 29.83 4.24
4 -9 1 17.93 4.57
-4 -9 2 32.85 4.03
4 -9 2 26.23 5.05
4 -9 3 64.45 6.28
-4 -9 3 57.9 4.91
4 -9 3 68.48 5.39
4 -9 4 7.05 3.9
-4 -9 4 8.69 2.89
-4 -9 4 7.34 3.33
4 -9 5 21.23 4.29
-4 -9 5 20.99 3.71
4 -9 5 24.92 4.05
-4 -9 5 22.72 3.28
4 -9 6 1.38 3.42
-4 -9 6 4.71 3.37
-4 -9 6 1.79 2.26
4 -9 7 7.66 3.27
-4 -9 7 8.19 3.44
4 -9 7 10.66 3.77
-4 -9 7 8.43 2.56
4 -9 8 1.93 2.68
-4 -9 8 2.6 2.21
-4 -9 8 2.64 3.31
-4 -9 9 51.8 4.02
-4 -9 9 48.55 4.91
4 -9 9 59.09 5.3
-4 -9 10 14.33 3.83
4 -9 10 28.31 4.36
-4 -9 11 20.23 4.04
4 -9 11 27.22 4.36
-4 -9 12 22.52 4.15
4 -9 12 25.54 4.29
-4 -9 13 16.96 4.06
4 -9 13 22.68 4.11
-4 -9 14 3.52 3.31
4 -9 14 7.76 3.89
-4 -9 15 51.35 5.31
4 -9 15 56.26 5.49
-4 -9 16 43.15 5.14
4 -9 16 43.86 5.17
-4 -9 17 66.68 6
4 -9 17 70.75 5.87
-4 -9 18 70.84 6.08
4 -9 18 68.47 5.9
-4 -9 19 39.59 5.11
4 -9 19 38.69 5
-4 -10 -22 17.29 4.63
-4 -10 -22 12.38 3.62
-4 -10 -21 8.01 4.22
-4 -10 -21 1.61 3.42
-4 -10 -20 44.66 5.06
4 -10 -20 37.78 2.66
-4 -10 -19 14.27 3.92
-4 -10 -19 19.68 3.96
4 -10 -19 12.99 2.3
4 -10 -18 19.39 4.42
-4 -10 -18 25.39 3.96
-4 -10 -18 34.32 4.2
4 -10 -18 26.22 2.84
-4 -10 -17 3.98 3.39
4 -10 -17 2.41 2.52
4 -10 -17 1.35 3.52
-4 -10 -17 2.16 2.82
-4 -10 -16 13.14 3.59
4 -10 -16 12.08 2.91
-4 -10 -16 8.87 2.88
4 -10 -16 11.32 4.03
-4 -10 -15 15.51 3.64
4 -10 -15 11.25 2.9
-4 -10 -15 10.63 3.02
-4 -10 -14 18.41 3.76
4 -10 -14 16.41 3.18
-4 -10 -14 17.02 3.26
4 -10 -13 17.64 3.24
-4 -10 -13 12.24 3.15
-4 -10 -12 61.5 5.11
-4 -10 -12 59.13 4.93
4 -10 -12 57.09 4.6
-4 -10 -11 29.04 4.13
4 -10 -11 23.56 3.62
-4 -10 -11 17.78 3.43
-4 -10 -10 23.6 3.91
4 -10 -10 25.51 4.31
-4 -10 -10 22.86 3.75
4 -10 -10 19.31 3.65
4 -10 -10 11.05 4.46
4 -10 -9 29.61 4.53
-4 -10 -9 35.43 4.27
-4 -10 -9 35.93 4.32
4 -10 -9 33.03 4.02
-4 -10 -8 27.01 3.91
4 -10 -8 14.06 4.66
4 -10 -8 12.35 3.77
-4 -10 -8 9.82 3.32
4 -10 -8 25.49 3.9
4 -10 -7 17.3 4.67
-4 -10 -7 34.46 4.35
4 -10 -7 23.14 4.49
4 -10 -7 36.32 4.26
4 -10 -6 51.85 5.6
-4 -10 -6 60.41 5.38
4 -10 -6 57.98 4.87
4 -10 -5 0.76 3.92
-4 -10 -5 -1.21 3.2
4 -10 -5 -0.2 3.32
4 -10 -4 18.72 4.64
4 -10 -4 29.91 4.11
4 -10 -4 22.13 4.44
-4 -10 -4 27.26 4.26
-4 -10 -3 41.68 4.8
4 -10 -3 32.75 4.98
-4 -10 -3 45.42 4.47
4 -10 -3 26.96 5.23
-4 -10 -2 7.75 3.67
4 -10 -2 5.53 3.72
4 -10 -2 9.62 4.32
4 -10 -1 11.71 4.62
4 -10 -1 18.18 4.53
-4 -10 -1 20.73 3.96
4 -10 0 10.03 4.48
4 -10 0 12.17 4.34
-4 -10 0 14.35 3.62
4 -10 1 12 4.55
4 -10 1 18.78 3.92
4 -10 1 8.23 4.28
-4 -10 1 15.27 3.72
4 -10 2 10.92 4.59
4 -10 2 19.1 4.1
4 -10 2 10.72 4.54
-4 -10 2 10.68 3.52
-4 -10 3 40.17 4.5
4 -10 3 40.56 5.83
4 -10 3 41.99 5.02
-4 -10 4 24.18 4.11
-4 -10 4 24.73 3.94
4 -10 4 19.87 4.7
-4 -10 5 6.57 3.57
4 -10 5 1.5 3.91
-4 -10 5 0.17 2.7
-4 -10 6 58.34 5.35
4 -10 6 59.34 5.7
-4 -10 6 51.86 4.68
4 -10 6 55.42 5.58
-4 -10 7 26.39 4.45
4 -10 7 31.2 4.33
-4 -10 7 31.87 3.81
-4 -10 8 12.2 4
-4 -10 8 15.67 3.01
-4 -10 9 39.63 4.83
4 -10 9 44.04 5.3
-4 -10 9 31.95 3.5
4 -10 10 30.53 4.97
-4 -10 10 20.41 4.31
4 -10 11 28.68 4.92
-4 -10 11 18.91 4.37
4 -10 12 59.92 5.92
-4 -10 12 56.95 5.69
4 -10 13 22.67 4.82
-4 -10 13 11.28 4.17
4 -10 14 24.43 4.76
-4 -10 14 18.9 4.27
-4 -11 -19 7.09 3.78
-4 -11 -19 4.93 3.9
-4 -11 -18 11.29 3.66
-4 -11 -18 16.71 4.09
-4 -11 -17 1.13 3.14
4 -11 -17 4.06 2.78
-4 -11 -17 9.38 3.92
-4 -11 -16 15.04 3.49
4 -11 -16 17.53 3.44
-4 -11 -16 20.94 4.34
-4 -11 -15 38.08 4.29
4 -11 -15 30.26 3.93
-4 -11 -14 36.2 4.36
4 -11 -14 33.67 3.99
-4 -11 -14 46.31 4.95
-4 -11 -13 30.77 4.13
4 -11 -13 36.17 4.08
-4 -11 -13 38.21 4.77
-4 -11 -12 6.35 3.23
4 -11 -12 13.29 3.61
-4 -11 -12 10.11 3.83
-4 -11 -11 1.43 3.17
4 -11 -11 2.28 3.28
-4 -11 -11 4.44 3.65
4 -11 -10 16.33 3.73
-4 -11 -10 12.05 3.55
-4 -11 -10 15.98 4.01
4 -11 -9 34.62 4.25
-4 -11 -9 32.6 4.54
-4 -11 -9 21.82 4.29
4 -11 -8 1.6 3.73
4 -11 -8 21.87 3.98
-4 -11 -8 2.83 3.55
-4 -11 -8 33.01 4.53
4 -11 -7 63.38 7.03
4 -11 -7 101.21 6.3
-4 -11 -7 105.11 7.14
-4 -11 -7 74.3 5.97
4 -11 -6 15.82 4.98
-4 -11 -6 18.59 4.37
4 -11 -5 22.43 5.13
4 -11 -5 29.28 5.2
-4 -11 -5 26.08 4.64
4 -11 -4 8.86 4.72
4 -11 -4 13.56 4.43
-4 -11 -4 16.21 4.15
4 -11 -3 1.6 4.35
-4 -11 -3 6.16 3.98
4 -11 -3 2.42 4.09
4 -11 -2 1.6 4.39
-4 -11 -2 5.07 3.81
4 -11 -2 6.45 4.43
-4 -11 -1 61.8 5.43
4 -11 -1 42.62 6.3
-4 -11 -1 47.33 5.9
4 -11 -1 42.95 6.51
-4 -11 0 71.99 5.79
4 -11 0 65.52 7.34
-4 -11 0 57.75 6.29
4 -11 0 52.75 7.04
-4 -11 1 51.41 5.2
4 -11 1 52.68 6.94
4 -11 1 46.51 6.7
-4 -11 2 9.28 3.82
4 -11 2 4.44 4.61
4 -11 2 3.25 4.57
4 -11 3 4.21 4.78
-4 -11 3 5.72 3.62
-4 -11 3 3.17 3.35
4 -11 3 6.71 3.84
4 -11 3 4.03 5.08
-4 -11 4 20.19 3.97
4 -11 4 15.85 5.25
-4 -11 4 15.34 4.02
4 -11 4 21.77 4.83
4 -11 4 21.58 6.28
-4 -11 5 26.75 4.71
4 -11 5 32.88 5.36
-4 -11 5 28.76 4.21
4 -11 5 41.14 5.39
-4 -11 6 27.94 4.78
4 -11 6 25.79 4.77
-4 -11 6 18.13 3.67
4 -11 7 91.92 7.21
-4 -11 7 96.63 6.41
-4 -11 8 5.36 2.69
4 -11 9 22.09 1.58
-4 -11 9 24.99 3.25
4 -11 9 17.69 1.36
-4 -12 -16 12.61 4.25
-4 -12 -15 2.95 4.25
-4 -12 -14 7.04 3.48
4 -12 -14 0.78 3.75
-4 -12 -13 7.59 3.52
4 -12 -13 5.07 3.65
-4 -12 -12 1.73 3.48
4 -12 -12 8.42 3.73
-4 -12 -11 1.6 3.52
4 -12 -11 6.11 3.62
-4 -12 -10 18.8 4.31
4 -12 -10 20.88 4.07
-4 -12 -9 2.68 3.58
4 -12 -9 10.82 3.71
-4 -12 -8 12.2 4.1
4 -12 -8 15.7 3.92
-4 -12 -7 5.69 3.94
4 -12 -7 16.87 3.93
-4 -12 -6 18.5 4.72
4 -12 -6 25.37 4.38
4 -12 -5 3.12 4.73
-4 -12 -5 18.72 5.02
4 -12 -4 56.11 7.14
-4 -12 -4 74.85 7.01
4 -12 -4 72.78 6.12
4 -12 -3 3.99 4.84
-4 -12 -3 7.84 4.52
4 -12 -2 40.3 6.42
-4 -12 -2 40.46 5.92
4 -12 -2 39.97 5.17
4 -12 -1 13.09 5.33
-4 -12 -1 12.68 4.79
4 -12 0 0.27 4.72
-4 -12 0 1.75 4.28
4 -12 1 9.74 5.23
-4 -12 1 16.48 5.4
4 -12 2 48.9 6.99
-4 -12 2 43.91 5.89
4 -12 3 10.36 5.51
-4 -12 3 3.24 3.66
4 -12 4 89.87 7.78
-4 -12 4 75.05 6.75
-4 -12 5 11.4 3.6
-4 -12 6 20.78 3.8
-4 -12 7 3.43 2.92
-4 -13 -8 32.99 5.38
-4 -13 -7 34.99 5.52
-4 -13 -6 8.9 4.44
-4 -13 -5 15.8 4.79
-4 -13 -4 28.79 5.6
-4 -13 -3 4.54 4.78
-4 -13 -2 59.39 7.05
-5 0 -34 1.05 2.59
-5 0 -33 0.09 2.6
-5 0 -32 0.78 2.47
-5 0 -31 0.35 2.35
-5 0 -30 -0.94 2.42
-5 0 -29 0.33 2.3
-5 0 -28 -0.97 2.23
-5 0 -27 0.96 2.19
-5 0 -26 2.07 2.24
-5 0 -25 1.33 2.19
-5 0 -24 0.55 2.18
-5 0 -23 0.08 2.13
-5 0 -22 -0.38 2.16
-5 0 -18 -0.13 1.82
-5 0 -17 -0.53 1.78
5 0 -17 -1.86 3.17
-5 0 -16 -0.06 1.64
5 0 -16 0.32 2.82
-5 0 -15 -0.67 1.67
5 0 -15 -0.15 2.67
-5 0 -14 -0.48 1.61
5 0 -14 -0.96 2.7
-5 0 -13 -0.19 1.44
5 0 -13 -0.25 2.42
5 0 -12 -0.46 2.28
-5 0 -12 3.41 1.62
5 0 -11 0.31 2.11
-5 0 -11 0.52 1.29
5 0 -10 -0.65 1.99
-5 0 -10 3.4 1.33
5 0 -9 -0.5 1.87
-5 0 -9 0.52 1.26
5 0 -8 -0.66 1.77
-5 0 -8 1.07 1.3
-5 0 -7 -0.08 1.5
5 0 -7 -0.52 1.59
-5 0 -7 0.56 1.15
5 0 -6 -0.28 1.4
-5 0 -6 -0.15 1.43
-5 0 -5 -0.43 1.52
5 0 -5 -0.49 1.22
-5 0 -4 -0.14 1.4
5 0 -4 0.21 1.16
-5 0 -3 -0.2 1.41
5 0 -3 -0.15 1.02
-5 0 -2 -0.53 1.46
5 0 -2 -0.45 0.95
5 0 -1 0.03 0.91
5 0 0 0.27 0.91
-5 0 0 -0.04 1.06
5 0 1 0.95 0.96
-5 0 1 0.5 1.11
-5 0 2 -0.52 1.15
5 0 2 0.15 0.92
-5 0 3 0.08 1.19
5 0 3 0.1 1.02
5 0 3 0.08 1.52
-5 0 4 -0.22 1.17
-5 0 5 -0.52 1.12
-5 0 6 -0.36 1.24
5 0 7 0.09 2.1
-5 0 7 0.17 1.26
5 0 8 -0.52 2.22
-5 0 8 0.18 1.33
5 0 9 0.22 2.25
5 0 10 0.97 2.36
5 0 11 2.48 2.56
5 0 12 -1.24 2.55
5 0 13 0.15 2.76
5 0 14 -1.56 3.07
5 0 15 3.94 2.26
-5 0 16 0.11 1.68
-5 0 17 0.11 1.85
-5 0 18 0.36 2.03
-5 0 19 -0.88 2.28
-5 0 19 4.65 1.26
-5 0 20 -0.31 1.21
-5 0 21 -0.16 1.18
-5 0 21 0.28 2.32
-5 0 22 -0.68 1.05
-5 0 22 -0.57 2.32
-5 0 23 -0.04 1.02
-5 0 23 2.07 2.5
-5 0 24 -1.57 0.8
-5 0 24 -0.46 2.58
-5 0 25 0.32 2.6
5 0 25 0.41 2.87
-5 0 26 -0.66 2.64
5 0 26 -0.14 2.96
-5 0 27 -1.53 2.66
5 0 27 0.57 2.88
5 0 28 0.43 2.93
-5 0 28 -0.35 2.91
5 0 29 -0.15 2.98
5 0 30 -1.66 3.12
5 0 31 -0.31 3.04
5 0 32 -1.74 3.17
5 0 33 -3.08 3.51
-5 1 -34 6.42 2.93
-5 -1 -34 4.72 2.42
-5 1 -33 0.69 2.82
-5 -1 -33 0.82 2.4
-5 1 -32 2.84 2.74
-5 -1 -32 2.87 2.3
-5 1 -31 8.8 2.83
-5 -1 -31 14.67 2.66
-5 1 -30 -0.38 2.52
-5 -1 -30 1.48 2.27
-5 -1 -29 -1.72 4.65
-5 1 -29 -2.74 2.66
-5 -1 -29 -0.59 2.22
-5 -1 -28 21.64 5.56
-5 -1 -28 18.28 2.64
-5 1 -28 16.9 3.04
-5 -1 -27 22.09 5.44
-5 -1 -27 26.92 2.93
-5 1 -27 17.94 2.96
-5 -1 -26 36.93 3.21
-5 1 -26 33.2 3.43
-5 -1 -25 50.03 6.23
-5 1 -25 39.43 3.5
-5 -1 -25 41.54 3.37
-5 1 -24 6.49 2.44
-5 -1 -24 4.47 2.34
-5 1 -23 32.58 3.22
-5 -1 -23 34.77 3.16
-5 -1 -22 10.48 2.33
5 -1 -22 8.77 4.07
-5 -1 -21 38.15 5.2
5 -1 -21 22.42 4.56
-5 -1 -20 17.55 4.31
5 -1 -20 10.55 3.99
-5 -1 -19 33.36 4.7
-5 1 -19 33 3.08
5 -1 -19 30.94 4.44
-5 -1 -18 24.82 4.29
-5 1 -18 20.78 2.72
5 -1 -18 17.53 3.81
-5 -1 -17 75.87 3.84
-5 -1 -17 80.5 6.12
-5 1 -17 69.44 4.24
5 -1 -17 60.2 5.39
-5 -1 -16 52.77 3.19
-5 -1 -16 52.79 5.05
-5 1 -16 56.54 3.59
5 -1 -16 52.02 4.75
-5 -1 -15 63.21 3.33
-5 -1 -15 62.66 5.27
-5 1 -15 63.01 3.72
5 -1 -15 56.66 4.72
5 -1 -14 3.66 2.44
-5 1 -14 4.28 1.86
-5 -1 -14 3.44 1.5
5 -1 -13 26.94 3.24
-5 1 -13 27.77 2.44
-5 -1 -13 25.95 2.07
5 -1 -12 59.04 4.14
-5 -1 -12 53.14 2.95
-5 1 -12 63.07 3.41
5 -1 -11 57.97 3.89
-5 -1 -11 52.08 2.84
-5 1 -11 50.52 3.36
-5 1 -11 55.03 3.21
5 -1 -10 20.58 2.47
-5 -1 -10 21.17 1.84
-5 1 -10 23.55 2.24
-5 1 -10 21.07 2.08
-5 1 -9 3.56 1.45
-5 -1 -9 6.44 1.41
5 1 -9 6.35 2.65
5 -1 -9 4.16 1.73
-5 1 -9 6.06 1.67
5 1 -8 44.38 3.9
5 -1 -8 45.08 3.06
-5 -1 -8 55.96 2.76
-5 1 -8 49.06 3.06
5 -1 -7 95.4 4.48
-5 1 -7 90.28 4.42
5 1 -7 85.98 5.22
5 -1 -6 163.24 6.46
-5 1 -6 152.13 6.48
5 1 -6 147.19 7.06
5 -1 -5 130.82 5.5
-5 1 -5 126.21 5.56
5 1 -5 124.47 5.89
5 1 -5 130.85 6.04
5 -1 -4 123.6 5.3
-5 -1 -4 114.81 5.98
5 1 -4 121.6 5.78
5 1 -4 136 5.75
5 -1 -3 51.03 2.96
-5 -1 -3 53.08 3.53
5 1 -3 50.03 3.28
5 1 -3 55.39 3.21
5 -1 -2 146.26 6.05
5 1 -2 160.07 6.11
-5 -1 -2 138.77 6.58
5 1 -1 180.41 6.47
-5 -1 -1 177.5 7.38
-5 -1 -1 159.34 5.97
5 -1 -1 173.25 6.7
-5 -1 0 23.05 2.34
-5 1 0 29.81 2.02
5 1 0 28.46 1.73
-5 -1 0 23.45 1.45
5 -1 0 21.16 2.01
-5 -1 1 169.58 7.26
5 -1 1 176.94 7.22
-5 1 1 184.81 6.51
5 -1 1 175.94 6.57
5 1 1 183.78 6.2
-5 -1 1 170.95 6.28
5 -1 1 164.95 6.91
-5 1 1 154.25 6.82
5 -1 2 144.48 6.47
-5 1 2 154.74 5.71
5 -1 2 156.03 5.84
5 1 2 154.24 5.25
-5 -1 2 156.47 5.64
-5 1 2 141.09 6.21
5 -1 2 131.51 6.07
5 -1 3 49.98 3.26
-5 1 3 60.84 2.74
5 -1 3 57.87 2.87
-5 -1 3 54.63 2.66
-5 1 3 47.2 3.16
-5 -1 4 127.36 5.11
5 -1 4 129.24 5.2
-5 1 4 135.72 4.96
5 -1 4 118.16 5.67
-5 1 4 114.86 5.52
-5 -1 5 136.83 5.44
-5 1 5 131.48 4.99
5 -1 5 131.51 5.32
5 -1 5 121.27 5.76
-5 1 5 124.39 5.59
-5 1 6 161.49 5.87
5 -1 6 158.15 6.28
-5 1 6 155.76 6.62
5 1 6 145.38 7.68
-5 -1 6 164.77 6.52
-5 1 7 92.95 3.76
5 -1 7 94.18 4.25
5 1 7 96.63 5.88
-5 -1 7 96.98 4.62
-5 1 8 49.53 2.39
5 -1 8 53.14 3.02
5 1 8 58.85 4.81
-5 -1 8 49.76 3.31
5 1 8 55.31 2.77
-5 1 9 4.45 1.01
5 -1 9 4.44 1.56
-5 -1 9 4.68 1.91
5 1 9 7.74 2.88
5 -1 9 2.49 1.91
5 1 9 6.2 1.5
5 1 10 26.07 2.12
-5 -1 10 20.73 2.53
5 1 10 24.13 3.64
5 -1 10 21.41 2.8
-5 1 10 21.75 1.46
5 -1 10 19.29 2.01
5 1 11 59.7 3.21
5 1 11 65.7 5.28
5 -1 11 54.31 4.13
5 -1 11 54.52 3.09
-5 1 11 46.5 2.26
5 1 12 58.09 3.4
5 -1 12 53.73 4.29
5 1 12 60.37 5.16
5 -1 12 68.4 3.47
-5 1 12 52.01 2.37
5 1 13 29.15 2.65
5 -1 13 29.05 2.4
-5 1 13 31.34 1.6
5 1 13 33.24 4.32
5 -1 13 24.55 3.37
5 1 14 4.09 1.93
-5 1 14 3.39 0.9
5 -1 14 4.77 1.68
5 1 14 7.41 3.39
5 -1 14 2.63 2.44
-5 -1 15 60.09 4.39
5 1 15 61.46 3.87
5 -1 15 68.77 3.63
-5 -1 16 51.04 4.1
5 1 16 50.97 3.57
-5 -1 16 52.05 2.93
5 -1 16 57.74 3.37
-5 1 16 49.42 3.98
-5 -1 17 74.75 5.03
5 -1 17 76.19 4.03
-5 1 17 74.04 4.91
-5 -1 18 24.8 3.27
5 -1 18 22.88 2.46
-5 1 18 22.62 2.99
-5 -1 19 37.15 3.84
-5 1 19 29.09 3.4
5 -1 19 35.68 2.87
5 -1 20 16 3.85
-5 -1 20 15.99 1.9
-5 1 20 9.76 2.65
-5 -1 20 18.61 3.2
5 -1 20 16.9 2.41
5 -1 21 33.61 4.55
-5 -1 21 31.88 3.79
-5 -1 21 35.13 2.47
-5 1 21 28.05 3.53
-5 -1 22 12.91 1.95
-5 -1 22 16.15 3.22
-5 1 22 11.09 2.97
-5 -1 23 38.1 4.16
-5 -1 23 36.72 2.7
-5 1 23 39.67 4.33
-5 1 24 8.16 3.08
5 1 24 3.8 2.48
-5 -1 24 5.37 2.88
5 1 25 34.62 3.74
-5 -1 25 39.15 2.61
-5 1 25 48.6 4.72
-5 -1 25 38.48 4.37
5 1 26 35.77 3.81
-5 -1 26 36.46 2.4
-5 -1 26 31.37 4.19
-5 1 26 34.09 4.33
5 -1 27 13.23 4.19
5 1 27 17.48 3.19
-5 -1 27 21.2 3.79
-5 1 27 19.85 3.9
-5 -1 27 14.76 1.8
5 -1 28 8.69 3.81
-5 -1 28 13.55 1.57
5 1 28 14.2 3.1
-5 -1 28 13.09 3.5
-5 1 28 17.44 3.84
5 -1 29 1.1 3.65
-5 -1 29 0.65 1.16
5 1 29 2.56 2.88
5 -1 30 1.83 3.61
-5 -1 30 0.89 0.98
5 1 30 1.4 2.77
5 1 31 7.02 3.11
5 -1 31 6.27 3.83
5 1 32 2.42 3.02
5 -1 32 2.23 3.83
5 1 33 -0.16 2.97
-5 2 -34 11.16 3.39
-5 -2 -33 10.03 2.35
-5 2 -33 8.91 3.28
-5 -2 -32 5.15 5.59
-5 2 -32 1.65 2.99
-5 -2 -32 4.06 2.26
-5 -2 -31 26.49 6.41
-5 -2 -31 24.36 2.71
-5 2 -31 22.48 3.5
-5 -2 -30 6.54 5.65
-5 2 -30 3.18 2.72
-5 -2 -30 3.83 2.16
-5 -2 -29 5.73 5.4
-5 -2 -29 1.92 2.15
-5 2 -29 4.27 2.85
-5 -2 -28 17.04 5.72
-5 -2 -28 15.28 2.49
-5 2 -28 13.59 3.09
-5 -2 -27 2.41 5.03
-5 2 -27 6.67 2.88
-5 -2 -27 7.3 2.45
-5 2 -26 0.1 2.47
-5 -2 -26 3.8 2.41
-5 2 -25 26.75 3.27
-5 -2 -25 24.03 2.76
5 -2 -25 17 5.3
-5 2 -24 4.51 2.6
5 -2 -24 2.72 4.33
-5 -2 -24 5.02 2.21
5 -2 -23 -2.78 4.52
-5 -2 -23 4.14 2.09
-5 -2 -23 4.21 4.52
5 -2 -22 15.88 4.47
-5 -2 -22 19.91 5.1
-5 -2 -22 15.29 2.29
5 -2 -21 44.18 5.41
-5 -2 -21 48.6 3.28
-5 -2 -21 49.96 6.18
-5 -2 -20 1.39 3.77
5 -2 -20 2.94 3.61
-5 2 -19 9.69 2.55
-5 -2 -19 15.23 4.26
5 -2 -19 9.35 3.72
-5 2 -18 13.99 2.53
-5 -2 -18 17.49 4.28
5 -2 -18 18.61 3.66
-5 -2 -17 26.71 4.6
-5 2 -17 22.87 2.74
5 -2 -17 16.93 3.4
-5 -2 -16 12.53 1.85
5 -2 -16 14.1 3.08
-5 2 -16 17.16 2.72
-5 2 -15 34.7 2.7
-5 -2 -15 32.48 2.4
5 -2 -15 40.8 3.86
-5 -2 -15 36.73 4.53
-5 2 -15 37.29 3.13
-5 2 -14 104.69 4.94
-5 -2 -14 100.37 4.54
5 -2 -14 108.05 5.99
-5 -2 -14 107.3 6.94
-5 2 -14 101.54 5.25
-5 2 -13 49.38 3.09
-5 -2 -13 50.62 2.85
5 -2 -13 54.56 3.95
-5 -2 -13 52.59 4.91
-5 2 -13 58.12 3.79
-5 2 -12 187.73 7.55
-5 -2 -12 186.08 7.2
5 -2 -12 206.39 8.47
-5 2 -12 188.42 7.97
-5 -2 -12 182.2 9.38
-5 2 -11 55.38 3.18
5 -2 -11 56.87 3.74
-5 2 -11 67.73 3.9
-5 -2 -11 50.83 4.66
-5 2 -10 119.19 5.12
-5 2 -10 119.71 5.46
5 -2 -10 113.41 5.68
5 -2 -9 70.73 4.14
-5 2 -9 74.09 3.63
5 2 -9 74.77 4.15
5 -2 -8 70.04 3.98
5 2 -8 69.55 4.08
5 -2 -7 23.06 2.35
5 2 -7 24.88 2.49
5 -2 -6 32.33 2.58
5 2 -6 29.28 2.61
5 -2 -5 29.42 2.44
5 2 -5 24.41 2.53
5 -2 -5 26 1.66
5 -2 -4 104.07 5.11
5 2 -4 110.45 5.48
5 -2 -4 111.83 4.32
5 -2 -3 153.46 5.62
5 -2 -3 142.44 6.37
5 2 -3 145.56 6.8
5 2 -2 136.13 6.41
5 -2 -2 137.43 5.2
5 -2 -2 127.49 5.98
-5 -2 -2 132.33 6.44
-5 -2 -1 194.07 8.67
5 -2 -1 208.43 7.54
-5 -2 -1 205.61 7.15
5 -2 -1 195.34 8.32
-5 2 -1 223.42 7.91
-5 -2 0 4.8 1.72
5 -2 0 6.44 1.31
-5 -2 0 6.61 1.27
5 -2 0 4.25 1.7
-5 2 0 5.7 1.82
-5 -2 1 184.45 8.35
5 -2 1 209.86 7.47
-5 -2 1 213.9 7.5
5 -2 1 194.45 8.23
-5 2 1 190.26 7.71
-5 -2 2 136.82 5.42
5 -2 2 133.06 5.23
-5 2 2 126.37 5.42
-5 -2 2 127.32 6
-5 2 2 121.48 5.79
-5 -2 3 151.49 6.16
5 -2 3 155.26 5.82
-5 2 3 139.24 5.8
5 -2 3 143.17 6.22
-5 -2 3 140.18 6.44
-5 2 3 144.57 6.49
-5 -2 4 104.59 4.92
5 -2 4 108.52 4.43
-5 2 4 90.79 4.28
5 -2 4 106.7 4.87
-5 -2 5 22.49 2.49
5 -2 5 27.68 2.05
-5 2 5 18.2 1.8
5 -2 5 24.75 2.14
-5 -2 6 25.72 2.72
-5 2 6 30 1.91
5 -2 6 30.91 2.2
5 -2 6 27.46 2.3
-5 -2 7 24.82 2.83
5 -2 7 22.82 2.04
-5 2 7 23.15 1.85
-5 -2 8 71.6 4.48
-5 2 8 77.56 3.12
5 2 8 64.36 2.59
5 -2 8 67.63 3.51
-5 -2 9 77.67 4.69
-5 2 9 75.72 3.05
5 2 9 62.84 2.76
5 -2 9 85.47 3.83
5 -2 10 122.57 5.11
5 -2 10 114.57 5.64
-5 -2 10 125.83 6.39
5 2 10 109 4.36
-5 2 10 119.54 4.4
5 -2 11 66.78 3.39
5 -2 11 58.73 3.95
5 2 11 56.59 5.39
-5 -2 11 59.56 4.48
5 2 11 54.22 2.64
-5 2 11 54.03 2.42
5 -2 12 198.62 7.65
5 2 12 193.75 10.36
5 -2 12 185.6 8.42
-5 -2 12 209.43 9.11
5 2 12 195.48 7.17
-5 2 12 188.66 6.68
5 -2 13 58.41 3.23
5 -2 13 52.25 3.96
5 2 13 50.97 5.52
-5 -2 13 55.04 4.43
5 2 13 49.88 2.74
-5 2 13 48.18 2.07
-5 -2 14 120.56 6.58
5 -2 14 106.54 6.05
5 2 14 105.02 4.79
5 -2 14 113.01 5.07
-5 -2 15 40.73 4.04
5 -2 15 36.5 2.78
5 2 15 32.4 2.54
-5 2 15 36.63 3.35
-5 -2 15 37.61 2.72
-5 -2 16 18.29 3.31
5 -2 16 15.74 2.28
-5 2 16 20.89 2.75
-5 -2 16 17.6 2.15
-5 2 17 21.02 2.96
-5 -2 17 22.32 3.51
5 -2 17 26.1 2.64
-5 2 18 16.03 2.83
-5 -2 18 18.74 3.52
5 -2 18 15.66 2.23
-5 2 19 12.71 2.89
-5 -2 19 16.5 3.4
5 -2 19 11.42 2.2
-5 2 20 2.56 2.53
-5 -2 20 3.19 2.8
5 -2 20 4.43 2.15
-5 -2 21 53.38 4.94
5 -2 21 47.1 3.42
-5 2 21 46.15 4.47
-5 -2 21 46.52 3.2
-5 2 22 18.75 3.4
5 2 22 13.9 2.69
-5 -2 22 20.76 2.51
-5 -2 22 19.2 3.75
5 2 23 2.24 2.41
-5 -2 23 5.41 3.28
-5 2 23 1.95 2.64
-5 -2 23 2.45 2.06
5 -2 23 4.18 3.8
-5 -2 24 5.43 2.3
5 2 24 2.36 2.41
-5 -2 24 1.5 3.13
-5 2 24 5.93 2.93
5 -2 25 22.71 2.94
-5 -2 25 27.57 2.81
-5 2 25 24.27 3.91
-5 -2 25 29.68 4.27
5 2 25 25.69 3.41
5 -2 26 0.24 2.33
-5 -2 26 -0.66 2.24
5 2 26 -1.49 2.66
-5 -2 26 -0.53 3.22
-5 2 26 2 2.88
5 -2 27 7.02 2.44
-5 2 27 5.65 3.08
-5 -2 27 5.95 3.45
5 2 27 6.38 2.87
-5 -2 27 4.79 2.22
5 -2 28 7.05 4.65
5 -2 28 10.45 2.71
-5 2 28 11.84 3.6
5 2 28 18.9 3.36
-5 -2 28 12.73 2.36
5 -2 29 1.81 4.47
5 -2 29 2.38 2.53
-5 -2 29 3.57 2.05
5 2 29 2.4 2.82
5 -2 30 6.32 4.71
5 2 30 3.54 2.89
-5 -2 30 5.61 1.99
5 2 31 19.02 3.79
-5 -2 31 20 2.2
5 -2 31 15.78 5.04
-5 -2 32 2.6 1.67
5 2 32 4.13 3.2
-5 -2 33 8.76 1.65
5 2 33 3.62 3.18
5 2 34 7 3.63
-5 3 -34 0.77 3.32
-5 3 -33 10.25 3.56
-5 -3 -32 31.33 2.72
-5 3 -32 27.71 4.08
-5 3 -32 26.88 2.74
-5 -3 -31 40.98 3.04
-5 3 -31 40.4 4.35
-5 3 -31 37.75 3.18
-5 -3 -30 73.71 8.87
-5 3 -30 63.68 5.09
-5 -3 -30 65.59 3.78
-5 3 -30 60.88 3.97
-5 3 -29 32.6 3.05
-5 3 -29 39.25 4.18
-5 -3 -29 39.23 3.09
-5 -3 -28 37.72 6.9
5 -3 -28 25.23 6.15
-5 3 -28 30.58 2.89
-5 3 -28 40.54 4.1
-5 -3 -28 33.13 2.99
5 -3 -27 5.15 5.11
-5 3 -27 -0.84 1.75
-5 3 -27 1.88 2.71
-5 -3 -27 1.85 2.25
-5 3 -26 2.54 1.73
-5 3 -26 6.98 3
-5 -3 -26 4.98 1.99
5 -3 -25 17.78 5.06
-5 3 -25 19.54 2.37
-5 3 -25 15.98 3.2
-5 -3 -25 19.47 2.47
-5 -3 -24 26.13 5.66
-5 3 -24 22.78 2.44
5 -3 -24 26.44 5.25
-5 3 -24 22.02 3.39
-5 -3 -24 24.72 2.54
5 -3 -23 18.17 4.76
-5 -3 -23 22.05 2.46
-5 -3 -23 14.54 5.11
-5 3 -23 13.66 2.11
5 -3 -22 25.93 4.88
-5 -3 -22 22.02 2.43
-5 -3 -22 21.17 5.44
-5 3 -22 23.49 2.44
5 -3 -21 73.53 6.4
-5 -3 -21 73.82 3.86
-5 -3 -21 87.69 8.07
-5 3 -21 74.27 4.01
-5 3 -20 10.36 1.77
-5 -3 -20 10.89 1.88
5 -3 -20 9 3.55
-5 -3 -20 10.46 4.56
-5 3 -20 12.35 2.7
-5 3 -19 18.54 1.95
-5 -3 -19 12.26 2
5 -3 -19 13.86 3.62
-5 -3 -19 12.52 4.45
-5 3 -19 18.97 2.85
5 -3 -18 42.66 4.46
-5 3 -18 38.38 2.6
-5 -3 -18 48.81 5.88
-5 3 -18 35.72 3.42
5 -3 -17 10.49 3.05
-5 -3 -17 9.68 4.21
-5 3 -17 13.67 2.54
-5 3 -17 12.21 1.62
-5 -3 -16 8.64 3.97
5 -3 -16 9.76 2.75
-5 3 -16 7.49 2.36
-5 -3 -15 60.41 3.28
5 -3 -15 64.24 4.56
-5 3 -15 65.95 4.15
-5 -3 -15 66.66 6.14
5 -3 -14 35.56 3.24
-5 -3 -14 27.08 4.44
-5 3 -14 31.15 2.99
-5 -3 -13 133.86 8.4
5 -3 -13 139.07 6.79
-5 3 -13 133.06 6.45
5 3 -13 151.22 6.79
-5 -3 -12 0.35 3
5 -3 -12 1.04 1.82
-5 3 -12 3.53 2.06
5 3 -12 3.1 1.77
-5 -3 -11 106.35 7.05
5 -3 -11 117.26 5.8
-5 3 -11 113.2 5.6
5 3 -11 112.63 5.62
5 3 -10 88.46 4.8
5 -3 -10 91.37 4.95
-5 -3 -10 81.04 5.93
5 3 -9 3.81 1.5
5 -3 -9 4.63 1.77
-5 -3 -9 5.49 2.84
5 -3 -9 3.86 0.93
5 -3 -8 125.02 4.65
5 -3 -8 115.77 5.88
5 3 -8 120.51 5.88
-5 -3 -7 178.76 6.07
5 -3 -7 166.96 6.26
5 -3 -7 161.55 7.51
5 3 -7 169.66 7.55
-5 -3 -6 82.97 3.04
5 -3 -6 86.63 4.64
5 -3 -6 83.1 3.48
5 3 -6 90.95 4.8
-5 -3 -5 161.83 5.57
5 -3 -5 170.88 7.31
5 -3 -5 164.08 6.08
-5 -3 -4 9.1 0.94
5 -3 -4 11.91 2.09
5 -3 -4 13.43 1.42
5 -3 -3 61.64 3.92
5 -3 -3 59.3 2.87
5 -3 -2 35.4 2.17
5 -3 -2 32.35 2.92
-5 3 -2 34.06 2.72
5 -3 -1 319.26 11.04
5 -3 -1 333.87 12.26
5 -3 0 14.05 1.67
-5 -3 0 9.99 2.25
-5 3 0 12.39 2.13
5 -3 0 10.8 2.2
-5 -3 1 334.15 12.33
-5 3 1 284.85 11.31
5 3 1 297.99 12.79
5 -3 1 327.28 11.22
5 -3 2 33.96 2.48
-5 -3 2 35.25 3.01
-5 3 2 34.68 2.59
-5 -3 3 52.44 3.73
-5 3 3 61.89 3.42
5 -3 4 19.09 2.01
-5 -3 4 13.62 2.06
-5 3 4 16.25 1.97
5 -3 5 160.26 6.58
5 -3 5 171.95 6.74
-5 -3 5 151.06 6.95
-5 3 5 167.21 6.41
5 -3 6 94.2 4.33
-5 3 6 90.35 4
5 -3 6 80.71 4.15
-5 -3 7 179.9 8.18
5 -3 7 161.69 6.82
-5 3 7 170.22 6.39
5 -3 7 164.59 6.77
-5 -3 8 112.62 6.58
-5 3 8 122.88 4.91
5 -3 8 131.55 5.55
-5 -3 9 3.24 2.7
5 -3 9 7.11 1.86
-5 3 9 3.77 1.15
-5 -3 10 87.45 5.75
5 3 10 88.9 3.63
-5 3 10 80.48 3.51
5 -3 10 92.27 4.38
5 -3 11 102.82 5.1
5 -3 11 102.05 4.98
-5 -3 11 112.95 6.6
5 3 11 106.34 4.37
-5 3 11 107.86 4.11
5 3 12 7.12 3.6
-5 -3 12 5.86 2.87
5 3 12 1.93 1.14
5 -3 12 2.16 1.85
-5 3 12 1.45 0.93
5 -3 13 141.54 6.01
5 3 13 123.8 5.35
-5 3 13 134.24 6.73
-5 -3 13 146.32 7.8
-5 -3 14 35.67 4.21
-5 3 14 34.28 3.28
5 -3 14 37.12 2.9
-5 -3 14 31.58 2.84
-5 -3 15 74.22 5.61
-5 3 15 66.88 4.62
5 -3 15 69.22 3.92
-5 -3 15 67.19 4.05
-5 -3 16 8.62 3.24
-5 3 16 7.69 2.42
5 -3 16 10.55 2.27
-5 -3 16 11.24 2.16
-5 -3 17 14.05 3.56
-5 3 17 10.83 2.54
-5 -3 17 13.27 2.29
5 -3 17 13.19 2.3
-5 -3 18 39.54 4.69
-5 3 18 38.32 3.82
5 -3 18 37.46 3.13
-5 -3 19 16.4 3.68
-5 3 19 17.48 3.22
5 -3 19 17.12 2.48
-5 -3 20 10.66 3.64
-5 3 20 10.16 3.05
5 -3 20 12.09 2.45
-5 -3 21 72.34 6.06
-5 3 21 75.94 5.71
5 -3 21 72.99 4.44
5 3 22 27.65 3.22
-5 3 22 25.68 4.07
-5 -3 22 23.08 4.49
-5 -3 22 23.74 2.86
-5 -3 23 13.65 4.19
-5 3 23 17.02 3.67
5 3 23 17.23 2.88
-5 -3 23 18.49 2.78
-5 3 24 24.83 4.06
-5 -3 24 22.85 4.49
5 3 24 21.04 3.18
-5 -3 24 23.24 2.99
-5 3 25 16.38 3.72
-5 -3 25 15.47 4.26
5 -3 25 20.26 3.07
5 3 25 17.69 3.14
-5 -3 25 19.47 2.94
-5 3 26 4.3 3.38
-5 -3 26 5.95 3.95
5 -3 26 8.08 2.79
5 3 26 1.9 2.73
-5 -3 26 7.05 2.66
-5 3 27 1.22 3.27
-5 -3 27 -1.01 4.01
5 3 27 -1.86 2.86
-5 -3 27 4.48 2.66
5 -3 27 2.67 2.66
-5 3 28 29.47 4.8
5 -3 28 34.9 3.61
5 3 28 40.8 4.39
-5 -3 28 34.38 3.56
5 -3 29 39.73 6.87
5 3 29 46.93 4.89
-5 -3 29 40.54 3.62
5 -3 29 39.43 3.87
5 3 30 77.53 6.02
5 -3 30 70.75 4.87
-5 -3 30 65.85 4.37
5 -3 31 33.12 3.86
5 3 31 40.75 4.86
-5 -3 31 43.78 3.54
5 3 32 31.18 4.53
-5 -3 32 32.82 3.2
5 -3 32 27.77 3.74
5 3 33 8.4 3.6
5 -3 33 3.97 3.03
-5 -3 33 7.46 2.33
5 3 34 -1.11 3.45
5 4 -33 7.37 2.59
-5 4 -32 8.35 3.73
5 4 -32 6.98 2.67
-5 4 -31 9.04 3.58
-5 -4 -31 10.27 2.04
5 4 -31 10.38 2.85
5 4 -30 12.66 2.97
-5 4 -30 10.78 3.52
-5 -4 -30 10.99 2.23
5 -4 -29 5.31 5.65
5 4 -29 6.38 2.71
-5 4 -29 8.15 3.41
-5 -4 -29 7.93 2.22
5 4 -28 34.34 3.77
-5 4 -28 33.96 4.17
-5 -4 -28 38.34 3.08
5 -4 -27 3.27 4.98
5 4 -27 5.33 2.48
-5 4 -27 4.66 3.23
-5 -4 -27 5.92 2.15
-5 -4 -26 27.87 6.31
5 4 -26 28.71 3.47
5 -4 -26 30.56 6
-5 4 -26 29.77 3.82
-5 -4 -26 32.19 2.8
5 -4 -25 19.15 5.15
-5 -4 -25 22.93 2.55
-5 -4 -25 16.16 5.66
-5 4 -25 19.55 3.51
-5 -4 -24 38.72 6.64
5 -4 -24 32.67 5.52
-5 -4 -24 40.28 2.92
-5 -4 -23 18.37 5.44
5 -4 -23 11.11 4.31
-5 -4 -23 15.11 2.19
-5 -4 -22 23.39 5.74
5 -4 -22 19.12 4.51
-5 -4 -22 21.44 2.33
5 -4 -21 55.91 5.53
-5 -4 -21 56.16 3.29
-5 -4 -21 67.3 7.4
-5 4 -21 60.65 4.67
5 -4 -20 7.67 3.49
-5 -4 -20 8.36 1.85
-5 -4 -20 13.82 5.02
-5 4 -20 13.23 2.97
5 -4 -19 37.96 4.28
-5 -4 -19 29.99 5.45
-5 4 -19 35.83 3.72
-5 -4 -19 33.13 2.57
-5 -4 -18 8.28 4.41
-5 -4 -18 3.71 1.73
5 -4 -18 4.65 2.86
-5 4 -18 9.05 2.76
-5 -4 -17 93.99 7.83
-5 4 -17 102.93 5.71
5 -4 -17 105.64 6.25
-5 4 -16 14.44 2.81
5 -4 -16 14.99 2.85
-5 -4 -15 1.61 3.66
-5 4 -15 0.56 2.24
5 -4 -15 1.02 2.08
-5 -4 -14 34.27 4.94
5 -4 -14 40.56 3.57
-5 4 -14 36.37 3.42
-5 -4 -13 9.21 3.74
5 -4 -13 8.63 2.27
-5 4 -13 8.15 2.54
5 4 -13 7.17 1.9
-5 -4 -12 145.12 9.09
5 4 -12 159.9 7.13
5 -4 -12 158.76 7.41
-5 4 -12 148.76 7.1
-5 4 -11 11.47 2.5
5 -4 -11 5.03 2.07
-5 -4 -11 8.85 3.54
5 4 -11 6.49 1.83
-5 4 -10 118.06 5.79
5 -4 -10 117.01 5.98
-5 -4 -10 112.04 7.43
5 -4 -9 12.14 2.26
-5 -4 -9 14.19 3.34
5 -4 -9 10.94 1.28
-5 -4 -8 162.32 5.78
5 -4 -8 154.5 7.3
-5 -4 -8 149.75 8.45
5 -4 -8 151.46 5.87
5 -4 -7 33.97 3.15
-5 -4 -7 36.6 1.91
5 -4 -7 34.2 2.12
-5 -4 -6 89.97 3.7
5 -4 -6 97.1 5.19
5 -4 -6 92.58 4.01
-5 -4 -5 14.07 1.36
5 -4 -5 15.69 2.53
5 -4 -5 15.67 1.74
5 -4 -4 134.3 6.73
-5 -4 -4 130.86 5.29
5 -4 -4 140.02 5.59
5 4 -3 79.42 5.11
5 -4 -3 77.72 5.06
5 -4 -3 92.97 4.13
5 -4 -2 45.82 3.67
5 -4 -2 48.53 2.88
5 -4 -1 3.01 2.01
5 -4 -1 3.69 1.65
5 -4 0 60.31 4.27
5 -4 0 60.4 3.51
5 -4 1 2.86 1.83
-5 -4 1 1.69 1.76
5 -4 2 46.13 3.27
-5 -4 2 41.62 3.36
5 -4 3 72.67 4.13
-5 4 3 82.82 3.98
-5 -4 3 83.86 4.7
5 -4 4 126.89 5.81
-5 4 4 133.4 5.59
-5 -4 4 130.71 6.25
5 -4 5 19.77 2.48
-5 4 5 14.83 1.91
-5 -4 5 13.67 2.01
5 -4 6 102.32 5.04
-5 4 6 94.37 4.28
-5 -4 6 86.11 4.78
5 -4 6 95.05 4.37
5 -4 7 44.45 3.28
-5 4 7 37.86 2.5
5 -4 7 33.28 2.38
5 -4 8 178.42 7.28
-5 4 8 154.27 6.25
5 -4 8 154.04 6.41
5 -4 9 23.04 2.75
-5 4 9 14.22 1.68
5 -4 10 124.89 5.79
-5 4 10 113.25 6.28
-5 4 10 115.84 4.78
-5 4 11 5.99 2.21
5 -4 11 13.63 2.51
-5 -4 12 157.29 8.69
5 -4 12 165.44 7.13
-5 4 12 152.81 7.87
-5 -4 13 8.89 2.32
-5 -4 13 4.85 3.13
5 -4 13 10.32 2.43
-5 4 13 8.46 2.35
-5 -4 14 33.74 4.61
-5 -4 14 34.79 3.2
5 -4 14 35.82 3.14
-5 4 14 38.55 3.7
-5 -4 15 1.99 2.16
5 -4 15 1.9 2.13
-5 4 15 3.1 2.17
-5 -4 15 3.91 3.43
-5 -4 16 19.7 2.83
-5 -4 16 19.78 4.3
5 -4 16 18.78 2.66
-5 4 16 14.19 2.97
-5 -4 17 118.16 7.93
-5 -4 17 104.3 5.65
5 -4 17 110.25 5.65
-5 4 17 110.04 6.65
5 4 17 108.47 5.31
-5 -4 18 9.58 4.03
-5 -4 18 6.71 2.53
-5 4 18 6.59 2.9
5 -4 18 10.57 2.64
-5 -4 19 35.88 5.08
-5 4 19 36.5 4.11
5 -4 19 35.21 3.37
-5 -4 20 16.75 4.32
-5 4 20 9.48 3.09
5 -4 20 10.86 2.65
-5 -4 21 60.04 6.4
5 -4 21 60.16 4.26
-5 4 21 67.06 5.55
-5 -4 22 20.53 4.78
-5 -4 22 20.88 3.03
5 -4 22 20.92 3.17
5 4 22 24.75 3.22
-5 4 22 28.4 4.17
-5 -4 23 15.84 2.92
5 4 23 21.16 3.19
-5 4 23 15.53 3.87
-5 -4 23 16.71 4.74
-5 -4 24 39.22 3.73
5 4 24 36.82 4.02
-5 4 24 42.1 5.07
-5 -4 24 39.97 5.55
-5 -4 25 19 4.83
-5 -4 25 20.08 3.16
-5 4 25 19.72 4.38
5 4 25 18.97 3.49
5 -4 26 30.74 3.61
-5 -4 26 35.1 3.67
5 4 26 34.17 4.12
-5 4 26 27.44 4.75
-5 -4 26 27.9 5.21
5 -4 27 3.17 2.89
-5 4 27 4.38 3.51
5 4 27 4.02 3.12
-5 -4 27 6.17 3
5 -4 28 31.76 3.75
5 4 28 30.27 4.3
-5 -4 28 39.96 4.05
5 -4 29 1.21 3.13
5 4 29 2.9 3.34
-5 -4 29 5.24 3.12
5 -4 30 12.37 3.41
5 4 30 14.19 3.91
-5 -4 30 9.12 3.16
5 -4 31 7.68 3.34
5 4 31 11.79 3.96
-5 -4 31 11.68 3.09
5 -4 32 6.66 3.32
5 4 32 8.02 3.97
-5 -4 32 5.81 2.94
5 -4 33 5.02 3.35
5 4 33 9.62 4.13
-5 -4 33 9.12 2.96
5 4 34 17.96 4.55
5 -4 34 8.2 3.5
5 -4 35 13.54 3.47
-5 -5 -30 13.35 2.11
-5 -5 -29 19.8 2.53
5 -5 -28 0.28 5.2
-5 5 -28 4.41 3.41
-5 -5 -28 0.3 1.94
5 -5 -27 8.33 5.01
-5 5 -27 8.52 3.43
-5 -5 -27 12.85 2.15
5 -5 -26 6.5 4.73
-5 -5 -26 4.65 2.02
-5 5 -26 5.97 3.31
5 -5 -25 92.83 7.73
-5 5 -25 97.5 6.26
-5 -5 -25 88.59 4.38
-5 -5 -25 97.08 9.41
5 -5 -24 13.7 4.54
-5 -5 -24 18.63 2.31
-5 -5 -24 18.2 6.17
5 -5 -23 177.94 10.03
-5 -5 -23 165.15 6.73
-5 -5 -23 168.69 11.96
5 -5 -22 15.54 4.14
-5 -5 -22 10.93 5.51
-5 -5 -22 16.48 2.18
5 -5 -21 90.12 6.56
-5 5 -21 97.97 5.93
-5 -5 -21 93.29 8.5
-5 -5 -21 75.69 4.09
5 -5 -20 37.86 4.47
-5 5 -20 48.39 4.4
-5 -5 -20 42.84 6.61
-5 -5 -20 33.75 2.72
5 -5 -19 92.96 6.06
-5 -5 -19 87.23 8.4
-5 -5 -19 80.5 4.19
-5 5 -19 96.47 5.84
-5 5 -18 4.15 3.13
5 -5 -18 1.76 2.7
-5 -5 -18 2.54 4.44
-5 5 -17 88.92 5.59
5 -5 -17 82.44 5.55
-5 -5 -17 80.07 7.75
-5 -5 -17 83.54 5.61
-5 5 -16 6 2.95
5 -5 -16 2.74 2.49
-5 -5 -16 5.81 4.36
-5 -5 -16 4.44 2.76
-5 5 -15 22.28 3.49
-5 -5 -15 16.36 2.81
5 -5 -15 15.31 2.91
-5 -5 -15 15.48 4.76
5 -5 -14 163.28 6.11
-5 5 -14 171.45 8.19
5 -5 -14 173.18 8.29
-5 -5 -14 165.19 10.59
5 -5 -13 57.87 2.67
-5 5 -13 59.55 4.51
5 -5 -13 55.02 4.28
-5 -5 -13 47.01 5.96
-5 -5 -13 62.49 3.7
-5 -5 -12 38.68 5.23
-5 5 -12 46.5 3.85
5 -5 -12 46.54 3.83
-5 -5 -11 10.17 3.78
-5 5 -11 10.16 2.64
5 -5 -11 5.4 2.28
-5 -5 -10 68.56 6.21
-5 5 -10 78.77 4.83
5 -5 -10 79.47 4.97
-5 -5 -9 69.92 6.25
5 -5 -9 83.02 5.1
-5 5 -9 87.93 5
5 -5 -8 192.38 7.26
5 5 -8 163.84 8.38
-5 -5 -8 189.23 10.08
5 -5 -8 198.25 8.76
-5 5 -8 194.68 8.35
5 -5 -7 21.97 2.14
-5 5 -7 26.64 3.06
5 -5 -7 16.54 2.64
-5 -5 -7 16.72 3.64
5 -5 -6 90.91 5.34
5 -5 -6 91.89 4.2
5 -5 -5 33 3.52
-5 5 -5 31.07 3.04
5 -5 -4 38.52 3.65
-5 -5 -4 37.31 2.66
-5 5 -4 47.12 3.51
5 -5 -4 40.72 2.81
5 -5 -3 297.85 12.18
-5 5 -3 271.51 11.13
5 -5 -3 293.52 10.77
5 -5 -2 96.62 5.99
-5 5 -2 108.12 5.53
5 -5 -2 111.96 5.16
5 -5 -1 324.84 12.01
5 -5 -1 318.94 13.38
5 -5 0 20.2 2.66
5 -5 0 9.44 2.62
5 -5 1 308.04 11.62
5 -5 2 100.86 5.11
-5 -5 2 95.34 5.67
5 -5 3 249.41 10.1
-5 -5 3 269.4 10.99
5 5 4 29.48 4.26
-5 -5 4 30.77 3.06
5 -5 5 37.24 3.22
5 5 5 38.95 4.75
-5 -5 5 36.77 3.14
5 -5 6 78.32 4.56
5 5 6 75.12 6.38
-5 -5 6 77.77 4.54
5 -5 7 23.11 2.94
-5 -5 7 13.73 2.1
5 5 7 18.78 4.14
5 -5 8 202.14 8.44
5 5 8 176.3 10.83
-5 5 8 199.69 7.76
5 -5 9 84.86 4.82
-5 5 9 79.25 4.02
5 -5 10 77.79 4.59
-5 5 10 74.84 5.21
5 -5 11 11.35 2.58
-5 5 11 9.2 2.51
5 -5 12 34.64 2.14
-5 -5 12 44.21 3.64
-5 5 12 42.57 3.97
5 -5 12 49.63 3.66
-5 -5 13 57.14 4.28
-5 5 13 57.5 4.83
5 -5 13 71.85 4.5
-5 -5 14 171.03 8.2
-5 5 14 172.64 8.98
5 -5 14 193.02 8.3
-5 -5 15 14.77 2.83
5 -5 15 17.33 3.15
-5 5 15 12.95 2.95
-5 -5 16 2.64 2.57
-5 -5 16 1.98 3.99
5 -5 16 3.29 2.64
-5 5 16 2.78 2.53
-5 -5 17 81.14 7.18
-5 -5 17 85.37 5.22
5 -5 17 82.34 5.17
-5 5 17 80.79 5.93
-5 -5 18 0.1 2.58
5 -5 18 7.81 2.91
-5 5 18 2.33 2.92
-5 -5 18 4.96 4.47
-5 -5 19 99.04 8.17
-5 5 19 99.6 6.88
5 -5 19 97.06 5.67
-5 -5 20 42.62 6.23
-5 5 20 46.1 5.07
5 -5 20 41.7 3.99
-5 -5 21 100.74 8.22
5 -5 21 90.67 5.55
-5 5 21 93.42 6.89
-5 -5 22 19.53 5.46
-5 -5 22 15.42 3.33
5 -5 22 18.91 3.39
5 5 22 21.21 3.27
-5 5 22 20.13 4.31
-5 -5 23 187.71 8.86
5 5 23 213.12 9.35
-5 5 23 188.81 10.63
-5 -5 23 180.34 11.54
-5 -5 24 17.48 3.34
-5 5 24 27.72 5.03
5 5 24 22 3.75
-5 -5 24 20.28 5.68
-5 -5 25 96.51 6.06
-5 5 25 109.55 8.12
5 5 25 117.51 6.86
-5 -5 26 7.47 3.12
-5 5 26 5.56 4.37
5 5 26 6.4 3.34
5 -5 26 6.87 3.18
-5 -5 27 9.94 3.3
5 5 27 12.15 3.71
5 -5 27 12.6 3.42
-5 -5 28 2.16 3.3
5 5 28 3.78 3.5
5 -5 28 3.89 3.07
-5 -5 29 18.44 3.81
5 5 29 18.51 4.34
-5 -5 30 14.74 3.71
5 5 30 13.11 4.08
5 -5 30 16.84 3.69
-5 -5 31 2.8 3.29
5 5 31 0.59 3.74
5 -5 31 4.69 3.25
-5 -5 32 13.35 3.5
5 5 32 12.48 4.51
5 -5 32 9.27 3.69
-5 -5 33 7.6 3.21
5 5 33 12.44 4.41
5 -5 33 6.29 3.7
-5 -6 -29 2.56 1.86
5 6 -28 29.15 2.08
5 6 -28 27.6 2.23
-5 -6 -27 6.94 2.01
-5 -6 -26 43.62 2.96
-5 6 -26 54.04 5.2
-5 -6 -25 4.77 1.91
5 -6 -25 -2.4 4.42
-5 -6 -24 42.89 2.97
5 -6 -24 53.22 5.83
-5 -6 -23 8.44 1.98
-5 -6 -23 13.53 5.94
5 -6 -23 9.79 4.06
-5 -6 -22 9.16 1.98
5 -6 -22 8.97 3.73
-5 -6 -22 13.31 5.3
-5 -6 -21 4.63 1.89
-5 6 -21 9 3.39
5 -6 -21 6.72 3.28
-5 -6 -21 6.86 4.94
-5 6 -20 7.43 3.29
5 -6 -20 4.64 2.93
-5 -6 -20 9.31 5.12
-5 -6 -20 5.57 3.78
-5 6 -19 67.7 5.25
-5 -6 -19 55.64 7.2
-5 -6 -19 68.96 5.52
5 -6 -19 63.25 5.2
-5 6 -18 42.7 4.41
5 -6 -18 26.37 3.84
-5 -6 -18 27.67 6.02
-5 -6 -18 29.54 4.19
-5 6 -17 169.11 8.43
5 -6 -17 164.33 8.53
-5 -6 -17 159.29 11.55
5 6 -17 149.4 7.55
5 -6 -16 17.31 1.46
-5 6 -16 27.36 3.86
-5 -6 -16 17.03 3.09
5 -6 -16 16.07 3.15
5 6 -16 17.55 2.87
-5 -6 -16 15.09 5.27
5 -6 -15 11.5 1.38
-5 6 -15 11.88 3.14
-5 -6 -15 12.66 2.55
5 -6 -15 10.75 2.87
5 6 -15 11.18 2.52
-5 -6 -15 13.25 5.08
5 -6 -14 4.42 1.31
-5 6 -14 5.66 2.85
-5 -6 -14 3.92 2.06
5 -6 -14 5.44 2.54
5 6 -14 3.23 2.36
-5 -6 -14 4.89 4.36
5 -6 -13 10.96 1.61
5 6 -13 8.47 2.49
-5 -6 -13 4.68 4.49
5 -6 -13 10.4 2.8
-5 -6 -13 11.54 2.02
-5 6 -13 17.01 3.27
5 -6 -12 133.76 5.56
-5 -6 -12 149.45 9.84
-5 -6 -12 145.32 6.04
5 -6 -12 133.19 7.32
-5 6 -12 144.82 7.27
5 -6 -11 80.75 3.94
-5 -6 -11 85.2 4.13
5 -6 -11 78.53 5.34
-5 6 -11 96.1 5.64
-5 -6 -11 72.01 6.95
5 -6 -10 121.13 6.71
-5 -6 -10 121.19 5.34
-5 6 -10 120.75 6.47
-5 -6 -10 112.93 8.36
5 -6 -9 20.72 3.2
-5 -6 -9 21.62 2.13
-5 6 -9 21.64 3.22
-5 -6 -9 18.28 4.23
-5 6 -8 22.21 3.16
5 -6 -8 20.05 3.02
-5 -6 -8 14.69 3.86
-5 6 -7 36.25 3.48
5 -6 -7 28.65 3.51
-5 -6 -7 30.59 4.63
5 -6 -6 80.38 4.16
-5 6 -6 74.1 4.83
5 -6 -6 80.21 5.36
5 -6 -5 68.22 3.92
-5 6 -5 60.65 4.38
5 -6 -5 59.12 4.79
5 -6 -4 101.71 5.11
-5 6 -4 106.48 5.6
5 -6 -4 103.46 6.28
5 -6 -3 51.69 3.45
-5 6 -3 43.94 3.69
5 -6 -3 44.96 4.29
5 -6 -2 13.63 2.38
-5 6 -2 14.62 2.63
5 -6 -2 11.61 2.8
5 -6 -1 81.51 4.53
-5 6 -1 83.71 4.78
5 -6 -1 75.53 5.45
-5 6 0 13.47 2.42
5 -6 0 18.5 2.62
5 -6 0 10.99 2.87
5 6 0 11.14 3.44
5 6 1 76.46 6.13
5 -6 1 73.91 4.52
-5 6 1 84.25 4.56
5 -6 2 14.17 2.65
-5 6 2 14.07 2.34
5 6 2 11.55 3.68
5 6 3 36.7 4.9
5 -6 3 39.4 3.45
-5 6 3 40.84 3.15
-5 -6 3 46.14 3.9
5 -6 4 99.96 5.39
5 6 4 92.19 7.09
-5 -6 4 103.67 5.8
5 -6 5 64.87 4.22
5 6 5 50.14 5.67
-5 -6 5 56.03 4.11
5 -6 6 85.91 5.01
5 -6 7 38.84 3.57
5 -6 8 19.49 2.94
5 -6 8 15.04 1.72
5 -6 9 26.8 3.21
5 -6 9 20.37 1.86
-5 -6 10 111.4 6.24
5 -6 10 119.69 6.18
-5 -6 11 85.44 5.57
5 -6 11 96.83 5.55
-5 -6 12 131.59 7.1
5 -6 12 148.26 7.02
-5 -6 13 8.67 2.91
5 -6 13 13.23 3.03
-5 -6 14 5.08 2.83
5 -6 14 2.39 2.69
-5 6 14 4.4 2.82
-5 -6 15 13.06 3.07
5 -6 15 9.13 2.93
-5 6 15 11.15 3.22
-5 -6 16 19.36 3.49
5 -6 16 22.42 3.49
-5 6 16 22.12 3.95
-5 -6 17 166.94 8.45
-5 6 17 160.56 9.18
5 -6 17 182.45 8.37
-5 -6 18 24.61 3.75
-5 6 18 28.53 4.33
5 -6 18 30.67 4.02
-5 -6 18 29.95 5.84
-5 6 19 61.86 5.68
5 -6 19 63.03 4.95
-5 -6 19 69.31 7.44
-5 6 20 6.8 3.26
5 -6 20 6.76 3.16
-5 -6 20 7.05 5.32
-5 6 21 9.89 3.58
5 -6 21 9.09 3.17
-5 -6 21 4 5.01
-5 6 22 12.17 3.78
5 -6 22 14.2 3.25
-5 -6 22 9.21 5.32
-5 6 23 16.44 4.42
-5 -6 23 11.92 3.4
-5 -6 23 9.85 5.32
-5 6 24 54.37 5.92
-5 -6 24 48.04 4.63
5 6 25 5.84 2.97
-5 -6 25 4.01 3.15
-5 -6 26 52.42 4.85
5 6 26 55.85 4.91
5 -6 27 6.28 3.36
-5 -6 27 5.33 3.52
5 6 27 11.77 3.72
5 -6 28 60.28 5.07
-5 -6 28 56.65 5.3
5 6 28 66.81 5.67
5 -6 29 3.71 3.48
5 6 29 6.29 3.62
-5 -6 29 1.83 3.56
5 6 30 53.43 5.48
-5 -6 30 45.9 5.21
5 6 31 6.51 3.79
-5 -6 31 10.4 3.83
-5 -6 32 18.32 4.07
-5 -6 33 4.79 3.51
-5 -7 -28 3.32 2.54
-5 -7 -27 10.02 1.97
-5 -7 -26 18.09 2.27
-5 -7 -25 11.42 2.08
-5 -7 -24 3.78 1.99
-5 -7 -23 21.98 2.42
-5 -7 -22 4.09 1.9
-5 7 -22 9.28 3.91
5 -7 -22 3.56 3.53
5 7 -22 1.66 1.34
-5 -7 -22 9.04 4.51
-5 7 -21 95.83 6.35
-5 -7 -21 93.29 6.8
5 -7 -21 85.27 6.32
-5 7 -20 24.63 4.22
5 -7 -20 15.35 3.59
5 7 -20 14.24 2.45
-5 -7 -20 18.79 6.51
-5 -7 -20 18.77 4.22
-5 7 -19 65.28 5.31
5 -7 -19 49.87 5
-5 -7 -19 56.54 7.94
5 7 -19 52.14 3.72
-5 -7 -19 63.56 5.3
-5 7 -18 11.9 3.86
-5 -7 -18 2.38 3.14
5 -7 -18 2.43 2.92
5 7 -18 1.47 2.27
-5 -7 -18 2.01 5.02
5 -7 -17 31.05 1.99
-5 -7 -17 41.04 3.95
5 -7 -17 36.11 4.23
-5 -7 -17 27.89 6.39
5 7 -17 31.44 3.33
5 -7 -16 48.03 2.66
-5 7 -16 62.35 5.21
-5 -7 -16 59.51 4.26
5 -7 -16 53.66 4.73
-5 -7 -16 50.68 7.45
5 7 -16 46.56 4.02
5 -7 -15 61.43 3.24
-5 7 -15 81.19 5.62
-5 -7 -15 73.93 4.35
5 -7 -15 71 5.35
-5 -7 -15 61.94 7.71
5 7 -15 59.72 4.63
5 -7 -14 75.05 3.79
-5 7 -14 82.81 5.79
-5 -7 -14 82.65 4.47
5 -7 -14 86.18 5.81
-5 -7 -14 85.59 8.28
5 7 -14 74.2 5.15
5 -7 -13 31.71 2.53
5 -7 -13 29.74 3.82
-5 -7 -13 32.95 2.81
-5 7 -13 38.23 4.23
-5 -7 -13 31.79 5.87
-5 7 -12 5.63 2.94
-5 -7 -12 5.21 4.36
-5 -7 -12 6.38 1.9
5 -7 -12 6.15 2.83
5 -7 -12 4.52 1.88
5 -7 -11 12.15 2.31
-5 7 -11 13.14 3.25
-5 -7 -11 3.93 4.65
-5 -7 -11 9.22 1.97
5 -7 -11 6.16 2.72
-5 7 -10 67.48 5.22
-5 -7 -10 72.78 7.28
-5 -7 -10 77.02 4.2
5 -7 -10 73.69 5.39
5 -7 -10 77.88 4.13
-5 -7 -9 1.9 4.14
5 -7 -9 8.38 2.87
-5 -7 -9 8.62 2.04
-5 7 -8 101.07 6.11
-5 -7 -8 101.88 7.95
-5 -7 -8 109.43 5.38
5 -7 -8 99.13 6.43
-5 7 -7 120.37 6.87
5 -7 -7 124.13 7.36
-5 -7 -7 143.44 6.5
-5 -7 -7 130.02 8.76
-5 7 -6 52.79 4.37
5 -7 -6 41.89 4.3
-5 -7 -6 49.34 3.79
-5 -7 -5 39.29 3.48
5 -7 -5 35.62 4.16
-5 7 -5 45.36 3.97
5 -7 -5 35.6 3.35
5 -7 -4 51.45 4.77
5 -7 -4 52.44 3.83
-5 7 -4 57.37 4.42
5 -7 -3 14.94 3.22
5 -7 -3 21.65 2.85
-5 7 -3 16.95 3
5 7 -3 18.24 3.96
5 -7 -2 4.31 2.85
-5 7 -2 8.45 3.34
5 7 -2 2.88 3.35
-5 7 -1 369.21 14.28
5 7 -1 357.15 16.25
5 -7 -1 351.88 13.97
5 -7 -1 387.49 15.73
5 -7 0 24.93 4.14
-5 7 0 36.55 3.96
5 7 0 24.49 4.45
5 -7 1 326.85 13.32
-5 7 1 349.77 13.39
5 7 1 355.38 15.97
5 -7 2 26.11 3.46
-5 7 2 2.97 2.46
5 -7 3 18.48 3.09
-5 7 3 15.55 2.61
5 -7 4 60.12 4.33
-5 7 4 53.18 3.94
5 -7 5 50.86 4.18
-5 7 5 37.22 3.4
5 -7 6 56.04 4.47
5 -7 7 142.55 7.1
-5 -7 7 127.43 6.99
-5 -7 7 129.02 6.77
-5 -7 8 97.58 6.25
-5 -7 8 109.8 5.92
-5 -7 9 7.99 3.06
5 -7 9 6.66 1.45
5 -7 10 72 4.03
-5 -7 10 80.36 5.43
5 -7 10 75.86 5.18
5 -7 10 77.46 3.51
-5 -7 11 9.11 3.1
5 -7 11 13.29 3.22
-5 -7 12 5.12 3.09
5 -7 12 6.11 2.95
-5 -7 13 28.5 3.96
5 -7 13 34.68 3.84
-5 -7 14 79.97 5.78
5 -7 14 88.18 5.59
-5 -7 15 78.62 5.7
5 -7 15 80.34 5.46
-5 -7 16 61.32 5.18
5 -7 16 59.57 4.82
-5 -7 17 38.67 4.44
5 -7 17 39.22 4.37
-5 -7 18 4.15 3.37
5 -7 18 10.08 3.45
-5 -7 19 57.88 5.22
-5 7 19 51.27 5.5
-5 7 20 22.84 4.46
5 -7 20 25.49 4.05
-5 -7 20 20.46 6.08
-5 7 21 89.59 7.25
5 -7 21 98.49 6.27
-5 -7 21 88.07 9.2
-5 7 22 7.17 4.1
5 -7 22 9.61 3.55
5 -7 23 29.68 4.04
-5 -7 23 30.72 4.22
-5 -7 24 1.64 3.39
-5 -7 25 19.43 3.98
-5 -7 26 30.35 4.4
-5 -7 27 10.9 3.94
-5 -7 28 3.3 3.64
-5 -7 29 2.05 3.79
-5 -7 30 23.01 4.69
-5 -8 -26 14.93 3.19
-5 -8 -25 27 3.51
-5 -8 -25 15.4 2.31
-5 -8 -24 18.45 3.32
-5 -8 -24 8.54 2.18
-5 -8 -23 0.64 2.02
-5 -8 -23 5.67 4.49
-5 -8 -22 8.73 4.34
-5 -8 -21 29.06 4.83
-5 -8 -20 30.21 4.59
-5 -8 -19 57.97 4.93
5 -8 -19 53.73 5.15
-5 -8 -18 33.88 4.09
-5 8 -18 26.43 4.51
5 -8 -18 23.65 4.05
5 -8 -18 26.75 1.97
5 -8 -17 7.68 1.72
-5 8 -17 17.85 4.1
-5 -8 -17 11.67 3.1
5 -8 -17 7.7 3.24
-5 -8 -17 12.48 6.47
5 -8 -16 51.45 3.11
-5 8 -16 65.95 5.66
-5 -8 -16 56.13 4.24
5 -8 -16 58.79 5.2
-5 -8 -16 50.96 7.71
5 -8 -15 31.72 2.72
-5 8 -15 47.78 5.04
-5 -8 -15 41.83 3.46
5 -8 -15 30.38 4.28
-5 -8 -15 40.35 7.48
5 -8 -14 34.93 2.87
-5 -8 -14 30.11 6.73
-5 -8 -14 37.47 3.25
5 -8 -14 40.3 4.51
-5 8 -14 44.63 4.77
5 -8 -13 38.48 3.16
-5 -8 -13 32.55 3.1
5 -8 -13 37.88 4.44
-5 -8 -13 33.73 6.63
-5 8 -12 204.87 10.36
-5 -8 -12 203.36 13.17
-5 -8 -12 219.61 9.12
5 -8 -12 214.85 10.65
5 -8 -12 222.32 8.8
5 -8 -11 11.59 2.73
-5 -8 -11 3.45 4.91
-5 -8 -11 10.28 2.46
5 -8 -11 6.07 3.03
-5 8 -10 204.83 10.56
-5 -8 -10 232.41 13.46
5 -8 -10 229.54 11.17
-5 -8 -10 256.15 9.94
5 -8 -10 234.33 9.41
5 -8 -9 17.97 2.93
-5 -8 -9 6.69 2.34
5 -8 -9 5.97 3.05
-5 -8 -9 8.1 4.41
-5 8 -8 113.82 6.8
5 -8 -8 115.63 5.8
-5 -8 -8 124.3 6.24
5 -8 -8 109.25 7.17
-5 -8 -8 106.75 8.65
5 -8 -7 7.75 3.16
-5 -8 -7 9.67 2.68
-5 8 -6 92.78 6.11
5 -8 -6 94.46 6.63
-5 -8 -6 108.93 6.04
-5 8 -5 45.93 4.24
-5 -8 -5 41.7 3.99
5 -8 -5 33.07 4.29
-5 8 -4 24.78 3.53
-5 -8 -4 19.41 3.23
5 -8 -4 16.53 3.69
5 -8 -3 70.94 5.89
-5 -8 -3 79.46 5.32
-5 8 -3 82.8 5.36
5 -8 -3 75.49 4.99
5 -8 -2 26.63 4.32
5 -8 -2 38.9 3.75
5 -8 -1 0.56 3.11
-5 8 -1 4.76 2.69
5 -8 -1 3.37 2.76
5 -8 0 4.01 3.23
-5 8 0 10.9 2.88
5 -8 0 4 2.76
5 -8 1 5.85 2.9
5 -8 1 2.19 3.25
5 -8 2 36.58 3.92
-5 -8 3 65.18 5.01
5 -8 3 75.73 5.18
-5 -8 3 68.58 5.33
-5 -8 4 16.78 3.34
-5 -8 4 21.13 3.29
-5 -8 5 28.89 3.76
-5 -8 5 33.3 3.69
-5 -8 6 85.81 5.71
5 -8 6 94.99 5.96
-5 -8 6 95.9 5.79
-5 -8 7 9.91 3.3
-5 -8 7 6.11 2.34
5 -8 7 10.2 3.42
5 -8 8 122.15 6.61
5 -8 8 109.44 6.57
-5 -8 8 115.71 6.25
5 -8 9 4.08 2.51
-5 -8 9 7.8 3.49
5 -8 9 4.61 1.47
-5 -8 9 5.85 2.28
5 -8 10 221.29 8.57
5 -8 10 230.91 8.19
5 -8 10 224.68 10.33
-5 -8 10 213.05 10.36
5 -8 11 61.54 4.99
-5 -8 11 8.76 3.85
5 -8 12 217.46 10.1
-5 -8 12 210.47 10.18
5 -8 13 53.82 4.9
-5 -8 13 37.73 4.58
5 -8 14 41.69 4.4
-5 -8 14 35.25 4.56
5 -8 15 52.85 4.81
-5 -8 15 39.94 4.68
5 -8 16 75.58 5.38
-5 -8 16 55.21 5.37
5 -8 17 14.1 3.78
-5 -8 17 9.25 3.65
5 -8 18 30.59 4.27
-5 -8 18 30.99 4.61
5 -8 19 56.09 5.13
-5 -8 19 47.4 5.24
5 -8 20 31.89 4.52
5 -8 21 30 4.59
5 -8 22 7.29 3.89
-5 -8 23 4.55 3.57
-5 -8 24 12.96 3.98
-5 -8 25 20.94 4.4
-5 -9 -24 6.9 4.88
-5 -9 -24 8.58 3.33
-5 -9 -23 61.56 6.82
-5 -9 -23 76.33 5.29
-5 -9 -22 28.32 5.27
-5 -9 -22 49.68 4.5
-5 -9 -21 39.28 5.21
-5 -9 -21 43.22 4.4
-5 -9 -20 8.13 3.82
-5 -9 -20 19.79 3.75
-5 -9 -19 33.28 4.19
-5 -9 -19 34.78 4.13
-5 -9 -18 9.04 3.31
5 -9 -18 3.45 1.8
-5 -9 -17 162.99 7.81
-5 -9 -17 177.21 8.37
5 -9 -16 1.44 3.56
5 -9 -16 4.95 2.28
-5 -9 -15 112.21 5.97
5 -9 -15 103.63 7.28
5 -9 -15 106.72 5.25
5 -9 -14 41.83 4.84
-5 -9 -14 55.18 4.1
5 -9 -14 52.09 3.75
-5 -9 -14 44.3 7.59
5 -9 -13 4.05 3.22
-5 -9 -13 12.41 2.67
5 -9 -13 8.23 2.7
-5 -9 -13 9.24 5.84
5 -9 -12 27.53 4.25
-5 -9 -12 34.87 3.39
5 -9 -12 29.22 3.31
-5 -9 -12 27.98 6.19
-5 -9 -11 39.18 3.63
5 -9 -11 35.69 4.53
5 -9 -11 34.89 3.48
-5 -9 -11 36.56 6.7
5 -9 -10 9.93 2.73
-5 -9 -10 9.6 2.66
5 -9 -10 9.23 3.28
-5 -9 -10 6.09 4.87
-5 -9 -9 8.51 2.77
5 -9 -9 8.56 3.36
5 -9 -9 15.09 2.97
-5 -9 -8 64.92 4.84
5 -9 -8 55.6 5.37
5 -9 -8 61.1 4.37
5 -9 -7 15.52 3.75
-5 -9 -7 19.76 3.4
5 -9 -6 49.93 5.21
-5 -9 -6 56.66 4.8
5 -9 -6 52.25 4.22
-5 -9 -5 47.45 4.41
-5 -9 -5 43.48 4.42
5 -9 -5 38.23 4.76
-5 -9 -4 29.57 3.77
5 -9 -4 18.3 3.99
-5 -9 -4 23.2 3.76
-5 -9 -3 40.39 4.19
-5 -9 -3 36.74 4.24
5 -9 -3 30.16 4.49
-5 -9 -2 50.78 4.51
5 -9 -2 36.32 4.9
-5 -9 -1 32.71 4.1
5 -9 -1 42.12 4.31
5 -9 0 89.56 7.13
-5 -9 0 79.88 5.7
5 -9 0 82.21 5.63
5 -9 1 20.2 4.58
-5 -9 1 25.59 3.89
5 -9 2 44.11 5.72
-5 -9 2 40.54 4.23
5 -9 2 38.13 4.34
-5 -9 3 28.6 3.96
5 -9 3 36.19 4.29
5 -9 3 24.48 4.57
-5 -9 3 32.26 4.12
-5 -9 4 24.45 3.85
5 -9 4 22.83 4.48
-5 -9 4 21.42 3.63
-5 -9 5 41.39 4.48
-5 -9 5 43.65 4.42
5 -9 5 40.77 5.17
5 -9 6 51.57 5.37
-5 -9 6 50.3 4.88
5 -9 6 66.34 5.27
-5 -9 6 51.3 4.63
5 -9 7 20.71 4.04
-5 -9 7 21.68 3.96
-5 -9 7 19.21 3.21
5 -9 8 66.05 4.99
-5 -9 8 52.97 5.02
5 -9 8 67.97 5.42
-5 -9 8 62.13 4.73
5 -9 9 7.87 2.68
5 -9 9 8.55 1.62
-5 -9 9 10.21 2.59
-5 -9 9 5.48 3.28
5 -9 10 6.54 1.02
-5 -9 10 8.85 3.67
-5 -9 11 31.79 4.44
5 -9 11 44.51 4.73
-5 -9 12 24.61 4.23
5 -9 12 36.98 4.48
-5 -9 13 5.11 3.67
5 -9 13 17.95 4.08
-5 -9 14 46.48 5.33
5 -9 14 64.05 5.53
-5 -9 15 107.84 7.18
5 -9 15 111.21 7.04
-5 -9 16 5.68 4.05
5 -9 16 26.82 4.56
-5 -9 17 152.14 8.66
5 -9 17 147.3 8.38
-5 -9 18 6.52 3.96
5 -9 18 14.57 4.28
-5 -9 19 26.37 4.67
-5 -10 -22 -0.61 3.37
-5 -10 -21 16.53 4.42
-5 -10 -21 23.48 3.98
-5 -10 -20 5.83 3.89
-5 -10 -20 5.23 3.73
-5 -10 -19 48.54 4.93
-5 -10 -19 54.05 4.86
5 -10 -19 37.27 2.73
-5 -10 -18 14.51 3.67
5 -10 -18 13.35 2.26
-5 -10 -18 17.54 4.06
-5 -10 -17 15.02 3.94
-5 -10 -17 14.08 3.16
5 -10 -17 10.09 2.41
-5 -10 -16 31.17 3.62
5 -10 -16 30.91 3.12
-5 -10 -16 28.44 4.41
-5 -10 -15 14.67 3.02
5 -10 -15 16.13 2.87
-5 -10 -15 19.79 4.1
-5 -10 -14 4.34 2.65
5 -10 -14 7.28 2.9
-5 -10 -14 11.3 3.85
-5 -10 -13 23.19 3.36
5 -10 -13 26.54 3.47
-5 -10 -13 32.97 4.59
-5 -10 -12 57.96 4.59
5 -10 -12 55.08 5.62
5 -10 -12 57.97 4.38
-5 -10 -12 50.7 5.09
5 -10 -11 12.77 3.87
-5 -10 -11 15.33 3.25
5 -10 -11 22.11 3.47
5 -10 -10 103.58 7.49
-5 -10 -10 125.47 6.81
5 -10 -10 117.14 6.21
-5 -10 -10 92.02 6.65
5 -10 -9 32.28 4.86
-5 -10 -9 40.47 4.38
-5 -10 -9 57.65 5.22
5 -10 -9 53.21 4.35
-5 -10 -8 18.59 3.67
5 -10 -8 17.94 4.19
5 -10 -8 24.1 3.56
-5 -10 -7 59.49 5.19
5 -10 -7 51.04 5.66
5 -10 -7 60.6 4.67
5 -10 -6 41.22 5.27
-5 -10 -6 41.94 4.88
5 -10 -5 34.04 4.94
-5 -10 -5 38.06 4.66
5 -10 -5 48.74 4.33
5 -10 -4 0.23 3.63
5 -10 -4 3.67 3.81
-5 -10 -4 6.84 3.61
5 -10 -3 213.05 11.66
-5 -10 -3 206.7 10.12
5 -10 -2 7.74 4.19
-5 -10 -2 10.47 3.92
5 -10 -2 6.03 4.28
5 -10 -1 63.5 6.69
5 -10 -1 69.93 6.86
-5 -10 -1 71.56 5.6
5 -10 0 36.09 5.64
5 -10 0 26.33 5.32
-5 -10 1 68.05 5.7
5 -10 1 68.71 6.88
5 -10 1 79.01 7.49
5 -10 2 2.22 4.54
-5 -10 2 49.27 4.91
-5 -10 2 5.69 3.5
5 -10 2 67.82 5.23
5 -10 2 10.24 4.95
-5 -10 3 234.29 11.44
5 -10 3 223.16 11.87
-5 -10 3 188.55 10.03
5 -10 3 191.85 10.13
5 -10 3 253.72 13.56
-5 -10 4 5.33 3.21
5 -10 4 5.37 4.37
-5 -10 5 35.29 4.65
-5 -10 5 43.51 4.59
5 -10 5 43.76 5.48
5 -10 5 53.1 5.12
-5 -10 6 43.76 5.09
-5 -10 6 41.31 4.57
5 -10 6 47.4 5.42
-5 -10 7 51.07 5.24
-5 -10 7 55.9 4.94
5 -10 7 64.52 5.66
-5 -10 8 23.64 4.26
-5 -10 8 16.79 3.24
5 -10 8 19.12 3.75
-5 -10 9 37.94 3.86
5 -10 9 29.76 2.39
-5 -10 9 37.07 4.85
5 -10 10 124.54 7.7
-5 -10 10 107.88 7.41
5 -10 11 51.73 5.36
-5 -10 11 13.8 4.29
5 -10 12 68.26 5.79
-5 -10 12 45.93 5.31
5 -10 13 38.8 4.97
-5 -10 13 22.24 4.57
-5 -11 -19 28.04 4.64
-5 -11 -18 9.4 4.14
-5 -11 -17 16.45 3.47
-5 -11 -17 16.63 4.31
-5 -11 -16 9.23 3.15
5 -11 -16 14.33 2.98
-5 -11 -16 10.91 4.24
-5 -11 -15 18.67 3.36
5 -11 -15 14.9 3.15
-5 -11 -15 18.06 4.45
-5 -11 -14 16.67 3.4
5 -11 -14 19.93 3.54
-5 -11 -14 18.78 4.48
-5 -11 -13 14.56 3.3
5 -11 -13 13.43 3.44
-5 -11 -13 22.44 4.54
-5 -11 -12 21.9 3.72
5 -11 -12 24.39 3.83
-5 -11 -12 25.18 4.58
-5 -11 -11 10.86 3.34
5 -11 -11 14.97 3.55
-5 -11 -11 21.42 4.35
-5 -11 -10 6.65 3.29
-5 -11 -10 16.13 4.09
5 -11 -10 7.81 3.31
-5 -11 -9 26.89 4.51
-5 -11 -9 29.76 4.23
5 -11 -9 25.59 3.77
5 -11 -8 30.09 5.24
-5 -11 -8 39.49 4.93
-5 -11 -8 36.84 4.68
5 -11 -8 39.15 4.22
5 -11 -7 32.46 5.11
-5 -11 -7 46.54 5.15
5 -11 -7 47.76 4.49
-5 -11 -7 40.61 4.87
5 -11 -7 29.62 5.04
5 -11 -6 11.51 4.23
-5 -11 -6 6.92 3.96
5 -11 -6 35.54 4.18
-5 -11 -6 35.12 4.75
5 -11 -6 4.03 3.95
5 -11 -5 67.68 5.3
5 -11 -5 58.46 6.4
-5 -11 -5 65 6.03
5 -11 -4 10.3 4.43
-5 -11 -4 11.91 4.1
5 -11 -4 9.6 4.44
5 -11 -3 32.74 4.46
-5 -11 -3 26.31 4.69
5 -11 -3 31.31 5.33
-5 -11 -2 44.98 5.71
5 -11 -2 33.17 5.93
5 -11 -2 29.65 5.5
-5 -11 -1 100.3 6.96
5 -11 -1 97.13 6.6
-5 -11 -1 102.46 7.61
5 -11 -1 92.6 8.3
5 -11 0 37.92 6.29
-5 -11 0 47.1 5.96
5 -11 0 32.22 5.88
-5 -11 1 96 7.71
5 -11 1 74.28 7.75
-5 -11 1 84.91 6.51
5 -11 1 90.38 8.59
5 -11 2 27.73 5.77
-5 -11 2 40.4 5.44
5 -11 2 46.76 7.04
-5 -11 2 46.16 5.2
-5 -11 3 28.96 4.61
-5 -11 3 23.32 4.48
5 -11 3 29.63 5.68
5 -11 3 23.85 6.48
5 -11 4 17.23 5.27
-5 -11 4 25.96 4.6
-5 -11 4 13.81 3.92
5 -11 4 13.67 5.69
5 -11 5 76.62 6.92
5 -11 5 74.38 6.23
-5 -11 5 61.14 5.79
5 -11 6 11.51 4.49
-5 -11 6 13.48 3.56
5 -11 7 50.86 5.13
-5 -11 7 44.77 4.7
-5 -11 8 36.66 4.11
5 -11 9 16.44 1.43
5 -12 -13 46.44 4.77
-5 -12 -12 15.02 3.82
5 -12 -12 16.9 4.04
-5 -12 -11 2.61 3.38
5 -12 -11 12.47 3.74
-5 -12 -10 55.13 5.3
5 -12 -10 46.57 4.74
-5 -12 -9 4.79 3.53
5 -12 -9 18.11 3.83
-5 -12 -8 9.86 3.82
5 -12 -8 16.67 3.96
-5 -12 -7 27.14 4.78
5 -12 -7 32.71 4.59
-5 -12 -6 53.11 5.93
5 -12 -6 52.4 5.3
-5 -12 -5 38.14 5.68
5 -12 -5 59 5.46
-5 -12 -4 52.66 6.11
5 -12 -4 61.16 5.66
5 -12 -3 12.14 5.24
-5 -12 -3 23.53 5.17
-5 -12 -2 12.4 4.61
5 -12 -2 5.67 4.97
-5 -12 -1 15.67 4.92
5 -12 -1 18.45 5.46
-5 -12 0 21.42 5.31
-5 -12 0 14.8 4.85
5 -12 0 19.51 5.55
-5 -12 1 19.21 4.8
5 -12 1 13.58 5.06
-5 -12 1 19.66 5.11
5 -12 2 7.36 5.14
-5 -12 2 10.51 4.54
5 -12 3 28.92 5.86
-5 -12 3 20.92 4.93
5 -12 4 59.78 6.79
-5 -12 4 54.61 5.94
-5 -12 5 37.72 5.07
-5 -12 6 46.09 5.03
-5 -12 7 24.15 4.01
-5 -13 -5 14 4.95
-5 -13 -4 19.44 4.97
-5 -13 -3 42.23 6.21
-5 -13 -2 10.54 5.07
-5 -13 -1 30.56 5.74
-5 -13 0 8.09 4.81
-6 0 -34 14.31 3.03
-6 0 -33 8.04 2.91
-6 0 -32 4.41 2.77
-6 0 -31 47.2 4.06
-6 0 -30 11.62 2.91
-6 0 -29 165.67 7.68
-6 0 -28 4.38 2.73
-6 0 -27 90.98 5.28
-6 0 -26 45.29 3.8
-6 0 -25 16.25 2.93
-6 0 -24 151.22 7.17
-6 0 -23 134.13 6.65
-6 0 -18 256.17 9.96
6 0 -18 245.73 12.27
-6 0 -17 647.76 21.39
6 0 -17 525.43 23.34
-6 0 -16 13.47 2.21
6 0 -16 10.29 3.32
6 0 -15 34.45 4.18
-6 0 -15 38.82 2.95
6 0 -14 218.61 10.54
-6 0 -14 234.47 8.87
6 0 -13 115.21 6.61
-6 0 -13 115.51 5.14
6 0 -12 789.03 28.55
-6 0 -12 800.44 26.93
6 0 -11 46.99 3.8
-6 0 -11 43.7 2.7
-6 0 -10 131.65 6.47
6 0 -10 130.93 6.61
-6 0 -10 133.15 5.47
6 0 -9 210.27 9
-6 0 -9 206.68 7.96
-6 0 -9 221.74 9.09
6 0 -8 161.17 7.09
-6 0 -8 157.14 6.29
-6 0 -8 160.42 7.22
6 0 -7 567.2 19.86
-6 0 -7 557.29 20.26
6 0 -6 211.12 8.26
-6 0 -6 206.21 8.75
6 0 -5 708.74 24.37
-6 0 -5 723.64 25.16
6 0 -4 876.12 28.93
-6 0 -4 836.69 29.72
6 0 -3 119 4.83
-6 0 -3 115.16 5.6
6 0 -2 178.33 6.74
-6 0 -2 181.09 7.64
6 0 -1 88.35 3.76
6 0 0 36.78 2.09
-6 0 0 32.97 2.22
6 0 1 88.88 3.7
-6 0 1 87.13 4.02
-6 0 2 172.04 6.85
6 0 2 180.29 6.58
-6 0 3 113.26 4.99
6 0 3 116.62 5.98
6 0 3 122.54 4.78
-6 0 4 824.9 29.19
6 0 4 902.58 28.94
-6 0 5 706.19 24.07
-6 0 6 198.26 7.83
-6 0 7 529.7 18.61
-6 0 8 162.74 6.89
6 0 8 161.54 7.84
-6 0 9 210.09 8.44
6 0 9 198.38 9.5
-6 0 10 138.23 6.11
6 0 10 118.64 7.07
-6 0 11 47.56 3.38
6 0 11 42.22 4.26
-6 0 12 810.92 28.33
6 0 12 809.81 29.64
-6 0 13 114.06 5.86
6 0 13 110.49 7.06
-6 0 14 235.02 9.95
6 0 14 229.02 11.22
-6 0 15 33.33 3.22
6 0 15 32.59 4.35
-6 0 16 13.41 2.53
6 0 16 14.15 3.72
-6 0 17 533.42 20.05
-6 0 18 216.18 9.89
-6 0 19 774.54 25.3
-6 0 19 701.48 27.42
-6 0 20 273.24 9.53
-6 0 20 251.59 11.74
-6 0 21 1.41 1.35
-6 0 21 3.86 2.67
-6 0 22 8.58 1.47
-6 0 22 8.61 2.83
-6 0 23 140.07 7.78
-6 0 23 136.57 5.02
-6 0 24 164.26 8.49
-6 0 24 144.25 5.09
-6 0 25 13.42 3.36
6 0 25 13.47 3.41
-6 0 26 49.83 4.82
6 0 26 35.37 4.3
-6 0 27 85.09 6.28
6 0 27 71.29 5.59
6 0 28 3.28 3.12
6 0 29 133.96 7.7
6 0 30 4.73 3.22
6 0 31 46.15 4.77
6 0 32 6.3 3.28
6 0 33 6.78 3.22
-6 1 -34 2.36 3.02
-6 -1 -34 2.84 2.65
-6 1 -33 39.17 4.03
-6 -1 -33 41 3.71
-6 -1 -32 28.92 3.28
-6 1 -32 25.53 3.66
-6 -1 -31 110.41 5.85
-6 1 -31 113.68 6.37
-6 -1 -30 26.22 3.25
-6 1 -30 16.49 3.26
-6 -1 -29 11.31 2.79
-6 1 -29 14.62 3.1
-6 -1 -28 85.57 4.92
-6 1 -28 75.2 5.01
-6 -1 -27 26.36 3.21
-6 1 -27 33.94 3.6
-6 -1 -26 25.11 3.18
-6 1 -26 22.71 3.28
-6 1 -25 112.78 6.02
-6 -1 -25 108.53 5.84
-6 -1 -24 11.52 2.64
-6 1 -24 14.41 2.9
-6 -1 -23 61.35 4.04
-6 1 -23 59.47 4.39
-6 -1 -22 320.26 11.99
6 -1 -22 289 14.96
6 -1 -21 116.16 8.34
6 -1 -20 139.85 8.91
-6 1 -19 79.65 4.94
6 -1 -19 67.06 6.27
-6 1 -18 388.05 14.48
6 -1 -18 373.61 16.42
6 -1 -17 14.28 3.68
-6 1 -17 17.65 2.63
-6 -1 -17 15.05 2.14
6 -1 -16 272 12.38
-6 1 -16 283.61 10.82
-6 -1 -16 275.37 10.35
6 -1 -15 449.6 17.79
-6 -1 -15 442 15.81
-6 1 -15 461.83 16.25
6 -1 -14 45.16 4.12
-6 -1 -14 45.43 2.83
-6 1 -14 44.54 3.47
-6 1 -14 42.06 3.24
6 -1 -13 645.52 22.04
-6 -1 -13 567.2 20.29
-6 1 -13 591.65 21.31
-6 1 -13 598.31 20.7
6 -1 -12 1.86 2.07
-6 -1 -12 1.78 1.44
-6 1 -12 3.13 1.64
-6 1 -12 -0.06 1.84
6 1 -11 4.26 2.59
6 -1 -11 3.83 2.05
-6 -1 -11 4.39 1.46
-6 1 -11 4.85 1.57
-6 1 -11 5.74 1.85
6 1 -10 72.69 5.3
6 -1 -10 89.49 4.77
-6 -1 -10 77.91 3.8
-6 1 -10 86.66 4.13
-6 1 -10 77.32 4.36
6 1 -9 518.12 20.6
6 -1 -9 585.84 19.97
-6 -1 -9 563.2 19.09
-6 1 -9 545.77 19.82
6 1 -8 2.99 2.45
-6 -1 -8 -0.18 1.33
6 -1 -8 1.41 1.48
-6 1 -8 0.3 1.45
-6 1 -7 446.11 16.58
6 -1 -7 483.92 16.49
-6 -1 -7 453.88 15.89
6 1 -7 453.59 17.17
6 1 -6 94.23 5.28
-6 -1 -6 102.01 5.41
6 1 -6 92.57 5.06
-6 1 -6 99.98 4.8
6 -1 -6 97.17 4.63
6 1 -5 24.61 2.73
-6 -1 -5 26.2 2.81
-6 1 -5 25.78 2.31
6 1 -5 26.66 2.47
6 -1 -5 27.82 2.2
6 1 -4 94.56 5.01
6 1 -4 104.78 5.36
-6 -1 -4 106.12 5.48
6 -1 -4 104.05 4.69
6 1 -3 830.67 28.76
6 1 -3 853.97 29.55
-6 -1 -3 860.97 29.52
6 -1 -3 852.2 28.69
6 1 -2 157.38 6.24
6 -1 -2 148.42 6.22
-6 -1 -2 154.82 6.99
6 1 -1 6.66 1.38
-6 1 -1 3.54 1.31
-6 -1 -1 4.92 1.82
-6 -1 -1 4.83 1.02
6 -1 -1 4.14 1.32
6 1 0 3.77 1.22
-6 1 0 3.12 1.24
-6 -1 0 3.35 1.69
6 -1 0 2.1 1.52
-6 -1 0 3.5 1.02
6 -1 0 3.14 1.38
6 -1 1 4.75 1.68
-6 1 1 5.47 1.39
6 1 1 5.35 1.05
-6 -1 1 5.63 1.13
6 -1 1 5.75 1.48
-6 1 1 4.91 1.47
6 -1 2 147.37 6.74
-6 1 2 152.5 5.88
6 1 2 154.55 5.4
-6 -1 2 150.16 5.8
-6 1 2 141.64 6.38
6 -1 2 159.58 6.37
6 -1 3 872.03 29.07
-6 1 3 854.8 27.92
6 1 3 811.84 27.3
-6 -1 3 828.54 27.93
6 -1 3 869.73 28.47
6 -1 3 880.78 28.15
-6 1 3 824.06 28.62
-6 1 4 99.83 4.26
6 -1 4 105.23 5.28
-6 -1 4 99.92 4.36
6 1 4 100.74 3.59
-6 1 4 101.84 4.95
6 -1 4 106.43 4.52
-6 1 5 25.18 1.87
6 -1 5 26.71 2.15
6 -1 5 25.41 2.61
6 1 5 28.38 1.27
-6 -1 5 28.26 2.05
-6 1 5 25.59 2.37
-6 -1 6 98.58 4.49
-6 1 6 92.61 4.76
6 1 6 102.53 3.65
6 -1 6 102.26 4.5
-6 1 6 90.02 4.03
6 -1 7 487.12 16.24
-6 1 7 462.06 15.73
6 1 7 458.39 17.93
-6 1 7 433.43 16.57
-6 -1 7 461.81 16.38
6 -1 8 1.55 1.5
-6 1 8 0.78 1.07
-6 -1 8 1.53 1.58
6 1 8 1.24 2.48
6 -1 9 575.64 19.74
-6 1 9 558.94 19.06
6 1 9 562.2 21.68
6 1 9 572.22 19.34
-6 -1 9 577.11 20.16
6 -1 10 78.19 3.98
-6 1 10 74.5 3.32
6 -1 10 79.25 4.88
6 1 10 75.82 5.65
-6 -1 10 79.69 4.45
6 1 10 84.93 3.85
6 -1 11 5.9 1.67
-6 1 11 2.14 0.98
-6 -1 11 6.01 1.96
6 1 11 3.76 2.87
6 -1 11 3.95 2.28
6 1 11 6.59 1.65
6 -1 12 4.07 1.86
-6 1 12 2.28 1.03
-6 -1 12 3.64 2.02
6 1 12 0.17 3.08
6 -1 12 2.73 2.45
6 1 12 1.96 1.58
6 -1 13 635.22 20.98
-6 1 13 608.61 20
6 1 13 630.05 23.8
6 -1 13 621.24 22.79
6 1 13 598.33 20.9
6 -1 14 49.85 3.27
-6 1 14 46.33 3.66
6 -1 14 48.22 4.54
6 1 14 43.68 5.09
6 1 14 44.52 3.28
-6 -1 14 41.46 3.74
6 -1 15 489.89 16.35
6 1 15 419.82 16.3
-6 -1 15 419.23 17.15
-6 1 15 475.22 17.4
6 1 15 472.82 19.35
6 -1 15 457.09 18.25
6 1 16 289.64 14
6 -1 16 296.09 11.01
-6 1 16 284.24 12.01
6 -1 16 290.2 13.05
-6 -1 16 276.44 11.99
-6 -1 17 13.64 2.93
-6 1 17 18.06 2.91
6 -1 17 21.89 2.73
-6 -1 18 406.58 16.05
-6 1 18 405.42 13.45
-6 1 18 394.46 16.06
6 -1 18 410.19 14.79
-6 1 18 400.83 13.33
-6 1 19 53.45 2.17
-6 -1 19 80.91 5.26
6 -1 19 82.13 4.19
-6 1 19 70.3 5.01
-6 1 19 58.77 2.26
-6 -1 20 188.39 8.93
-6 -1 20 169.6 6.91
6 -1 20 175.32 7.54
-6 -1 21 150.99 7.82
-6 -1 21 143.49 5.71
-6 -1 22 332.78 13.73
-6 -1 22 334.76 11.43
6 1 22 295.37 12.43
6 1 23 54.37 4.37
-6 -1 23 65.44 3.46
-6 -1 23 66.11 5.37
-6 1 23 64.86 5.39
-6 -1 24 14.52 2.09
6 1 24 13.14 2.84
-6 -1 24 14.69 3.47
-6 1 24 12.93 3.36
6 -1 25 84.73 6.99
6 1 25 93.56 5.79
-6 -1 25 116.61 4.84
-6 -1 25 103.6 6.8
-6 1 25 109.99 7.11
6 -1 26 21.35 4.42
-6 -1 26 24.47 2.2
-6 -1 26 27.06 4.02
6 1 26 20.19 3.2
-6 1 26 23.89 4.03
6 -1 27 20.01 4.47
-6 1 27 26.71 4.16
-6 -1 27 26.46 4.19
6 1 27 19.49 3.26
-6 -1 27 29.03 2.12
6 1 28 71.98 5.22
-6 -1 28 77.86 3.42
6 -1 28 63.46 6.27
6 1 29 11.77 3.1
-6 -1 29 10.54 1.39
6 -1 29 11.77 4.15
6 1 30 16.82 3.32
-6 -1 30 9.97 0.96
6 -1 30 12.98 4.33
6 -1 31 90.72 7.18
6 1 31 98.81 6.37
6 -1 32 18.21 4.66
6 1 32 26.34 3.98
6 1 33 33.9 4.23
6 1 34 0.63 3.33
-6 2 -34 18.78 3.83
-6 2 -33 15.64 3.65
-6 -2 -33 11.87 2.73
-6 2 -33 14.04 2.95
-6 2 -32 7 2.71
-6 2 -32 7.72 3.32
-6 -2 -32 10.01 2.54
-6 2 -31 7.53 2.68
-6 -2 -31 8.08 2.55
-6 2 -31 10.49 3.26
-6 2 -30 15.62 3
-6 -2 -30 15.45 2.76
-6 2 -30 12.36 3.21
-6 2 -29 11.85 2.74
-6 -2 -29 9.13 2.63
-6 2 -29 7.67 3.1
-6 2 -28 8.98 2.73
-6 -2 -28 6.87 2.52
-6 2 -28 8.04 2.98
-6 2 -27 90.95 5.8
-6 2 -27 94.21 5.77
-6 -2 -27 97.44 5.38
-6 2 -26 183.92 8.78
-6 2 -26 189.64 8.61
-6 -2 -26 191.29 8.14
-6 2 -25 78.97 5.19
-6 2 -25 85.83 5.27
-6 -2 -25 85.66 4.75
-6 2 -24 75.92 5.09
-6 2 -24 90.54 5.33
-6 -2 -24 90.09 4.7
6 -2 -23 10.13 4.83
-6 2 -23 10.29 2.47
-6 -2 -23 9.01 2.34
6 -2 -22 3.73 4.16
-6 2 -22 4.08 2.18
-6 -2 -22 9.08 4.5
-6 -2 -22 3.04 2.17
6 -2 -21 17.59 4.66
-6 -2 -21 21.39 2.67
-6 -2 -21 28.68 5.43
-6 2 -21 21.59 2.87
-6 2 -20 422.7 15.82
-6 -2 -20 421.6 18.67
-6 2 -20 412.57 15.71
6 -2 -20 398.29 17.7
-6 2 -19 59.68 4.03
-6 -2 -19 53.96 5.95
-6 2 -19 60.77 4.26
6 -2 -19 55.37 5.47
-6 2 -18 16.8 2.81
6 -2 -18 14.53 3.66
-6 2 -17 81.37 4.85
6 -2 -17 84.99 5.92
6 -2 -16 29.51 3.82
-6 2 -16 25.99 3.1
-6 -2 -16 32.8 2.46
6 -2 -15 93.32 5.83
-6 -2 -15 91.96 4.33
-6 2 -15 93.23 5.12
6 -2 -14 280.53 11.52
-6 -2 -14 275.99 10
-6 2 -14 254.17 10.36
-6 2 -14 260.02 10.61
6 -2 -13 110.16 6.02
-6 -2 -13 107.28 4.78
-6 2 -13 107.04 5.18
-6 2 -13 106.72 5.43
6 -2 -12 145.97 7
-6 -2 -12 148.57 6.02
-6 2 -12 149.44 6.61
-6 2 -12 140.71 6.28
-6 -2 -11 20.55 2.03
-6 2 -11 21.22 2.09
-6 2 -11 24.49 2.56
6 -2 -11 26.12 2.72
6 -2 -10 54.57 3.62
-6 2 -10 57.43 3.34
6 -2 -9 219.87 9.08
6 -2 -8 201.23 8.39
6 -2 -7 1371.53 46.13
6 -2 -6 90.24 4.73
6 2 -6 92.26 5.11
6 -2 -5 1017.87 34.8
6 2 -5 1034.89 35.42
6 -2 -4 813.31 27.86
-6 -2 -4 787.89 28.77
6 2 -4 821.39 28.5
6 -2 -3 32.11 2.63
6 2 -3 35.36 3.05
-6 -2 -3 33.55 3.3
6 -2 -3 32.34 2.07
6 2 -2 648.3 23.27
-6 -2 -2 634.27 23.16
-6 -2 -2 654.25 21.06
6 -2 -2 630.35 22.47
6 -2 -2 622.1 21.63
-6 -2 -1 140.42 6.87
-6 -2 -1 147.95 5.22
6 -2 -1 146.31 6.5
-6 2 -1 159.37 6.09
6 -2 -1 138.67 5.7
-6 -2 0 0.37 1.72
6 -2 0 2.31 1.31
-6 2 0 4.94 1.69
-6 -2 0 0.4 0.83
6 -2 0 1.66 1.66
-6 -2 1 144.42 5.55
-6 2 1 165.12 6.14
6 -2 1 145.34 5.89
-6 -2 1 147.08 6.85
6 -2 1 143.52 6.55
-6 -2 2 664.54 21.71
-6 2 2 644.41 21.87
6 -2 2 635.67 21.84
-6 -2 2 628.14 22.85
6 -2 2 632.8 22.61
-6 -2 3 36.38 2.35
6 -2 3 35.64 2.43
-6 2 3 41.19 2.66
6 -2 3 33.69 2.77
-6 -2 3 33.9 2.85
-6 2 3 33.72 2.89
-6 -2 4 807.02 27.16
6 -2 4 780.71 26.9
-6 2 4 797.47 26.77
6 -2 4 823.58 27.7
-6 2 4 799.33 27.79
-6 -2 5 1006.49 32.08
6 -2 5 957.33 31.65
6 -2 5 1013.35 32.38
-6 2 5 964.25 32.64
-6 -2 6 95.99 4.76
6 -2 6 86.2 4.26
-6 2 6 86.27 4.03
6 -2 6 87.79 4.57
-6 2 7 1315.84 42.31
6 -2 7 1236.06 42.64
-6 -2 7 1297.18 43.34
6 -2 8 193.42 7.82
-6 -2 8 180.7 8.36
6 -2 9 199.46 8.09
-6 -2 9 179.84 8.75
-6 2 10 57.34 2.58
6 -2 10 53.74 3.16
6 2 10 45.38 2.07
6 2 10 52.7 5.13
-6 -2 10 48.24 3.8
6 -2 11 22.32 2.22
-6 2 11 24.7 1.68
6 2 11 20.06 1.4
6 -2 11 20.56 2.72
6 2 11 25.46 4.24
-6 -2 11 24.4 3.08
-6 2 12 164.76 5.64
6 -2 12 148.63 6.37
6 2 12 139.76 5.61
6 -2 12 140.85 7.17
6 2 12 154.65 9.06
-6 -2 12 156.52 7.49
6 -2 13 119.41 5.3
6 2 13 114.34 7.96
6 -2 13 102.76 6.12
-6 -2 13 115.45 6.29
6 -2 14 283.89 10.61
-6 2 14 275.35 11.54
6 2 14 277.22 13.77
6 -2 14 263.16 11.8
-6 -2 14 293.78 11.99
6 -2 15 103.14 4.94
-6 2 15 93.86 5.6
6 2 15 101.63 7.8
-6 -2 15 105.5 6.16
-6 -2 16 31.28 3.67
6 -2 16 38.17 2.96
-6 2 16 28.29 3.2
-6 -2 17 89.74 5.87
6 -2 17 89.69 4.61
-6 2 17 85.11 5.52
-6 -2 18 14.81 3.31
6 -2 18 16.87 2.52
-6 2 18 11.45 2.75
-6 -2 19 65.72 5.22
-6 2 19 58.18 4.95
6 -2 19 71.58 4.13
-6 -2 20 455.92 17.76
-6 -2 20 436.59 15.7
-6 2 20 427.67 17.6
6 -2 20 434.58 15.96
-6 -2 21 30.82 4.18
-6 -2 21 20.47 2.58
6 -2 21 33.45 3.21
-6 2 21 20.31 3.6
-6 -2 22 5.8 3.1
-6 2 22 1.96 2.71
-6 -2 22 4.19 2.01
6 2 23 11.87 2.58
-6 -2 23 7.73 3.23
-6 2 23 7.13 2.95
-6 -2 23 9.31 2.16
-6 -2 24 86.31 6.3
6 2 24 86.71 5.22
-6 -2 24 90.85 4.56
-6 -2 25 83.33 6.36
6 -2 25 88.1 5.04
-6 2 25 81.92 6.4
6 2 25 84.54 5.4
-6 -2 25 87.61 4.66
6 -2 26 206.88 11.58
-6 -2 26 191.12 10.12
6 -2 26 185.25 8.32
6 2 26 198.04 9.11
-6 2 26 175.42 10.11
-6 -2 26 195.17 7.98
6 -2 27 103.48 5.59
6 2 27 96.94 6.14
-6 2 27 101.77 7.34
-6 -2 27 105.06 5.15
6 -2 27 103.17 8.36
-6 -2 27 87.51 6.84
6 2 28 7.2 2.91
-6 -2 28 6.34 2.2
6 -2 28 5.97 4.6
6 2 29 10.66 3.12
-6 -2 29 7.7 2.11
6 -2 29 11.18 4.9
6 2 30 12.56 3.32
-6 -2 30 14.02 2.26
6 -2 30 9.72 4.97
6 2 31 7.4 3.21
-6 -2 31 9.79 2
6 -2 31 5.18 4.57
-6 -2 32 7.36 1.72
6 2 32 7.53 3.33
-6 -2 33 11.47 1.65
6 2 33 12.57 3.6
6 2 34 20.01 4.02
6 3 -35 27.17 3.79
-6 3 -34 0.26 3.35
-6 3 -33 6.92 3.53
-6 -3 -32 18.19 2.66
-6 3 -32 12.47 3.8
-6 3 -32 14.54 2.33
-6 -3 -31 164.27 6.96
-6 3 -31 154.79 8.27
-6 3 -31 146.53 6.94
-6 -3 -30 9.21 2.73
-6 3 -30 11.1 3.6
-6 3 -30 10.7 2.3
-6 -3 -29 127.18 10.66
-6 3 -29 106.08 5.5
-6 -3 -29 110.16 5.67
-6 3 -29 113.01 6.7
-6 -3 -28 16.31 5.83
6 -3 -28 12.83 5.87
-6 3 -28 20.21 2.53
-6 -3 -28 20.48 2.92
-6 3 -28 24.07 3.65
6 -3 -27 0.29 4.79
-6 3 -27 1.3 1.86
-6 -3 -27 0.64 2.34
-6 3 -27 3.21 2.93
6 -3 -26 7.13 5.16
-6 3 -26 5.72 1.94
-6 -3 -26 4.64 2.25
-6 3 -26 6.5 3.22
6 -3 -25 97.28 8.36
-6 3 -25 83.54 4.73
-6 -3 -25 93.24 4.83
-6 3 -25 97.91 5.79
-6 3 -24 2.21 1.86
6 -3 -24 3.8 4.69
-6 -3 -24 2.3 2.3
-6 -3 -24 3.74 4.9
6 -3 -23 220.68 12.11
-6 -3 -23 223.6 8.76
-6 3 -23 215.95 9.01
-6 -3 -23 225.18 13.09
6 -3 -22 25.69 4.93
-6 -3 -22 25.01 2.65
-6 3 -22 29.66 2.63
-6 -3 -22 24.81 5.37
6 -3 -21 8.32 3.85
-6 -3 -21 7.6 2.03
-6 3 -21 8.45 1.82
-6 -3 -21 8.57 4.27
-6 3 -20 25.6 2.39
-6 -3 -20 24.46 2.43
6 -3 -20 28.42 4.36
-6 3 -20 22.89 3.29
-6 -3 -20 29.71 5.23
6 -3 -19 -0.16 3.16
-6 3 -19 1.1 1.48
-6 3 -19 2.63 2.57
6 -3 -18 282.62 12.79
-6 3 -18 288.89 10.85
-6 3 -18 283.33 11.59
-6 -3 -18 292.56 14.41
6 -3 -17 6.36 2.99
-6 3 -17 6.82 1.68
-6 3 -17 12.15 2.87
-6 -3 -17 6.08 3.88
6 -3 -16 290.73 12.39
-6 3 -16 288.89 11.6
-6 -3 -16 285.66 13.92
6 -3 -15 59.65 4.42
-6 -3 -15 65.41 6.06
-6 3 -15 64.24 4.23
-6 -3 -15 50.16 3.19
-6 -3 -14 21.11 2.19
-6 3 -14 31.09 3.24
6 -3 -14 25.64 3.09
6 -3 -13 134.73 6.69
-6 3 -13 130.52 6.43
6 -3 -12 124.2 6.27
-6 3 -12 117 5.95
6 -3 -11 3.79 1.98
-6 3 -11 6.2 2.31
6 -3 -10 120.49 6.15
6 -3 -9 164.32 7.5
6 -3 -8 94.07 5.09
6 -3 -7 284.46 9.98
6 -3 -7 280.46 11.25
6 -3 -6 231.94 8.35
6 -3 -6 230.14 9.6
6 -3 -5 32.85 2.11
6 -3 -5 28.16 2.84
6 -3 -4 144.67 6.71
6 -3 -4 143.31 5.64
-6 -3 -3 187.95 6.58
6 -3 -3 195.14 7.24
6 -3 -3 203.71 8.39
-6 -3 -2 23.37 1.69
6 -3 -2 31.97 2.21
-6 -3 -2 22.57 2.85
6 -3 -2 23.09 2.63
-6 -3 -1 398.26 13.41
6 -3 -1 360.22 13.45
-6 -3 -1 404.24 15.16
6 -3 -1 394.52 14.76
-6 -3 0 46.52 2.85
-6 -3 0 43.16 3.65
6 -3 0 40.69 3.58
-6 -3 1 383.23 14.06
6 -3 1 370.88 12.74
-6 -3 1 362.16 12.99
6 -3 1 386.33 14.01
-6 -3 2 20.03 2.32
6 -3 2 24.09 2.2
-6 3 2 23.62 2.44
-6 -3 2 24.56 2.68
-6 -3 3 166.89 7.69
6 -3 3 190.65 7.34
-6 3 3 183.7 7.39
-6 -3 3 199.86 8.23
-6 -3 4 132.61 6.6
6 -3 4 139.73 6.03
-6 3 4 150.85 6.11
-6 -3 4 142.89 6.66
6 -3 4 155.67 6.47
-6 -3 5 28.86 3.05
6 -3 5 28.51 2.47
-6 3 5 33.11 2.51
6 -3 5 30.44 2.6
-6 -3 6 231.59 9.73
6 -3 6 206.32 8.7
-6 3 6 235.71 8.65
6 -3 6 240.1 9.12
-6 -3 7 288.45 11.42
-6 3 7 286.57 10.05
6 -3 7 277.85 10.53
-6 -3 8 100.19 5.69
6 -3 8 102.27 4.74
-6 3 8 93.33 4.32
6 -3 8 92.77 4.71
-6 -3 9 169.49 7.95
6 -3 9 153.54 6.64
-6 3 9 157.22 6.16
-6 -3 10 129.48 6.86
-6 3 10 114.13 4.82
6 -3 10 127.3 5.57
-6 -3 11 5.83 2.71
6 -3 11 9.28 2.07
-6 3 11 5.23 1.28
6 3 11 7.97 3.79
6 -3 12 110.43 5.24
6 3 12 109.03 7.9
-6 3 12 106.48 6.01
-6 -3 12 123.75 6.79
6 -3 13 137.57 6.05
-6 -3 13 135.91 7.49
6 3 13 127.13 9.01
-6 3 13 131.14 6.93
-6 -3 14 25 3.78
6 -3 14 31.68 2.81
6 3 14 28.84 5.02
-6 3 14 25.43 3.11
-6 -3 15 66 5.18
-6 3 15 56.08 4.38
6 -3 15 59.96 3.74
6 -3 16 290.75 11.43
-6 -3 16 296.26 11.59
-6 -3 16 314.45 13.33
6 -3 16 314.41 12.46
-6 3 16 294.4 12.71
-6 -3 17 7.3 3.48
6 3 17 6.7 1.85
-6 3 17 3.03 2.69
-6 -3 18 294.1 13.14
6 3 18 292.76 11.08
-6 3 18 290.01 12.73
6 -3 18 286.89 11.25
-6 -3 19 3.62 3.45
-6 3 19 3.18 2.63
6 -3 19 8.31 2.5
-6 -3 20 25.48 4.18
-6 3 20 25.24 3.72
6 -3 20 30.07 3.17
-6 -3 21 9.48 3.77
-6 3 21 11 3.3
6 -3 21 12.08 2.66
-6 -3 21 10.82 2.55
-6 -3 22 33.49 4.71
-6 3 22 28.37 4.04
-6 -3 22 30.46 3.1
-6 3 23 227.83 11.58
6 3 23 223.86 9.97
-6 -3 23 223.39 11.47
-6 -3 23 239.42 9.45
-6 -3 24 6.07 3.61
-6 3 24 4 3.46
6 3 24 2.41 2.54
-6 -3 24 1.41 2.39
-6 -3 25 89.86 6.88
-6 3 25 74.45 6.48
6 3 25 84.59 5.61
-6 3 26 6.37 3.44
6 -3 26 4.31 2.72
-6 -3 26 5.77 3.74
6 3 26 5.16 2.7
-6 -3 26 4.85 2.54
6 -3 27 -3.04 5.19
6 -3 27 2.9 2.65
6 3 27 3.25 2.66
-6 -3 27 0.74 2.52
6 -3 28 22.86 3.34
6 3 28 20.17 3.6
-6 -3 28 22.09 3.11
6 -3 29 106.95 9.66
6 3 29 126.76 7.43
-6 -3 29 126.8 6.3
6 -3 29 119.75 6.44
6 3 30 17.95 4.02
-6 -3 30 15.42 3.1
6 -3 30 10.65 3.37
6 -3 31 156.1 7.83
-6 -3 31 157.24 7.14
6 3 31 177.88 9.2
-6 -3 32 17.31 2.77
6 3 32 17.09 4.08
-6 -3 33 3.13 2.31
6 3 33 2.91 3.28
6 3 34 0.88 3.45
6 3 35 24.62 4.6
6 4 -33 19.85 3.38
6 4 -32 20.26 3.43
6 4 -31 34.07 4.05
-6 -4 -31 29.07 2.92
-6 4 -31 22.07 4.32
6 4 -30 39.51 4.22
-6 4 -30 32.85 4.6
-6 -4 -30 36.42 3.27
6 4 -29 30.55 3.9
-6 4 -29 21.43 3.98
-6 -4 -29 24.22 2.96
6 -4 -29 21.77 6.49
6 4 -28 10.89 3.02
-6 4 -28 8.67 3.56
-6 -4 -28 7.85 2.37
6 -4 -28 11.49 5.72
6 4 -27 46.42 4.57
6 -4 -27 33.46 6.48
-6 4 -27 43.55 4.59
-6 -4 -27 43.43 3.29
6 -4 -26 184.56 12.01
-6 -4 -26 215.39 8.47
-6 4 -26 195.98 9.64
6 4 -26 213.81 10.12
-6 -4 -25 2.21 5.16
6 -4 -25 4.33 4.76
-6 4 -25 9.59 3.52
-6 -4 -25 9.63 2.36
6 -4 -24 143.39 9.57
-6 -4 -24 140.19 6.3
-6 -4 -24 137.89 10.83
6 -4 -23 53.54 6.13
-6 -4 -23 53.38 3.43
-6 -4 -23 56.98 7.33
6 4 -23 71.06 5.15
6 -4 -22 76.41 6.79
-6 -4 -22 79.27 4.22
-6 -4 -22 82.88 8.2
6 4 -22 100.92 5.97
6 -4 -21 51.86 5.5
-6 4 -21 59.75 4.62
-6 -4 -21 45.39 3.19
-6 -4 -21 49.28 6.75
6 -4 -20 190.2 9.94
-6 4 -20 193.6 8.79
-6 -4 -20 180.65 7.44
-6 -4 -20 187.33 11.73
6 -4 -19 89.91 6.37
-6 4 -19 96.9 5.69
-6 -4 -19 87.69 4.48
-6 -4 -19 101.42 8.36
6 -4 -18 29.55 3.95
-6 4 -18 29.2 3.53
-6 -4 -18 22.5 2.52
-6 -4 -18 28.52 5.55
6 -4 -17 290.77 12.33
-6 4 -17 278.28 11.66
-6 -4 -17 284.29 14.53
6 -4 -16 64.38 4.84
-6 -4 -16 65.78 6.61
-6 4 -16 66.41 4.68
6 -4 -15 53.86 4.34
-6 -4 -15 61.7 6.06
-6 4 -15 54.57 4.22
-6 -4 -14 39.39 5
6 -4 -14 34.65 3.55
-6 4 -14 39.54 3.65
6 -4 -13 3.47 2.17
-6 -4 -13 6.32 3.52
-6 4 -13 6.67 2.4
6 -4 -12 24.02 3.01
-6 4 -12 30.1 3.15
6 -4 -11 118.07 6.2
-6 4 -11 114.69 5.9
6 -4 -10 11.83 2.4
-6 4 -10 19.55 2.72
6 -4 -9 98.42 5.46
-6 4 -9 94.23 5.27
6 -4 -9 98.27 4.09
6 -4 -8 118.37 4.75
6 -4 -8 116.72 6.18
6 -4 -7 41.27 2.36
6 -4 -7 38.79 3.4
6 -4 -6 6.65 2.05
6 -4 -6 6.13 1.34
6 -4 -5 3.46 1.99
6 -4 -5 2.57 1.3
-6 -4 -4 670.44 22.11
6 -4 -4 666.26 23.97
6 -4 -4 652.27 22.46
6 -4 -3 3.92 2.14
6 -4 -3 6.04 1.78
6 -4 -2 877.41 29.29
6 -4 -2 796.45 27.65
-6 -4 -1 62.67 4.62
6 -4 -1 58.93 4.35
6 -4 -1 73.09 3.71
-6 -4 0 3.77 2.09
6 -4 0 3.05 1.62
6 -4 0 2.36 2.1
6 -4 1 70.92 3.81
6 -4 1 70.81 4.7
-6 -4 1 70.63 4.69
6 -4 2 823.32 28.43
-6 -4 2 865.03 29.72
6 -4 3 36.55 2.94
-6 -4 3 1.34 1.8
6 -4 4 617.85 22.06
-6 -4 4 670.63 23.03
-6 -4 5 3.19 1.71
6 4 5 3.35 2.88
-6 4 5 4.2 1.65
-6 -4 6 8.23 1.88
6 -4 6 8.54 1.65
-6 4 6 6.49 1.58
6 -4 6 13.11 2.32
6 -4 7 46.7 3.39
-6 4 7 41.76 2.7
6 -4 7 43.72 2.96
-6 -4 8 134.5 7.25
6 -4 8 127.23 5.94
-6 4 8 119.48 5.22
6 -4 8 130.33 5.72
6 4 9 94.37 7.31
6 -4 9 109.78 5.11
-6 -4 9 85.92 6.11
-6 4 9 92.76 4.25
-6 4 9 102.26 5.89
-6 -4 10 18.16 3.65
6 -4 10 21.22 2.57
-6 4 10 12.92 2.66
6 4 10 16.57 3.93
6 -4 11 116.14 5.61
-6 -4 11 111.92 7.07
6 4 11 118.14 8.31
-6 4 11 116.45 6.5
-6 -4 12 30.47 4.15
6 -4 12 35.99 3.04
-6 4 12 28.91 3.31
6 4 12 27.15 4.76
6 -4 13 9.12 2.38
-6 4 13 5.88 2.38
-6 -4 13 6.23 3.28
-6 -4 14 39.56 4.88
6 -4 14 46.64 3.39
-6 4 14 37.88 3.84
6 -4 14 36.69 3.19
6 -4 15 65.29 4.09
6 -4 15 61.44 3.99
-6 -4 15 53.9 5.44
6 4 15 53.41 3.15
-6 4 15 58.73 4.74
-6 -4 15 57.39 4.05
-6 -4 16 75.09 6.13
6 -4 16 63.19 4.22
-6 4 16 61.02 4.92
6 4 16 62.67 3.6
-6 -4 16 63.22 4.34
-6 -4 17 284.81 13.36
6 -4 17 284.34 11.19
-6 4 17 278.94 12.58
6 4 17 279.03 10.67
-6 -4 17 283.76 11.39
-6 4 18 31.61 4.01
6 4 18 30.08 2.79
-6 -4 18 34.44 4.93
6 -4 18 39.84 3.58
6 4 19 91.9 4.92
-6 4 19 95.28 6.54
-6 -4 19 104.12 7.4
6 -4 19 99.29 5.41
-6 4 20 193.37 10.14
-6 -4 20 206.88 10.94
6 -4 20 197.69 8.64
-6 -4 21 52.5 5.87
6 -4 21 56.98 4.27
-6 4 21 57.19 5.36
-6 -4 21 52.96 4.17
-6 -4 22 80.55 6.93
6 -4 22 88.88 5.19
-6 -4 22 79.11 5.08
-6 4 22 94.66 6.75
-6 -4 23 60.65 6.27
-6 -4 23 51.52 4.06
-6 4 23 49.53 5.41
-6 -4 24 148.23 9.43
-6 -4 24 148.17 7.25
-6 4 24 154.74 9.27
6 4 24 155.35 7.72
-6 -4 25 15.88 4.94
6 4 25 10.42 3.2
-6 4 25 11.47 4.2
-6 -4 25 11.03 2.99
6 -4 26 207.92 9.23
6 4 26 221.91 9.99
-6 -4 26 206.59 9.1
6 -4 27 52.4 4.35
6 4 27 42.84 4.55
-6 -4 27 45.57 4.11
6 -4 28 12.02 3.29
6 4 28 10.72 3.32
-6 -4 28 10.93 3.18
6 4 29 27.24 4.05
-6 -4 29 29.31 3.79
6 -4 30 32.22 3.98
6 4 30 41.97 4.81
-6 -4 30 34.62 4.09
6 -4 31 23.3 3.89
6 4 31 32.15 4.62
-6 -4 31 31.67 3.85
6 -4 32 20.81 3.79
6 4 32 26.21 4.42
-6 -4 32 21.54 3.45
6 -4 33 22.98 3.91
6 4 33 20.21 4.34
-6 -4 33 21.81 3.31
6 -4 34 11.46 3.56
6 5 -31 73.78 4.9
-6 -5 -30 -1.26 2.4
6 5 -30 1.95 2.37
-6 -5 -29 73.78 4.15
6 5 -29 76.13 5.01
6 5 -28 48.45 4.14
-6 5 -28 48.29 5.05
-6 -5 -28 49.41 3.43
6 5 -27 9.24 2.69
6 -5 -27 11.55 5.19
-6 -5 -27 11.64 2.45
-6 5 -27 11.27 3.84
-6 -5 -26 34.89 2.93
-6 5 -26 38.11 4.49
6 -5 -26 29.3 5.57
-6 -5 -25 29.04 2.75
-6 5 -25 26.54 4.2
6 -5 -25 34.14 5.62
6 -5 -24 17.19 4.68
-6 -5 -24 27.49 6.11
-6 -5 -24 17.33 2.39
6 -5 -23 60.85 6.17
-6 -5 -23 73.94 8.06
-6 -5 -23 57.27 3.54
6 -5 -22 6.04 3.7
-6 -5 -22 6.39 2.08
-6 -5 -22 9.33 4.99
6 -5 -21 34.29 4.64
-6 -5 -21 30.34 2.74
-6 -5 -21 33.93 6.34
-6 5 -21 34.11 3.95
-6 -5 -20 3.34 1.9
6 -5 -20 3.82 3.16
-6 -5 -20 5.6 4.86
-6 5 -20 4.59 3.04
-6 -5 -19 0.49 1.81
-6 5 -19 2.19 3.15
6 -5 -19 1.35 2.8
-6 -5 -19 -0.57 4.45
-6 5 -18 23.26 3.48
-6 -5 -18 16 4.97
6 -5 -18 23.52 3.57
-6 5 -17 50.76 4.33
-6 -5 -17 46.52 6.2
6 -5 -17 40.71 4.08
-6 5 -16 67.78 5
-6 -5 -16 71.55 7.13
6 -5 -16 66.29 4.99
-6 5 -15 164.47 7.93
6 -5 -15 161.44 8.13
-6 -5 -15 152.82 10.13
-6 5 -14 10.58 3.05
-6 -5 -14 2.86 2.44
6 -5 -14 6.08 2.62
-6 -5 -14 6.11 3.95
6 -5 -13 87.91 3.79
-6 5 -13 91.34 5.56
-6 -5 -13 102.41 4.79
6 -5 -13 90.09 5.61
-6 -5 -13 87.61 7.28
6 -5 -12 98.24 4.16
-6 5 -12 100.14 5.75
6 -5 -12 94.69 5.77
-6 -5 -12 90.25 7.33
-6 -5 -12 110.1 4.79
-6 -5 -11 1.67 1.45
-6 5 -11 7.51 2.54
6 -5 -11 2.27 2.1
-6 -5 -10 53.07 2.62
6 -5 -10 40.86 3.8
-6 5 -10 52.4 3.99
6 -5 -9 191.84 8.87
-6 5 -9 194.1 8.62
6 -5 -8 73.21 5.13
-6 5 -8 104.41 5.58
6 -5 -7 264.25 10.97
-6 5 -7 256.27 10.42
6 -5 -7 241.67 9.21
6 -5 -6 128.14 6.97
-6 5 -6 132.12 6.53
6 -5 -6 137.13 5.61
6 -5 -5 15.18 2.74
-6 5 -5 19.09 2.74
6 -5 -5 16 1.98
6 -5 -4 25.71 3.41
-6 5 -4 24.85 2.82
6 -5 -3 18.01 3.03
-6 5 -3 16.26 2.46
6 -5 -3 19.59 2.1
6 -5 -2 4.86 2.31
6 -5 -2 4.93 1.72
6 -5 -1 207.78 8.11
-6 5 -1 189.17 8.32
6 -5 -1 201.48 9.49
-6 -5 0 15.44 2.84
6 -5 0 12.42 2.74
6 -5 1 206.62 8.48
6 5 1 190.91 10.32
6 -5 1 221.83 9.87
-6 -5 1 212.56 9.69
-6 -5 2 4.55 2.05
6 5 2 4.59 2.82
-6 -5 3 21.55 2.86
6 5 3 17.64 3.78
6 -5 3 22.47 2.7
-6 -5 4 29.09 3.02
6 5 4 25.32 4.22
6 -5 4 26.3 2.89
-6 -5 5 15.74 2.47
6 5 5 13.88 3.63
6 -5 5 22.56 2.83
-6 -5 6 128.97 6.61
6 5 6 124 8.57
-6 -5 7 248.74 10.81
6 5 7 256.5 13.38
6 5 8 70.71 6.93
6 -5 8 105.7 5.44
6 5 9 192.23 11.48
6 -5 9 206.77 8.74
6 5 10 44.07 5.91
-6 5 10 44.01 4.2
6 -5 10 57.39 3.99
6 -5 11 7.03 2.56
-6 5 11 1.77 2.27
6 -5 12 99.49 5.42
6 -5 12 96.66 4.58
-6 5 12 90.16 6.07
-6 -5 13 82.96 6.74
6 -5 13 84.29 4.28
-6 5 13 80.27 5.82
6 -5 14 3.56 1.72
-6 -5 14 4.34 2.47
-6 -5 14 4.63 3.71
-6 5 14 3.43 2.6
-6 -5 15 155.16 9.65
-6 -5 15 164.97 7.88
6 -5 15 176.5 7.8
-6 5 15 156.3 8.66
-6 -5 16 79.07 7
-6 -5 16 64.26 4.67
6 -5 16 70.11 4.64
-6 5 16 65.86 5.34
-6 -5 17 51.52 5.87
-6 -5 17 42.47 3.97
-6 5 17 40.87 4.45
6 -5 17 44.85 3.83
-6 -5 18 29.08 5.21
-6 5 18 19.8 3.62
6 -5 18 21.96 3.21
-6 -5 19 4.49 4.27
-6 5 19 3.8 3.04
6 -5 19 3.72 2.72
-6 -5 20 5.91 4.34
-6 5 20 6.24 3.17
6 -5 20 8.13 2.81
-6 -5 21 32.68 5.51
6 -5 21 33.88 3.79
-6 5 21 36.75 4.76
-6 -5 22 10.09 4.64
-6 -5 22 13 3.25
6 -5 22 8.38 3.13
-6 5 22 7.96 3.71
-6 -5 23 70.67 7.12
-6 5 23 64.97 6.16
6 5 23 72.29 4.67
-6 -5 23 61.63 4.75
-6 -5 24 19.02 5.31
6 5 24 18.04 3.18
-6 5 24 23.45 4.7
-6 -5 24 24.38 3.59
6 5 25 31.32 3.72
-6 -5 25 32.39 3.85
6 -5 26 38.26 4.13
-6 -5 26 40.78 4.14
6 5 26 39.55 4.19
6 -5 27 10.74 3.46
6 5 27 13.97 3.44
-6 -5 27 13.32 3.46
6 -5 28 55.4 4.89
6 5 28 54.99 5.08
-6 -5 28 55.28 4.74
6 -5 29 74.53 5.51
6 5 29 77.17 5.96
-6 -5 29 73.81 5.5
6 -5 30 3.3 3.43
6 5 30 3.83 3.56
-6 -5 30 2.11 3.4
6 -5 31 82.3 5.86
6 5 31 74.6 6.21
-6 -5 31 83.91 5.93
6 5 32 7.02 3.7
-6 -5 32 8.22 3.4
-6 -5 33 9.25 3.32
-6 -6 -29 2.45 2.06
-6 -6 -28 2.83 2.16
-6 -6 -27 14.21 2.35
6 -6 -26 37.25 5.98
-6 -6 -26 29.74 2.75
6 -6 -25 7.53 4.47
-6 -6 -25 6.07 2.12
6 -6 -24 52.24 5.95
-6 -6 -24 49.51 3.36
6 -6 -23 11.57 4.09
-6 -6 -23 9.83 2.25
6 -6 -22 39.3 4.82
-6 -6 -22 32.54 2.86
-6 -6 -22 38.5 6.66
-6 -6 -21 12.52 2.28
-6 6 -21 20.92 3.82
6 -6 -21 14.55 3.71
-6 -6 -21 11.3 5.49
-6 6 -20 73.48 5.47
-6 -6 -20 53.37 7.28
6 -6 -20 59.51 5.33
-6 6 -19 17.45 3.65
-6 -6 -19 8.95 5.05
6 -6 -19 14.11 3.33
-6 6 -18 77.21 5.46
6 -6 -18 68.82 5.41
-6 -6 -18 60.51 7.3
-6 6 -17 42.85 4.38
6 -6 -17 34.14 3.99
-6 -6 -17 30.2 5.95
-6 -6 -17 36.16 4.15
-6 6 -16 7.85 3.26
-6 -6 -16 6.52 2.91
6 -6 -16 3.51 2.73
-6 -6 -16 1.97 4.43
6 -6 -15 31.53 2.02
-6 6 -15 33.68 4.02
-6 -6 -15 41.38 3.6
6 -6 -15 32.34 3.83
-6 -6 -15 30.62 5.65
6 -6 -14 42.54 2.5
-6 -6 -14 50.23 3.58
6 -6 -14 46.65 4.3
-6 -6 -14 39.72 5.91
6 -6 -13 124.56 5.35
-6 6 -13 141.5 7.39
-6 -6 -13 156.07 6.2
6 -6 -13 144.59 7.55
-6 -6 -13 129.47 9.35
6 -6 -12 61.78 3.3
-6 6 -12 83.04 5.35
-6 -6 -12 75.85 3.73
6 -6 -12 68.13 5.04
-6 -6 -12 55.07 6.62
-6 -6 -11 65.76 3.39
6 -6 -11 60.91 3.26
-6 6 -11 71.33 5.02
6 -6 -11 62.95 4.85
-6 6 -10 56.04 4.54
6 -6 -10 51.67 4.34
-6 -6 -10 52.76 2.92
6 -6 -9 2.01 2.33
-6 -6 -9 2.08 1.32
6 -6 -8 4.32 2.56
-6 -6 -8 5.14 1.47
6 -6 -7 155.13 7.81
-6 -6 -7 149.58 6.14
-6 6 -7 135.42 7.19
6 -6 -6 78.06 4.06
-6 -6 -6 64.97 3.78
6 -6 -6 67.37 5.13
-6 6 -6 72.76 4.89
6 -6 -5 189.76 7.65
-6 6 -5 174 8.31
6 -6 -5 185.38 9.1
-6 6 -4 95.48 5.71
6 -6 -4 96.27 6.3
-6 6 -3 17.04 2.85
6 -6 -3 17.44 3.16
6 6 -3 10.95 3.23
-6 6 -2 143.76 6.91
6 -6 -2 147.7 6.5
6 -6 -2 137.94 7.71
6 6 -2 132.62 8.07
-6 6 -1 95.77 5.31
6 -6 -1 82.91 6.12
6 6 -1 79.15 6.41
-6 6 0 70.58 4.57
6 6 0 61.97 5.82
6 -6 0 65.74 5.37
-6 6 1 91.15 5.01
6 6 1 78.07 6.5
6 -6 1 93.77 5
6 -6 1 89.55 6.1
-6 -6 1 92.44 5.95
-6 -6 2 142.93 7.43
6 -6 2 128.06 6.29
-6 6 2 129.39 6.25
6 6 2 127.72 8.31
-6 -6 3 12.4 2.77
-6 6 3 13.44 2.41
6 6 3 11.99 3.62
-6 -6 4 95.47 5.71
6 -6 4 85.38 5.08
-6 6 4 98.17 4.97
6 6 4 95.3 7.28
-6 -6 5 178 8.43
6 -6 5 181 8.02
-6 6 5 176.75 7.62
6 6 5 180.55 10.67
6 -6 6 96.32 5.19
6 6 6 65.54 6.73
6 -6 7 164.72 7.5
6 6 7 144.64 9.91
6 6 8 6.54 4.14
6 -6 8 3.21 1.54
6 -6 9 1.02 1.43
6 -6 9 5.68 2.63
6 -6 10 58.56 3.36
6 -6 10 56.46 4.39
6 -6 11 77.11 5.11
6 -6 12 80.87 5.15
-6 -6 12 62.69 4.85
6 -6 13 150.12 7.22
-6 -6 13 127.63 7.13
-6 -6 14 45.13 4.16
-6 6 14 41.45 4.57
6 -6 14 55.24 4.44
-6 -6 15 37.6 4.04
6 -6 15 33.79 3.83
-6 6 15 32.39 4.29
-6 -6 16 2.94 2.74
-6 -6 16 6.74 4.34
6 -6 16 8.5 2.99
-6 6 16 2.14 2.95
-6 -6 17 43.56 6.02
-6 -6 17 39.67 4.18
6 -6 17 37.65 4.04
-6 6 17 32.47 4.39
-6 -6 18 72.16 7.39
-6 -6 18 70.51 5.22
6 -6 18 68.41 4.99
-6 6 18 77.33 6.12
6 -6 19 16.73 3.46
-6 6 19 15.77 4.03
-6 -6 19 16.38 5.43
-6 -6 20 60.03 6.95
-6 6 20 55.27 5.67
6 -6 20 63.65 4.81
-6 -6 21 19.17 5.63
6 -6 21 17.78 3.57
-6 6 21 19.3 4.23
-6 -6 22 36.76 6.35
-6 -6 22 42.12 4.4
6 -6 22 43.01 4.23
-6 6 22 37.46 5.3
-6 -6 23 7.96 3.2
6 -6 23 16.29 3.59
-6 6 23 12.23 4.32
-6 -6 24 58.29 4.87
-6 -6 25 3.33 3.25
-6 -6 26 36.49 4.31
-6 -6 27 14.21 3.73
6 -6 27 14.58 3.7
-6 -6 28 3.46 3.47
6 -6 28 2.66 3.3
-6 -6 29 6.64 3.72
-6 -6 30 0.4 3.58
6 6 30 1.73 3.19
-6 -6 31 7.85 3.89
-6 -6 32 6.74 3.73
-6 -7 -27 15.53 2.41
-6 -7 -26 8.64 2.24
-6 -7 -25 5.54 2.16
6 7 -25 4.09 1.65
-6 -7 -24 1.82 2.11
6 -7 -24 2.7 3.93
-6 -7 -23 8.06 2.26
6 7 -23 6.5 2.33
-6 -7 -22 0.47 2
6 7 -22 -0.77 2.3
6 -7 -22 1.83 3.49
-6 7 -21 10.25 3.82
6 7 -21 10.53 2.59
6 -7 -21 12.09 3.78
-6 7 -20 9.79 3.71
6 -7 -20 7.14 3.4
6 7 -20 9.78 2.72
-6 7 -19 63.51 5.52
6 -7 -19 57.93 5.28
-6 -7 -19 54.18 7.53
-6 -7 -19 62.94 5.5
-6 7 -18 32.04 4.68
6 -7 -18 35.3 4.35
-6 -7 -18 35.05 6.7
-6 -7 -18 41.37 4.53
-6 7 -17 7.69 3.59
-6 -7 -17 5.54 3.07
6 -7 -17 3.73 2.86
-6 -7 -17 11.42 5.32
6 -7 -16 30 2.17
-6 7 -16 46.33 4.69
-6 -7 -16 44.06 3.9
6 -7 -16 31.98 3.99
-6 -7 -16 38.31 6.68
6 -7 -15 122.54 5.23
-6 7 -15 133.75 7.56
-6 -7 -15 150.79 6.6
6 -7 -15 131.14 7.59
-6 -7 -15 123.38 9.96
6 -7 -14 7.03 1.79
-6 -7 -14 14.25 2.51
6 -7 -14 9.48 3.15
-6 -7 -14 5.42 4.81
6 -7 -13 153.22 6.4
-6 7 -13 164.65 8.52
-6 -7 -13 178.53 6.99
6 -7 -13 157.43 8.55
-6 -7 -13 149.66 10.55
6 -7 -12 38.57 2.85
-6 -7 -12 48.2 6.3
-6 -7 -12 44.76 3.08
6 -7 -12 38.45 4.27
6 -7 -11 56.67 3.51
-6 7 -11 76.76 5.48
6 -7 -11 59.18 5.01
-6 -7 -11 72.17 3.72
6 -7 -10 130.25 5.94
-6 7 -10 156.67 7.8
6 -7 -10 136.36 7.7
-6 -7 -10 137.35 6.03
6 -7 -9 260.47 10.04
6 -7 -9 252.75 11.9
-6 -7 -9 272.98 10.12
-6 7 -9 248.73 11.41
-6 -7 -8 42.29 3.15
-6 7 -8 52.94 4.59
6 -7 -8 42.06 4.36
-6 7 -7 34.94 3.91
6 -7 -7 42.98 4.3
-6 -7 -7 47.72 3.31
-6 7 -6 22.75 3.4
-6 -7 -6 24.79 2.73
6 -7 -6 14.75 3.25
-6 7 -5 61.16 4.7
6 -7 -5 58.52 5.13
-6 -7 -5 68.77 4.28
6 -7 -4 40.74 3.43
-6 7 -4 37.46 3.82
-6 -7 -4 34.71 3.29
-6 7 -3 31.65 3.51
6 -7 -3 32.36 3.23
6 -7 -3 31.09 4.07
6 7 -3 27.91 4.41
-6 7 -2 15.75 2.92
6 7 -2 16.24 3.84
6 -7 -2 14.65 3.39
6 -7 -1 14.05 3.52
6 -7 -1 23.37 3.15
-6 7 -1 24.74 3.37
6 7 -1 7.46 3.44
-6 7 0 119.11 6.25
6 7 0 105.7 7.91
6 -7 0 120.79 7.65
6 -7 0 119.96 6.11
6 -7 1 16.19 3.81
6 7 1 12.75 3.77
-6 7 1 14.41 2.87
-6 -7 1 16.85 3.27
6 7 2 12.29 3.98
-6 7 2 17.8 2.81
6 7 3 30.37 4.9
6 -7 3 40.43 3.84
-6 7 3 29.84 3.17
6 7 4 26.32 5.01
-6 7 4 25.77 3.06
6 -7 5 84.43 5.29
6 -7 6 40.76 3.94
6 -7 7 47.84 4.03
-6 -7 7 40.1 3.65
-6 -7 8 42.03 3.67
6 -7 8 35.73 2.88
6 -7 9 275.23 10.25
6 -7 9 272.1 11.31
-6 -7 9 248.37 11.36
6 -7 10 156.96 6.5
6 -7 10 181.69 8.03
-6 -7 11 53.18 4.84
6 -7 11 84.39 5.25
-6 -7 12 41.19 4.45
6 -7 12 72.92 4.94
-6 -7 13 154.44 8.21
6 -7 13 172.94 8.28
-6 -7 14 6.87 3.21
6 -7 14 28.85 4.04
-6 -7 15 129.24 7.41
6 -7 15 138.39 7.32
6 -7 16 39.46 4.35
-6 -7 16 33.88 4.3
6 -7 17 7.01 3.2
-6 -7 17 5.86 3.31
-6 -7 18 41.77 6.61
-6 -7 18 29.53 4.19
6 -7 18 40.91 4.43
6 -7 19 60.05 4.95
-6 -7 19 61.77 7.53
-6 7 20 8.41 3.7
-6 -7 20 11.05 5.63
-6 7 21 8.46 3.84
-6 -7 21 8.74 5.72
6 -7 21 14.43 3.66
6 -7 22 3.51 3.27
-6 -7 22 2.2 3.37
6 -7 23 8.19 3.45
-6 -7 23 10.02 3.7
-6 -7 24 4.96 3.42
-6 -7 25 6.58 3.47
-6 -7 26 13.19 3.82
-6 -7 27 17.79 4.14
-6 -7 28 22.75 4.34
-6 -7 29 9.03 4.12
-6 -8 -25 24.41 2.88
-6 -8 -24 17.69 2.67
-6 -8 -23 38.78 3.29
6 -8 -21 16.35 4.13
-6 -8 -21 14.38 4.38
6 -8 -20 24.27 4.26
-6 -8 -20 29.98 4.61
6 -8 -19 41.72 4.8
6 8 -19 30.97 3.49
-6 -8 -19 46.42 4.88
6 8 -18 32.39 3.68
6 -8 -18 38.47 4.62
6 -8 -18 28.77 2.08
-6 -8 -17 61.54 4.68
6 -8 -17 48.23 5.11
6 -8 -17 51.68 2.93
6 -8 -16 33.19 2.54
-6 8 -16 34.17 4.58
-6 -8 -16 32.82 3.62
6 -8 -16 37.87 4.7
-6 -8 -16 34.61 6.64
6 -8 -15 11.87 2.02
-6 8 -15 14.14 3.96
-6 -8 -15 6.55 2.4
6 -8 -15 6.03 3.25
-6 -8 -15 4.9 4.82
6 -8 -14 61.26 3.49
-6 8 -14 57.37 5.4
-6 -8 -14 64.94 3.96
6 -8 -14 56.1 5.25
-6 -8 -14 58.07 7.61
6 -8 -13 4.16 2.02
-6 -8 -13 0.92 4.89
-6 -8 -13 4.65 2.05
6 -8 -13 3.31 3.07
-6 8 -13 13.45 3.76
-6 -8 -12 44.77 3.23
6 -8 -12 39.27 4.45
6 -8 -12 42.34 3.1
-6 8 -12 37.82 4.66
6 -8 -11 1.82 2.93
-6 8 -11 8.45 3.63
-6 -8 -11 2.59 1.88
6 -8 -11 5.16 2.12
6 8 -10 21.72 4.1
-6 8 -10 24.15 3.83
6 -8 -10 26.78 2.84
-6 -8 -10 19.55 2.51
6 -8 -10 23.94 3.83
6 -8 -9 30.93 3.06
-6 8 -9 31.98 4.03
6 -8 -9 27.06 4.04
-6 -8 -9 29.42 2.89
6 8 -9 22.07 4.19
6 8 -8 17.22 3.95
6 -8 -8 21.5 3.77
-6 -8 -8 23.82 2.78
6 -8 -8 26.53 3.05
-6 -8 -7 22.23 2.93
6 -8 -7 16.52 3.47
6 -8 -7 29.46 3.21
-6 8 -7 32.12 4.07
6 8 -7 17.01 4.04
-6 8 -6 53.4 4.71
6 -8 -6 53.45 5.12
-6 -8 -6 57.29 4.23
6 8 -6 51.7 5.58
-6 8 -5 29.02 3.77
6 -8 -5 17.49 3.65
-6 -8 -5 22.87 3.27
-6 8 -4 29.31 3.81
6 -8 -4 20.37 3.89
-6 -8 -4 31.1 3.53
-6 8 -3 14.57 3.33
-6 -8 -3 13.75 2.93
6 -8 -3 5.88 3.17
6 -8 -2 25.89 4.25
-6 8 -2 21.63 3.46
6 -8 -2 24.42 3.34
6 -8 -1 0.19 3.15
-6 8 -1 0.23 2.75
6 -8 -1 4.64 2.67
6 -8 0 2.4 3.24
-6 8 0 3.77 2.6
6 -8 0 2.94 2.67
6 -8 1 1.45 3.19
-6 8 1 3.35 2.66
6 -8 1 4.77 2.71
6 -8 2 27.97 4.84
6 -8 2 21.94 3.31
-6 8 2 21.08 3.33
6 -8 3 17.08 3.22
-6 -8 3 9.88 3.18
6 -8 4 30.79 3.7
-6 -8 4 25.14 3.65
6 -8 5 29.29 3.68
-6 -8 5 21.34 3.34
6 -8 6 50.02 4.55
-6 -8 6 50.97 4.67
-6 -8 6 57.74 4.59
6 -8 7 28.59 3.73
-6 -8 7 19.04 3.54
-6 -8 7 18.64 3.06
6 -8 8 28.14 3.76
-6 -8 8 16.98 3.46
-6 -8 8 22.14 3.13
6 -8 9 35.14 4.09
-6 -8 9 27.89 3.95
6 -8 9 25.88 2.41
6 -8 10 18.43 3.04
6 -8 10 27.93 3.9
-6 -8 10 21.56 3.8
6 -8 10 25.73 2.24
6 -8 11 6.71 3.22
6 -8 11 1.08 1.21
-6 -8 11 2.26 3.04
6 -8 12 42.12 4.44
-6 -8 12 41.62 4.62
6 -8 13 7.79 3.52
-6 -8 13 3.03 3.27
6 -8 14 61.06 5.09
-6 -8 14 55.55 5.15
6 -8 15 14.19 3.79
-6 -8 15 8.96 3.88
6 -8 16 36.71 4.52
-6 -8 16 35.06 4.63
6 -8 17 57.85 5.32
-6 -8 17 57.06 5.51
6 -8 18 47.34 4.74
-6 -8 18 33.08 4.82
6 -8 19 51.74 5.02
6 -8 20 30.42 4.25
6 -8 21 23.74 3.97
-6 -8 22 21.18 4.36
-6 -8 23 44.73 5.18
-6 -8 24 22.43 4.49
-6 -9 -24 2.5 3.58
-6 -9 -23 -0.5 3.58
-6 -9 -22 1.99 4.14
-6 -9 -22 -1.03 3.76
-6 -9 -21 15.06 4.47
-6 -9 -20 4.52 3.8
-6 -9 -19 18.42 3.87
6 -9 -19 16.51 1.75
-6 -9 -18 2.09 3.22
6 -9 -18 5.64 1.76
6 -9 -18 3.94 3.49
-6 -9 -17 21.1 3.49
6 -9 -17 16.45 2.15
6 -9 -17 18.03 3.99
-6 -9 -16 5.7 2.6
6 -9 -16 3.15 2.04
6 -9 -16 -0.18 3.18
-6 -9 -15 25.95 3.03
6 -9 -15 25.09 4.1
6 -9 -15 24.2 2.61
-6 -9 -14 12.65 2.51
6 -9 -14 9.69 3.6
6 -9 -14 8.88 2.39
-6 -9 -13 102.8 5.42
6 -9 -13 88.97 6.83
6 -9 -13 102.34 5.16
-6 -9 -12 56.6 3.97
6 -9 -12 45.93 5.11
6 -9 -12 50.83 3.8
-6 -9 -11 46.83 3.72
6 -9 -11 45.88 5.12
-6 9 -11 54.23 5.48
6 -9 -11 56.31 3.91
6 -9 -10 18.99 4
-6 -9 -10 20.95 2.85
6 -9 -10 20.7 3.06
-6 -9 -9 57.25 4.21
6 -9 -9 49.54 5.16
6 -9 -9 61.14 4.3
-6 9 -9 49.38 5.24
6 -9 -8 37.53 4.72
-6 -9 -8 34.66 3.72
-6 9 -8 51.52 5.07
6 -9 -8 49.89 4.03
-6 -9 -7 49.75 4.39
6 -9 -7 57.61 4.4
-6 -9 -6 105.05 6.34
6 -9 -6 86.84 6.9
-6 9 -6 109.42 6.99
6 -9 -6 109.58 5.95
6 -9 -5 34.63 4.83
-6 -9 -5 36.34 4.15
-6 9 -5 49.56 4.97
6 -9 -5 56.14 4.36
6 -9 -4 13.22 3.92
-6 -9 -4 17.42 3.45
-6 9 -3 37.46 4.45
6 -9 -3 26.83 4.55
-6 -9 -3 35.28 4.16
-6 9 -2 36.49 4.37
6 -9 -2 36.21 5.04
6 -9 -1 8.71 3.83
6 -9 0 32.98 3.89
6 -9 0 35.61 5.21
6 -9 1 5.42 4.03
-6 -9 1 5.84 3.3
6 -9 1 21.21 3.38
-6 -9 1 16 3.67
6 -9 2 44.61 5.85
6 -9 2 43.95 4.17
-6 -9 2 33.92 4.28
-6 -9 2 34.03 4.58
6 -9 3 40.68 6.09
-6 -9 3 34.76 4.17
6 -9 3 48.01 4.35
-6 -9 3 27.91 4.2
-6 -9 4 12.51 3.49
-6 -9 4 12.35 3.3
-6 -9 5 32.27 4.23
-6 -9 5 31.21 4.15
6 -9 6 100.1 7.09
-6 -9 6 92.43 6.29
6 -9 6 107.91 6.52
-6 -9 6 89.26 6.31
6 -9 7 46.16 5.23
-6 -9 7 41.81 4.58
-6 -9 7 46.15 4.46
6 -9 8 38.85 4.54
-6 -9 8 35.58 4.4
-6 -9 8 36.03 4.07
6 -9 9 63.88 4.76
-6 -9 9 51.68 4.88
6 -9 9 63.4 5.24
6 -9 9 53.96 3.37
6 -9 10 17.95 2.7
6 -9 10 16.97 1.93
-6 -9 10 19.05 3.81
-6 -9 11 44.24 4.98
6 -9 11 65.05 5.3
-6 -9 12 42.95 5.08
6 -9 12 77.33 5.69
-6 -9 13 90.17 6.51
6 -9 13 104.73 6.72
-6 -9 14 8.68 4.03
6 -9 14 34.61 4.56
-6 -9 15 18.96 4.23
6 -9 15 33.01 4.43
-6 -9 16 5.7 3.83
6 -9 16 10.41 3.82
-6 -9 17 14.96 4.02
6 -9 17 23.43 4.36
-6 -9 18 1.95 3.77
-6 -10 -22 13.66 4.11
-6 -10 -21 7.28 3.77
-6 -10 -20 7.88 3.73
-6 -10 -19 10.13 3.71
-6 -10 -19 12.11 4.05
-6 -10 -18 5.14 3.35
-6 -10 -18 6.05 3.88
6 -10 -18 3.31 1.79
-6 -10 -17 2.22 2.95
6 -10 -17 0.56 1.99
-6 -10 -16 22.51 3.23
6 -10 -16 21.26 2.72
-6 -10 -16 27.85 4.67
-6 -10 -15 18.22 3
6 -10 -15 16.53 2.7
-6 -10 -15 22.66 4.63
-6 -10 -14 29.44 3.34
6 -10 -14 30.38 4.77
6 -10 -14 24.23 3.07
-6 -10 -14 34.44 4.81
-6 -10 -13 6.47 2.53
6 -10 -13 3.36 3.4
-6 -10 -13 12.76 4.09
6 -10 -13 10.67 2.72
6 -10 -12 4.53 3.61
-6 -10 -12 7.88 2.64
-6 -10 -12 11.22 3.98
6 -10 -12 10.33 2.81
-6 -10 -11 16.56 4.08
6 -10 -11 12.85 3.88
-6 -10 -11 17.63 3.01
6 -10 -11 17.57 3.14
6 -10 -10 27.81 3.59
-6 -10 -10 18.99 3.17
6 -10 -10 16.75 4.07
-6 -10 -10 30.25 4.52
-6 -10 -9 19.33 3.36
6 -10 -9 15.86 3.99
6 -10 -9 28.59 3.66
6 -10 -8 35.8 5.02
6 -10 -8 44.7 4.13
-6 -10 -8 46.8 4.37
-6 -10 -7 21.77 3.6
6 -10 -7 18.72 4.14
6 -10 -7 27.81 3.6
-6 -10 -6 10.64 3.25
6 -10 -6 11.57 3.97
6 -10 -6 17.32 3.39
6 -10 -5 15.53 4.13
-6 -10 -5 15.91 3.79
6 -10 -5 24.4 3.55
-6 -10 -4 68.83 5.73
-6 -10 -4 65.95 5.78
6 -10 -4 66.38 5.02
-6 -10 -3 52.7 5.5
6 -10 -3 47.56 5.87
-6 -10 -3 66.84 5.68
6 -10 -3 72.39 5.19
6 -10 -2 37.33 5.71
-6 -10 -2 36.13 4.87
-6 -10 -2 48.76 5.04
6 -10 -1 31.04 5.41
-6 -10 -1 36.76 4.68
6 -10 0 0.25 4.52
-6 -10 0 20.05 4.03
-6 -10 1 34.31 4.94
6 -10 1 34.81 5.89
6 -10 1 22.14 4.82
-6 -10 1 34.24 4.52
-6 -10 2 31.6 4.82
-6 -10 2 42.51 4.8
6 -10 2 26.32 5.09
6 -10 2 38.71 6.26
6 -10 3 46.45 5.95
-6 -10 3 67.9 5.45
-6 -10 3 52.74 5.51
6 -10 3 73.68 5.6
6 -10 3 55.68 7.3
6 -10 4 58.86 6.19
-6 -10 4 50.6 5.3
-6 -10 4 61.52 5.71
6 -10 4 72.68 5.59
6 -10 4 66.65 7.74
-6 -10 5 13.77 3.72
6 -10 5 16.66 4.56
-6 -10 5 20.3 3.99
-6 -10 6 8.34 3.13
6 -10 6 7.11 4.19
6 -10 6 19.48 4.06
-6 -10 6 10.05 3.74
-6 -10 7 21.88 3.66
6 -10 7 17.76 4.27
6 -10 7 33.21 4.6
-6 -10 7 20.75 4.11
-6 -10 8 39.63 4.35
6 -10 8 51.24 4.96
6 -10 8 52.88 5.17
-6 -10 8 38.49 4.72
6 -10 9 16.04 2.12
6 -10 9 19.88 3.29
-6 -10 9 16.66 4.11
6 -10 10 33.37 4.7
-6 -10 10 15.76 4.19
6 -10 11 21.73 4.28
-6 -10 11 15.18 4.09
6 -10 12 13.39 4.12
-6 -10 12 7.37 3.94
-6 -11 -19 13.99 4.29
-6 -11 -18 21.82 4.64
-6 -11 -17 28.88 4.95
-6 -11 -16 31.02 4.99
-6 -11 -15 10.69 2.92
6 -11 -15 10.43 2.83
-6 -11 -15 19.64 4.59
-6 -11 -14 4.95 2.82
6 -11 -14 4.76 2.81
-6 -11 -14 6.52 4.33
6 -11 -13 7.08 3
-6 -11 -13 5.75 4.33
-6 -11 -13 5.67 2.79
6 -11 -12 16.68 3.45
-6 -11 -12 14.65 3.16
-6 -11 -12 22.16 4.79
-6 -11 -11 35.92 4.16
6 -11 -11 44.56 4.27
-6 -11 -11 44.93 5.4
-6 -11 -10 16.24 3.45
6 -11 -10 24.78 3.81
-6 -11 -10 25.13 4.59
6 -11 -9 21.84 3.75
-6 -11 -9 17.47 3.57
-6 -11 -9 18.44 4.42
6 -11 -8 10.74 3.56
-6 -11 -8 8.37 3.46
-6 -11 -8 10.68 4.07
6 -11 -7 7.57 3.63
6 -11 -7 15.15 3.59
-6 -11 -7 11.36 3.79
-6 -11 -7 14.6 4.15
6 -11 -6 4.5 3.73
-6 -11 -6 11.41 3.86
-6 -11 -5 42.25 5.17
6 -11 -5 43.77 4.59
6 -11 -4 10.97 4.25
-6 -11 -4 20.02 4.56
-6 -11 -3 36.67 5.08
6 -11 -3 37.87 4.51
6 -11 -2 4.56 4.02
-6 -11 -2 6.04 4.05
6 -11 -1 -0.48 3.9
-6 -11 -1 4.15 3.71
6 -11 -1 8.04 3.62
-6 -11 -1 5.16 3.94
6 -11 0 0.95 4.2
-6 -11 0 0.25 3.88
-6 -11 0 1.32 3.66
6 -11 0 4.44 3.51
-6 -11 0 -1.7 4.17
-6 -11 1 0.24 3.87
6 -11 1 5.42 4.36
-6 -11 1 2.63 3.81
6 -11 2 6.74 4.41
-6 -11 2 5.33 3.93
6 -11 3 33.26 5.54
-6 -11 3 39.75 5.29
6 -11 4 21.67 5.26
-6 -11 4 16.17 4.11
6 -11 5 32.14 5.24
6 -11 5 42.29 4.98
-6 -11 5 29.96 4.74
6 -11 6 9.02 4.37
-6 -11 6 8.45 3.43
6 -11 7 12.66 4.22
-6 -11 7 13.6 3.46
6 -11 8 4.41 3.24
6 -11 8 4.46 1.75
-6 -11 8 4.44 2.82
6 -11 9 13.68 1.68
6 -12 -12 12.31 3.61
6 -12 -11 22.82 3.95
-6 -12 -10 2.87 3.3
6 -12 -10 5.66 3.52
-6 -12 -9 9.69 3.6
6 -12 -9 10.35 3.69
-6 -12 -8 12.04 3.84
6 -12 -8 19.84 4.03
-6 -12 -7 2.14 3.59
6 -12 -7 15.53 3.99
-6 -12 -6 37.59 5.24
6 -12 -6 41.32 4.88
-6 -12 -5 14.93 4.7
6 -12 -5 29.87 4.58
-6 -12 -4 29.73 5.07
6 -12 -4 20.39 5.12
-6 -12 -3 10.44 4.39
6 -12 -3 10.21 4.69
-6 -12 -2 13.34 4.55
6 -12 -2 6.38 4.44
-6 -12 -1 3.67 4.4
6 -12 -1 2.56 4.58
-6 -12 0 25.07 5.75
6 -12 0 25.35 5.79
-6 -12 0 30 5.52
6 -12 1 3.27 4.89
-6 -12 1 1.44 4.35
-6 -12 1 1.33 4.18
6 -12 2 9.93 5.03
-6 -12 2 12.2 4.62
6 -12 3 19.21 5.45
-6 -12 3 16.46 4.75
-6 -12 4 30.02 5.03
-6 -12 5 15.84 4.13
-6 -12 6 32.22 4.79
-6 -13 -1 3.91 4.76
-6 -13 0 31.19 5.82
-6 -13 1 5.62 4.85
-7 0 -34 -3.99 3.27
-7 0 -33 2.62 3.01
-7 0 -32 -1.13 3
-7 0 -31 -0.2 2.78
-7 0 -30 2.23 2.8
-7 0 -29 1.92 2.85
-7 0 -28 2.82 2.85
-7 0 -27 -0.4 2.76
-7 0 -26 2.4 2.98
-7 0 -25 -1.99 2.72
-7 0 -24 -1.49 2.82
-7 0 -23 -2.48 2.69
7 0 -19 -1.42 3.61
-7 0 -18 -0.96 2.29
7 0 -18 0.97 3.48
-7 0 -17 -1.96 2.2
7 0 -17 -0.18 3.35
-7 0 -16 -1.59 2.02
7 0 -16 -2.04 3.1
-7 0 -15 -0.83 1.84
7 0 -15 0.16 2.81
-7 0 -14 -1.16 1.82
7 0 -14 -0.15 2.68
7 0 -13 0.94 2.5
-7 0 -13 0.58 1.84
-7 0 -13 -1.23 1.75
-7 0 -12 0.34 1.8
7 0 -12 2.72 2.59
-7 0 -12 0.34 1.54
7 0 -11 2.25 2.22
-7 0 -11 0.99 1.81
-7 0 -11 0.65 1.53
7 0 -10 0.51 2.08
-7 0 -10 -1.78 1.52
-7 0 -10 -0.74 1.81
7 0 -9 -1.38 2.04
-7 0 -9 -0.46 1.34
-7 0 -9 -0.72 1.73
7 0 -8 0.17 1.79
-7 0 -8 -0.7 1.68
7 0 -7 0.45 1.74
-7 0 -7 -0.29 1.61
-7 0 -6 -0.77 1.57
7 0 -6 0.8 1.54
-7 0 -5 0.75 1.6
7 0 -5 -0.54 1.36
-7 0 -4 0.09 1.6
7 0 -4 -0.75 1.23
-7 0 -3 -0.09 1.53
7 0 -3 -0.24 1.09
7 0 -2 -0.41 1.05
7 0 -1 0.21 1.05
7 0 0 0.69 1.08
-7 0 0 -0.66 1.26
7 0 1 -0.12 0.94
-7 0 1 0.5 1.32
7 0 2 0.39 1.07
-7 0 2 0.23 1.28
-7 0 3 -0.53 1.39
7 0 3 0.2 1.03
7 0 3 -1.29 1.85
7 0 4 -0.13 1.07
-7 0 4 -0.06 1.44
-7 0 5 0.68 1.44
7 0 5 -0.04 1.18
-7 0 6 -0.32 1.43
-7 0 7 1.37 1.66
-7 0 8 0.07 1.43
-7 0 9 -0.23 1.46
7 0 9 0.26 2.32
-7 0 10 0.41 1.47
7 0 10 1.25 2.33
-7 0 11 -0.18 1.69
7 0 11 1.04 2.62
-7 0 12 -0.09 1.75
7 0 12 -0.47 2.8
-7 0 13 0.8 1.84
7 0 13 1.66 2.92
-7 0 14 -0.21 1.87
7 0 14 0.17 2.87
-7 0 15 -1.24 1.94
7 0 15 -1.29 3.19
7 0 16 0.58 3.22
-7 0 16 -0.83 2.1
7 0 17 4.67 3.48
-7 0 17 -1.62 2.39
7 0 18 -0.84 3.65
-7 0 18 -1.05 2.2
-7 0 19 0.96 2.35
-7 0 19 -0.36 1.44
-7 0 20 -0.86 2.34
-7 0 20 1.02 1.42
-7 0 21 -0.6 2.46
-7 0 21 0.26 1.43
7 0 21 0.76 2.76
-7 0 22 0.62 2.55
-7 0 22 -0.96 1.37
7 0 22 -1.79 2.9
-7 0 23 -0.32 2.7
-7 0 23 0.21 1.32
7 0 23 0.65 2.74
-7 0 24 -0.5 2.71
-7 0 24 0.68 1.27
7 0 24 -1.19 2.99
-7 0 25 -0.52 2.8
-7 0 25 0.3 0.8
7 0 25 -1.88 2.97
-7 0 26 1.97 2.88
7 0 26 3.51 2.99
-7 0 27 0.74 2.98
7 0 27 -0.14 2.98
7 0 28 -1.53 2.95
7 0 29 -1.42 3.14
7 0 30 -3.75 3.26
7 0 31 -0.15 3.16
7 0 32 0.3 3.2
7 0 33 1.83 3.01
-7 1 -34 6.35 3.28
-7 1 -34 3.57 3
-7 1 -33 18.57 3.8
-7 -1 -33 17.52 3.17
-7 1 -33 21.78 3.74
-7 1 -32 9.81 3.34
-7 -1 -32 6.87 2.87
-7 -1 -31 3.11 2.87
-7 1 -31 4.16 3.19
-7 -1 -30 13.68 3.1
-7 1 -30 9.14 3.26
-7 -1 -29 7.36 3.15
-7 1 -29 4.66 3.04
-7 -1 -28 6.79 2.96
-7 1 -28 12.91 3.17
-7 -1 -27 8.12 2.87
-7 1 -27 7.75 3.02
-7 -1 -26 19.64 3.33
-7 1 -26 24.32 3.48
-7 -1 -25 7.24 2.88
-7 1 -25 6.03 2.79
-7 -1 -24 21.67 3.1
-7 1 -24 19.41 3.24
-7 -1 -23 13.23 2.69
-7 1 -23 11.35 3
7 -1 -23 9.92 4.68
-7 -1 -22 4.79 2.42
7 -1 -22 3.82 4.03
7 -1 -21 2.48 3.99
7 -1 -20 29.19 4.97
-7 1 -19 0.54 2.44
7 -1 -19 1.16 3.74
-7 1 -18 0.76 2.27
7 -1 -18 2.52 3.29
7 -1 -17 11.35 3.63
-7 1 -17 10.07 2.39
-7 -1 -17 9.89 2.13
7 -1 -16 16.9 3.54
-7 1 -16 12.58 2.37
-7 -1 -16 12.43 2.08
-7 1 -16 9.21 2.26
7 -1 -15 1.12 2.62
-7 -1 -15 3.37 1.78
-7 1 -15 2.97 1.87
-7 1 -15 3.54 1.96
7 -1 -14 3.75 2.54
-7 -1 -14 6.62 2
-7 1 -14 3.88 1.83
-7 1 -14 3.37 1.88
7 -1 -13 46.41 4.04
-7 -1 -13 41.48 2.85
-7 1 -13 38.96 3.28
-7 1 -13 45.6 3.26
7 1 -12 44.3 4.58
7 -1 -12 48.54 3.98
-7 -1 -12 46.34 2.95
-7 1 -12 52.21 3.41
-7 1 -12 50.28 3.59
7 1 -11 34.85 4.07
7 -1 -11 41.4 3.45
-7 -1 -11 38.99 2.77
-7 1 -11 38.25 2.88
-7 1 -11 35.92 3.05
7 1 -10 13.64 3.01
-7 -1 -10 15.22 1.9
-7 1 -10 14.74 1.99
7 -1 -10 10.57 2.22
-7 1 -10 10.27 1.97
-7 -1 -9 75.05 5.01
7 1 -9 78.35 5.21
7 -1 -9 83.31 4.55
-7 -1 -9 81.76 3.91
-7 1 -9 76.11 4.45
7 1 -8 86.91 5.45
7 -1 -8 93.74 4.86
-7 -1 -8 95.14 4.33
-7 1 -8 90.78 4.82
-7 -1 -8 83.74 5.35
7 -1 -7 113.31 5.29
-7 -1 -7 107.92 6.05
-7 1 -7 105.34 5.38
7 1 -7 103.09 5.81
7 -1 -6 258.77 9.56
-7 1 -6 238.69 9.75
-7 -1 -6 242.75 10.41
7 1 -6 223.2 9.94
7 -1 -5 71.51 3.8
-7 -1 -5 70.02 4.62
7 1 -5 58.8 4.08
7 -1 -4 129.89 5.67
-7 -1 -4 120.29 6.39
7 1 -4 126.02 5.91
7 -1 -3 93.88 4.48
-7 -1 -3 93.18 5.37
7 1 -3 91.75 4.57
7 -1 -2 152.28 6.4
-7 -1 -2 145.71 7.21
7 1 -2 157.11 6.34
-7 -1 -1 111.6 5.91
7 -1 -1 122.79 5.3
-7 -1 -1 112.83 4.7
7 1 -1 124.36 5.05
-7 -1 0 117.95 6
7 -1 0 126.95 6.3
7 1 0 129.3 4.98
7 -1 0 126.32 5.45
-7 -1 0 115.1 4.93
7 -1 1 119.57 6.11
-7 1 1 127.4 5.15
7 1 1 124.48 4.71
-7 -1 1 119.93 4.92
-7 1 1 103.98 5.39
7 -1 1 119.63 5.35
7 -1 2 147.19 7.39
-7 1 2 158.33 6.24
7 1 2 165.11 5.78
-7 -1 2 153.6 6.16
-7 1 2 152.99 6.83
7 -1 2 164.08 6.76
7 -1 3 84.82 5.03
-7 1 3 96.85 4.18
7 1 3 88.59 3.42
-7 -1 3 93.71 4.1
7 -1 3 90.39 4.47
-7 1 3 86.47 4.65
-7 1 4 127.83 5.21
7 -1 4 117.55 6.26
7 1 4 124.58 4.47
-7 -1 4 128.09 5.28
7 -1 4 123.18 5.65
-7 1 4 124.9 5.93
7 -1 5 61.61 4.26
-7 -1 5 72.95 3.53
7 1 5 61.08 2.6
-7 1 5 63.62 3.95
-7 -1 6 250.4 9.32
7 1 6 235.64 8.26
-7 1 6 242.08 9.74
-7 1 6 254.04 8.91
7 1 7 100.16 6.46
-7 -1 7 110.65 5.04
-7 1 7 105.24 5.29
7 1 7 107.77 4.08
-7 1 7 110.57 4.6
7 1 8 91.03 6.36
-7 -1 8 101.62 4.87
-7 1 8 92.65 5.07
7 -1 8 104.06 4.86
-7 1 8 99.46 4.23
7 1 9 79.8 5.85
-7 -1 9 84.91 4.45
-7 1 9 75.97 4.5
7 -1 9 86.9 4.29
-7 1 9 79.45 3.65
7 1 10 16.56 3.61
7 -1 10 8.91 2.49
-7 1 10 10.16 1.45
-7 -1 10 12.17 2.03
-7 1 10 12.68 2.12
7 -1 10 14.73 2.03
7 -1 11 36.42 3.71
7 1 11 41.45 4.74
7 1 11 41.96 2.83
-7 1 11 32.41 2.19
-7 -1 11 41.54 3.14
-7 1 11 36.26 3.18
7 -1 11 39.29 2.92
7 -1 12 47.83 4.33
7 1 12 49.19 5.08
7 1 12 50.07 3.11
-7 -1 12 47.95 3.61
-7 1 12 50.98 3.68
7 -1 12 48.73 3.29
-7 1 12 45.96 2.51
7 1 13 46.62 5.11
7 -1 13 35.66 4.12
-7 -1 13 41.9 3.48
-7 1 13 44.92 3.59
7 -1 13 42.54 3.09
7 -1 14 3.19 1.92
-7 -1 14 2.98 2.04
-7 1 14 6.47 2.09
7 1 14 6.18 3.6
7 -1 14 2.59 2.78
7 -1 15 4.67 1.98
7 -1 15 4.36 2.99
-7 -1 15 3.03 2.2
-7 1 15 5.68 2.17
7 1 15 7.74 3.58
7 -1 16 13.15 2.24
7 -1 16 10.54 3.55
-7 1 16 15.7 2.61
-7 -1 16 10.87 2.58
7 1 16 16.41 4.23
-7 1 17 13.61 2.65
-7 -1 17 10.52 2.66
-7 1 17 11.27 1.33
7 1 17 11.85 4.14
-7 1 18 2.32 2.25
-7 -1 18 -1.82 2.37
-7 1 18 1.04 1.05
-7 1 19 0.43 2.52
-7 -1 19 2.57 2.46
-7 1 19 1.35 1.05
-7 -1 19 0.49 1.71
-7 1 19 -1.01 1.03
-7 1 20 39.09 1.79
-7 1 20 30.87 1.65
-7 1 20 39.79 4.14
-7 -1 20 37.41 4.01
-7 -1 20 40.97 2.73
-7 1 21 2.19 2.55
-7 -1 21 2.34 2.7
-7 -1 21 2.05 1.73
-7 1 22 6.35 2.87
-7 -1 22 6.96 3.01
7 1 22 6.81 2.47
-7 -1 22 8.5 2.01
7 1 23 10.3 2.65
-7 1 23 10.16 3.09
-7 -1 23 15.66 3.36
-7 -1 23 11.46 2
7 -1 23 11.43 3.94
7 -1 24 19.68 4.2
-7 -1 24 21.49 2.27
7 1 24 17.08 2.93
-7 1 24 17.92 3.62
-7 -1 24 17.94 3.61
7 -1 25 7.19 3.78
-7 -1 25 9.66 1.98
7 1 25 6.73 2.63
-7 1 25 7.47 3.28
-7 -1 25 7.92 3.24
7 -1 26 18.83 4.3
-7 -1 26 25.54 2.34
-7 1 26 25.62 4.18
7 1 26 18.81 3.16
-7 -1 26 26.47 3.97
7 -1 27 4.09 3.76
-7 -1 27 9.3 1.85
-7 1 27 9.74 3.63
-7 -1 27 7.75 3.58
7 1 27 7.2 2.74
7 -1 28 4.99 3.99
7 1 28 5.19 2.8
-7 -1 28 6.76 1.58
7 1 29 4.47 2.86
-7 -1 29 3.49 1.31
7 -1 29 -0.53 3.92
7 1 30 12.24 3.21
-7 -1 30 5.97 0.78
7 -1 30 7.18 4.06
7 -1 31 0.54 3.89
7 1 31 2.19 2.96
7 -1 32 -0.36 4
7 1 32 2.98 3.05
7 1 33 14.71 3.59
7 1 34 5.79 3.31
-7 2 -34 7.26 3.44
-7 2 -33 3.27 2.45
-7 -2 -33 4.3 2.63
-7 2 -33 7.08 3.56
-7 2 -32 0.79 2.11
-7 -2 -32 5.45 2.65
-7 2 -32 7.53 3.5
-7 2 -31 3.59 2.44
-7 2 -31 4.36 3.43
-7 -2 -31 7 2.85
-7 2 -30 0.4 2.39
-7 2 -30 -0.74 3.13
-7 -2 -30 1.51 2.71
-7 2 -29 27.37 3.49
-7 2 -29 33.62 4.01
-7 -2 -29 30.31 3.58
-7 2 -28 9.41 2.65
-7 2 -28 10.19 3.21
-7 -2 -28 8.92 2.99
-7 2 -27 10.05 2.65
-7 -2 -27 9.02 2.85
-7 2 -27 8.27 3.15
-7 2 -26 9.22 2.58
-7 -2 -26 10.77 2.68
-7 2 -26 10.5 3.07
7 -2 -26 9.19 5.3
-7 2 -25 3.58 2.33
-7 -2 -25 3.14 2.42
-7 2 -25 3.74 2.91
7 -2 -25 3.88 4.6
-7 2 -24 7.22 2.42
-7 -2 -24 7.03 2.41
-7 2 -24 7.49 2.86
7 -2 -24 7.3 4.6
7 -2 -23 27.84 5.46
-7 2 -23 27.21 3.19
-7 -2 -23 30.25 3.15
-7 2 -22 18.98 2.76
-7 -2 -22 20.6 2.73
7 -2 -22 12.9 4.47
7 -2 -21 5.44 3.99
-7 -2 -21 2.59 2.14
-7 2 -21 3.16 1.98
7 -2 -20 13.05 4.15
-7 2 -20 15.83 3.09
-7 2 -20 15.51 2.55
7 -2 -19 36.16 4.91
-7 2 -19 37.67 3.78
-7 2 -19 36.5 3.33
-7 2 -18 54.96 4.17
7 -2 -18 43.63 5.06
-7 2 -17 31.29 3.38
7 -2 -17 28.6 4.28
7 -2 -16 3.28 2.87
-7 2 -16 2.97 2.42
-7 -2 -16 2.13 1.72
7 -2 -15 33.35 3.83
-7 2 -15 27.78 3.18
-7 -2 -15 31.79 2.65
7 -2 -14 73.6 4.93
-7 -2 -14 68.28 3.76
-7 2 -14 61.47 4.21
7 -2 -13 46.01 3.93
-7 -2 -13 53.17 3.13
-7 2 -13 43.4 3.17
-7 2 -13 50.88 3.59
-7 -2 -12 8.94 1.79
7 -2 -12 12.66 2.67
-7 2 -12 8.42 2.15
-7 2 -12 6.78 1.71
-7 -2 -11 33.26 2.56
7 -2 -11 34.63 3.12
-7 2 -11 33.83 2.92
-7 2 -11 28.44 2.54
7 -2 -10 27.2 2.8
-7 2 -10 25.65 2.59
7 -2 -9 3 1.78
7 -2 -8 45.83 3.37
7 -2 -7 121.65 5.88
-7 -2 -6 50.54 4.16
7 -2 -6 47.05 3.42
-7 -2 -5 225.94 10.01
7 -2 -5 219.26 9.15
-7 -2 -4 109.64 6.2
7 -2 -4 113.92 5.55
-7 -2 -3 73.56 4.76
7 -2 -3 74.09 4.23
7 -2 -2 10.67 2.03
-7 -2 -2 11.57 1.01
-7 -2 -2 13.6 2.4
-7 -2 -1 32.88 3.19
-7 -2 -1 31.58 1.74
7 -2 -1 35.58 2.9
7 -2 -1 34.78 2.31
-7 -2 0 56.45 4.03
-7 -2 0 54.91 2.58
7 -2 0 60.15 3.76
7 -2 0 55.41 3.04
-7 -2 1 33.11 3.07
-7 -2 1 32.01 1.91
7 -2 1 33.4 2.85
7 -2 1 32.88 2.37
7 -2 2 14.55 2.26
-7 -2 2 10.63 2.07
-7 -2 2 14.36 1.44
7 -2 2 13.02 2.1
7 -2 2 13.13 1.8
-7 2 2 15.16 1.87
7 -2 3 70.38 4.3
7 -2 3 64.46 3.57
-7 2 3 69.55 3.56
-7 -2 3 70.53 3.34
7 -2 3 75.21 4.24
-7 2 3 65.66 4.2
-7 -2 4 116.09 4.98
7 -2 4 116.98 5.18
-7 2 4 117.16 5.11
7 -2 4 108.01 5.78
-7 2 4 119.09 5.95
-7 -2 5 233.03 8.5
7 -2 5 215.31 8.45
-7 2 5 211.77 8.17
7 -2 5 211.69 9.13
-7 2 5 208.39 9.26
-7 -2 6 54.99 3.28
7 -2 6 52.12 3.27
-7 2 6 47.49 2.94
7 -2 6 53.49 3.68
-7 2 6 47.58 3.79
-7 -2 7 127.67 5.59
7 -2 7 121.42 5.33
-7 2 7 108.93 4.81
7 -2 7 104.72 5.68
-7 2 7 110.71 5.9
-7 -2 8 46.85 3.39
-7 2 8 46.5 3.64
7 -2 8 43.06 3.12
-7 2 8 57.69 3.01
7 2 9 2.36 3.1
7 -2 9 2.99 1.72
-7 2 9 3.79 1.47
-7 -2 9 2.58 1.83
-7 2 9 4.4 1.88
-7 -2 10 20.36 2.67
7 -2 10 23.07 2.49
-7 2 10 30.25 2.09
7 2 10 25.78 4.3
-7 2 10 26.79 2.85
-7 -2 11 26.4 3.05
7 -2 11 25.7 3.17
7 2 11 27.71 4.48
-7 2 11 27.82 2.97
7 -2 11 32.36 2.79
-7 2 11 36.14 2.19
7 2 12 6.67 3.68
7 -2 12 9.42 2.68
7 -2 12 9.07 2.04
-7 -2 12 7.17 2.41
-7 2 12 10.7 2.2
7 -2 13 49.71 3.32
-7 2 13 47.14 3.73
7 -2 13 39.21 4.05
7 2 13 51.7 5.71
-7 -2 13 43.76 3.85
7 -2 14 69.83 4.03
-7 2 14 69.51 4.62
7 2 14 67.69 6.66
-7 -2 14 65.02 4.71
7 -2 15 34.3 3
-7 -2 15 34.43 3.6
-7 2 15 32.5 3.39
7 2 15 35.78 5.31
-7 2 16 1.8 2.09
7 2 16 5.66 4.06
-7 2 16 3.6 1.1
-7 -2 16 6.48 2.69
7 -2 16 2.16 2.01
-7 -2 17 25.71 3.51
-7 2 17 26.94 1.53
7 -2 17 27.58 2.79
7 2 17 23.27 2.33
-7 2 17 30.29 3.57
-7 -2 18 59.84 4.79
7 -2 18 56.46 3.74
-7 2 18 59.1 4.61
-7 -2 19 38.21 4.27
-7 2 19 35.64 3.98
7 -2 19 38.82 3.29
7 -2 20 19.52 2.75
-7 -2 20 22.58 3.52
-7 -2 20 19.35 2.49
-7 2 20 13.45 3.22
7 -2 21 5.4 2.37
-7 2 21 2.45 2.71
-7 -2 21 3.52 2.07
-7 -2 21 5.6 3.06
-7 -2 22 19.01 2.53
-7 -2 22 20.51 3.78
-7 2 22 15.68 3.42
-7 -2 23 32.43 4.18
-7 -2 23 30.17 2.89
-7 2 23 25.78 3.96
7 -2 24 3.4 4.43
-7 -2 24 6.11 3.09
-7 2 24 4.99 3.02
7 2 24 6.79 2.4
-7 -2 24 5.66 2.12
7 -2 25 1.17 4.36
7 -2 25 4.91 2.61
7 2 25 1.85 2.45
-7 -2 25 6.11 3.14
-7 2 25 0.77 3.04
-7 -2 25 6.6 2.31
7 2 26 10.43 2.85
-7 -2 26 8.41 3.43
-7 2 26 5.76 3.29
-7 -2 26 6.96 2.26
7 -2 26 7.24 4.69
7 2 27 15.12 2.98
-7 -2 27 10.35 2.39
7 -2 27 5.33 4.66
7 2 28 10.04 2.88
-7 -2 28 11.46 2.61
7 -2 28 4.6 4.63
7 2 29 31.69 3.95
-7 -2 29 32.4 2.98
7 -2 29 30.29 5.89
7 2 30 -0.27 3.1
-7 -2 30 -0.35 2.01
7 -2 30 -2.03 4.87
7 2 31 3.41 2.98
-7 -2 31 10.72 2.09
7 -2 31 8.75 4.96
7 2 32 6.33 3.32
-7 -2 32 5.8 1.8
7 2 33 2.88 3.16
7 2 34 1.1 3.02
7 3 -34 2.25 2.89
7 3 -33 1.74 2.96
7 3 -32 18.43 3.59
-7 3 -32 16.23 4.02
-7 -3 -32 13.28 3.1
-7 3 -31 12.49 2.32
-7 3 -31 18 3.99
-7 -3 -31 13.03 2.99
-7 3 -30 11.77 2.29
-7 3 -30 12.22 3.76
-7 -3 -30 12.09 2.99
-7 3 -29 37.86 3.26
-7 -3 -29 38.92 3.75
-7 3 -29 40.67 4.56
-7 3 -28 32.27 3.07
-7 -3 -28 38.49 3.45
-7 3 -28 42.77 4.48
-7 3 -27 14.99 2.46
-7 -3 -27 18.1 2.84
-7 3 -27 21.15 3.73
7 -3 -27 16.78 5.73
-7 3 -26 13.06 2.31
-7 -3 -26 13.56 2.64
-7 3 -26 18.26 3.46
7 -3 -26 8.66 5.17
-7 3 -25 4.41 1.91
-7 -3 -25 5.85 2.52
-7 3 -25 6.11 3.07
7 -3 -25 5.2 4.84
7 -3 -24 6.09 4.6
-7 3 -24 5.05 1.89
-7 -3 -24 4.27 2.32
-7 3 -23 39.76 3.18
-7 -3 -23 37.93 3.16
7 -3 -23 31.89 5.66
-7 3 -22 86.37 4.69
-7 -3 -22 84.13 4.51
7 -3 -22 81.5 7.14
-7 3 -21 69.69 4.21
-7 -3 -21 69.87 4.13
7 -3 -21 71.99 6.45
7 -3 -20 75.99 6.37
-7 -3 -20 72.23 4.14
-7 3 -20 77.64 4.31
-7 3 -20 78.72 5.15
-7 3 -19 29.03 2.71
-7 3 -19 28.75 3.56
7 -3 -19 28.46 4.36
-7 3 -18 188.22 8.61
7 -3 -18 186.39 9.71
-7 3 -17 70.28 4.72
7 -3 -17 64.86 5.39
7 3 -16 32.31 3.63
7 -3 -16 25.05 3.63
-7 3 -16 33.6 3.58
7 -3 -15 125.13 6.78
-7 3 -15 117.4 6.21
-7 -3 -15 114.12 5.38
-7 -3 -14 13.28 2.07
-7 3 -14 12.71 2.73
7 -3 -14 7.96 2.53
-7 3 -13 42.48 3.71
7 -3 -13 44.22 3.78
-7 3 -12 58.34 4.36
7 -3 -12 60.21 4.26
-7 3 -11 246.77 10.37
7 -3 -11 254.04 10.61
-7 3 -10 38.87 3.38
7 -3 -10 34.74 3.26
-7 3 -9 23.43 2.68
7 -3 -9 23.35 2.72
7 -3 -8 1.56 1.83
7 -3 -7 5.66 2.01
7 -3 -6 29.7 2.91
7 -3 -6 30.54 2.13
7 -3 -5 104.13 4.42
7 -3 -5 101.78 5.53
7 -3 -4 129.87 5.3
7 -3 -4 127.35 6.35
-7 -3 -4 124.14 7.09
-7 -3 -3 12.51 2.65
7 -3 -3 12.32 1.7
7 -3 -3 14.81 2.42
-7 -3 -2 87.24 3.32
-7 -3 -2 81.35 5.45
7 -3 -2 86.19 5.1
7 -3 -2 92.7 4.14
-7 -3 -1 5 2.11
7 -3 -1 8.56 1.64
-7 -3 -1 6.17 1.05
7 -3 -1 6.48 2.14
-7 -3 0 129.46 5.11
7 -3 0 127.19 5.47
-7 -3 0 132.6 6.79
7 -3 0 127.86 6.5
-7 -3 1 9.28 1.54
7 -3 1 8.86 1.76
-7 -3 1 7.65 2.1
7 -3 1 5.31 2.03
-7 -3 2 101.03 4.47
7 -3 2 90.35 4.32
-7 -3 2 82.78 5.14
7 -3 2 85.24 5.27
-7 -3 3 14.57 2.09
7 -3 3 13.63 2.01
-7 -3 3 11.46 2.22
-7 -3 4 131.33 5.86
7 -3 4 123.53 5.44
-7 -3 4 115.26 6.09
7 -3 4 117.32 6.01
7 -3 5 97.49 5.28
7 -3 5 102.52 4.82
-7 -3 5 102.4 5.24
-7 3 5 105.35 4.78
-7 3 5 99.93 5.72
7 -3 6 27.96 2.61
7 -3 6 30.13 2.51
-7 -3 6 25.24 2.89
-7 3 6 29.45 2.43
-7 3 6 30.54 3.2
7 -3 7 4.18 1.65
-7 -3 7 4.34 2.22
7 -3 7 3.83 1.67
-7 3 7 5.1 1.61
-7 3 7 7.4 2.24
-7 3 8 5.13 1.69
7 -3 8 1.92 1.53
-7 -3 8 2.12 2.21
7 -3 8 1.48 1.66
7 3 9 27.06 4.1
-7 -3 9 25.02 3.09
7 -3 9 20.47 2.35
-7 3 9 22.84 2.07
-7 3 9 20.74 2.83
7 3 10 39.87 4.93
-7 -3 10 38.03 3.82
7 -3 10 40.2 3.05
-7 3 10 38.12 2.57
-7 3 10 33.84 3.43
7 -3 11 248.61 9.74
7 3 11 230.18 12.64
-7 3 11 239.46 10.7
-7 -3 11 262.27 11.07
7 -3 12 69.28 4
7 3 12 67.7 6.48
-7 3 12 56.91 4.46
-7 -3 12 60.35 4.8
7 -3 13 47.19 3.39
-7 -3 13 42.72 4.24
7 3 13 41.28 5.61
-7 3 13 46.04 3.92
-7 -3 14 15.42 3.26
7 -3 14 17.23 2.54
7 3 14 19.45 4.76
-7 3 14 11.37 2.57
7 3 15 123.5 9.17
7 -3 15 118.78 5.75
-7 -3 15 128.92 7.12
-7 3 15 116.08 6.69
7 3 15 111.88 4.74
-7 3 15 117.62 4.45
7 -3 16 27.1 3.73
7 -3 16 38.52 3.23
-7 3 16 24.72 1.57
-7 -3 16 34.89 4.19
7 3 16 24.4 2.04
-7 3 16 25.48 3.48
-7 -3 17 79.21 5.84
7 -3 17 79.66 4.52
7 3 17 70.13 3.64
7 -3 17 65.72 5.32
-7 -3 18 193.4 9.79
-7 3 18 191.34 9.63
7 3 18 187 7.66
7 -3 18 201.81 8.35
-7 -3 19 34.92 4.5
7 3 19 30.04 2.71
7 -3 19 37.97 3.43
7 -3 20 78.88 4.72
-7 3 20 83.06 5.97
-7 -3 20 85.17 6.25
7 3 20 76.9 4.31
-7 -3 20 68.72 4.53
-7 -3 21 76.95 6.09
-7 -3 21 69.41 4.44
-7 3 21 70.63 5.86
7 -3 21 80.29 4.83
-7 3 22 90.04 6.68
-7 -3 22 87.78 5.06
-7 -3 22 96.68 6.77
-7 3 23 39.24 4.81
-7 -3 23 39.65 3.5
-7 -3 23 43.99 5.01
-7 -3 24 -0.36 3.3
-7 -3 24 4.23 2.42
-7 3 24 0.4 2.84
-7 -3 25 0.92 3.26
-7 -3 25 6.55 2.41
7 3 25 5.42 2.39
-7 3 25 2.68 3.05
7 3 26 16.32 3.07
-7 3 26 11.76 3.84
7 -3 26 14.03 3.01
-7 -3 26 16.68 2.8
7 -3 27 17.03 5.82
7 3 27 22.6 3.41
-7 -3 27 17.36 2.95
7 -3 27 17.51 3.17
7 -3 28 38.01 6.84
7 -3 28 35.86 3.91
7 3 28 40.13 4.2
-7 -3 28 38.73 3.64
7 -3 29 35.19 3.96
7 -3 29 32.18 6.66
7 3 29 40.92 4.44
-7 -3 29 37.74 3.71
7 3 30 11.77 3.46
-7 -3 30 13.56 2.99
7 -3 30 12.25 3.4
-7 -3 31 18.5 3
7 3 31 17.38 3.76
-7 -3 32 17.25 2.73
7 3 32 15.51 3.84
7 3 33 2.27 3.22
7 4 -33 17.36 3.52
7 4 -32 -0.49 2.98
-7 -4 -31 23.79 3.2
7 4 -31 29.6 4.07
-7 -4 -30 4.39 2.61
7 4 -30 4.24 2.97
-7 -4 -29 25.45 3.09
7 4 -29 34.58 4.23
7 4 -28 7.78 2.95
-7 -4 -28 4.9 2.37
-7 4 -28 5.54 3.54
7 4 -27 12.46 3.18
-7 -4 -27 10.95 2.59
-7 4 -27 12.43 3.66
7 -4 -27 13.5 5.6
7 4 -26 4.14 2.82
-7 -4 -26 4.53 2.39
-7 4 -26 5.9 3.3
7 -4 -26 6.02 4.73
7 4 -25 9.4 3.31
7 -4 -25 4.17 4.51
-7 -4 -25 8.11 2.35
-7 4 -25 12.56 3.55
7 4 -24 38.97 4.41
-7 -4 -24 33.7 3.12
7 -4 -24 29.5 5.36
7 4 -23 16.36 3.41
-7 -4 -23 21.76 2.62
-7 -4 -22 52.82 3.58
7 -4 -22 51.99 5.98
7 -4 -21 24.99 4.64
-7 -4 -21 27.51 2.76
-7 4 -21 26.28 3.78
7 -4 -20 21.23 4.13
-7 -4 -20 28.69 2.82
7 4 -20 29.51 3.79
-7 4 -20 25.71 3.56
7 -4 -19 32.58 4.37
-7 4 -19 32.42 3.76
-7 -4 -19 30.64 2.89
7 4 -18 9.47 2.88
7 -4 -18 6.84 2.98
-7 4 -18 6.95 2.98
-7 4 -17 60.86 4.74
7 -4 -17 63.98 4.97
-7 4 -16 62.3 4.67
7 -4 -16 70.75 5.11
-7 4 -15 64.62 4.58
7 -4 -15 61.36 4.81
-7 4 -14 21.94 3.15
7 -4 -14 22.09 3.12
-7 4 -13 9.92 2.91
7 -4 -13 8.44 2.42
-7 4 -12 5.17 2.57
7 -4 -12 4.75 2.26
7 -4 -11 22.27 3.14
-7 4 -11 20.75 2.82
7 -4 -10 3.04 2.12
-7 4 -10 14.06 2.7
7 -4 -9 103.51 5.84
-7 4 -9 105.11 5.71
7 -4 -8 6.4 2.14
-7 4 -8 9.78 2.7
7 -4 -8 5.15 1.45
7 -4 -7 132.91 6.79
-7 4 -7 130.28 6.44
7 -4 -7 130.96 5.36
7 -4 -6 20.74 2.91
7 -4 -6 23.32 2.05
-7 4 -6 22.77 2.9
7 -4 -5 6.13 1.46
7 -4 -5 5.56 2.11
-7 4 -5 7.89 2.3
7 -4 -4 33.02 2.35
-7 4 -4 39.01 3.37
7 -4 -4 30.55 3.21
7 -4 -3 29.03 2.31
-7 -4 -3 24.37 3.36
-7 4 -3 36.22 3.17
7 -4 -3 31.2 3.37
-7 -4 -2 62.16 4.77
-7 4 -2 58.13 3.96
7 -4 -2 59.43 3.29
7 -4 -2 60.2 4.46
7 -4 -1 41.37 2.81
7 -4 -1 44.71 3.82
-7 -4 -1 41.56 3.91
-7 -4 0 60.36 3.84
7 -4 0 73.44 3.8
7 -4 0 75.77 4.97
-7 -4 0 71.48 5.03
-7 -4 1 35.83 3.1
7 -4 1 39.29 2.8
7 -4 1 41.54 3.81
-7 -4 1 42.94 3.77
-7 -4 2 58.56 4.3
7 -4 2 59.07 3.47
-7 -4 2 48.44 3.75
7 4 2 58.8 5.2
7 -4 2 63.99 4.57
-7 -4 3 25.84 2.96
7 -4 3 29.13 2.64
7 4 3 25.52 3.96
-7 -4 3 26.33 3
-7 -4 4 34.62 3.39
7 -4 4 32.94 2.72
7 4 4 41.18 4.63
-7 -4 4 30.84 3.17
-7 -4 5 6.55 2.41
7 -4 5 5.51 1.95
7 4 5 4.58 3.08
7 -4 5 6.31 1.81
-7 -4 5 6.91 2.01
-7 -4 6 24.52 3.31
7 -4 6 22.85 2.58
7 4 6 22.2 4.15
7 -4 6 19.64 2.33
7 -4 7 130.63 6.04
-7 -4 7 142.53 7.15
7 4 7 123.58 8.31
-7 4 7 129.92 7
7 -4 7 111.69 5.75
7 -4 8 13.03 2.51
7 4 8 4.74 3.23
-7 -4 8 9.03 2.99
-7 4 8 5.09 2.13
-7 4 8 5.75 1.7
7 4 9 91.56 7.5
-7 -4 9 107.09 6.45
7 -4 9 98.39 5.11
-7 4 9 100.61 4.53
-7 4 9 101.27 6.08
7 4 10 2.91 3.31
-7 4 10 2.21 2.13
-7 -4 10 3.61 2.94
7 -4 11 25.24 2.72
-7 -4 11 23.57 3.71
7 4 11 28.59 5.12
-7 4 11 23.27 3.21
-7 -4 12 6.87 3.23
7 -4 12 9.24 2.37
-7 4 12 3.67 2.29
7 4 12 6.08 3.94
7 4 13 7.97 4.21
7 -4 13 10.36 2.41
-7 -4 13 7.07 3.24
7 -4 13 8.76 2.43
-7 4 13 9.52 2.68
7 -4 14 20.86 2.88
7 4 14 16.43 4.73
-7 -4 14 22.52 3.85
-7 4 14 16.51 3.16
-7 4 14 19.43 1.8
7 -4 14 23.64 2.92
-7 -4 15 78.89 6.01
7 -4 15 67.47 4.56
-7 4 15 65.04 3.09
7 -4 15 69.11 4.38
-7 -4 16 68.12 5.91
7 -4 16 69.37 4.77
7 -4 16 77.78 4.7
-7 4 16 67.65 5.36
-7 -4 17 66.98 5.76
7 -4 17 69.35 4.39
-7 4 17 65.99 5.27
7 4 17 54.25 3.24
-7 -4 18 7.92 3.67
7 -4 18 10.86 2.77
7 4 18 7.42 1.8
-7 4 18 8.84 3.14
-7 -4 19 32.87 4.71
7 -4 19 36.18 3.42
-7 4 19 31.4 4.2
7 4 19 31.78 2.6
-7 -4 20 23.66 4.45
7 -4 20 26.86 3.34
-7 4 20 29.06 4.28
7 4 20 24.65 2.52
-7 -4 21 32.54 4.96
7 -4 21 36.02 3.66
-7 -4 21 33.89 3.57
-7 4 21 28.61 4.35
-7 -4 22 55.98 5.81
7 -4 22 59.78 4.46
-7 4 22 57.05 5.57
-7 -4 22 60.41 4.42
-7 -4 23 14.57 4.27
-7 4 23 12.07 3.96
-7 -4 23 17.47 3.06
-7 -4 24 30.97 4.98
-7 4 24 32 4.93
-7 -4 24 35.23 3.57
-7 -4 25 11.07 4.17
-7 -4 25 10.92 2.91
-7 4 25 9.53 4.18
7 4 25 7.98 2.67
-7 -4 26 3.28 2.73
7 4 26 1.91 2.48
7 -4 26 6.66 3.15
-7 -4 27 14.44 3.13
7 4 27 10.8 3
7 -4 27 11.47 3.23
-7 -4 28 -0.1 2.87
7 4 28 6.21 2.82
7 -4 28 4.29 3.06
7 4 29 27.04 3.96
-7 -4 29 34.84 3.94
7 4 30 7.16 3.4
-7 -4 30 5.5 3.11
7 -4 30 4.93 3.22
7 4 31 33 4.38
-7 -4 31 28.92 4
7 -4 31 34.47 4.23
7 4 32 -0.16 3.39
7 -4 32 -2.14 3.55
-7 -4 32 -1.02 2.95
7 -4 33 23.22 4.03
7 5 -31 12.11 3
7 5 -30 12.49 3.01
-7 -5 -30 8.24 2.46
7 5 -29 14.06 3.19
-7 -5 -29 13.19 2.55
7 5 -28 19.72 3.46
-7 -5 -28 18.78 2.85
7 5 -27 85.61 5.84
-7 -5 -27 84.91 4.66
7 -5 -26 37 6.19
-7 -5 -26 50.4 3.58
7 5 -26 49.59 4.6
-7 5 -26 54.71 5.19
7 5 -25 36.08 4.09
-7 -5 -25 27.73 2.89
7 -5 -25 34.65 5.7
7 5 -24 46.05 4.4
-7 -5 -24 40.94 3.2
7 -5 -24 44.23 5.75
7 5 -23 2.71 2.64
-7 -5 -23 1.15 2.05
7 -5 -23 4.48 3.95
-7 -5 -22 0.13 2.02
7 5 -22 -0.6 2.44
7 -5 -22 1.51 3.52
7 -5 -21 24.37 4.25
-7 -5 -21 18.61 2.55
7 5 -21 29.72 3.59
-7 5 -21 29.43 3.97
7 -5 -20 36.09 4.53
-7 -5 -20 34.12 3.04
7 5 -20 44.4 4.18
-7 5 -20 38.49 4.14
7 5 -19 14.48 3.05
-7 5 -19 12.09 3.39
7 -5 -19 12.18 3.34
-7 -5 -19 8.38 2.19
-7 5 -18 96.7 5.99
7 -5 -18 94.95 6.31
7 -5 -17 11.54 3.19
-7 5 -17 18.86 3.57
7 -5 -16 44.84 4.28
-7 5 -16 40.8 4.1
7 -5 -15 7.23 2.65
-7 5 -15 15.34 3.31
7 -5 -14 41.47 4.03
-7 5 -14 51.79 4.36
7 -5 -13 104.79 6.11
-7 5 -13 93.19 5.83
7 -5 -12 54.16 4.41
7 -5 -12 52.9 2.83
-7 5 -12 58.18 4.46
-7 5 -11 58.42 4.44
7 -5 -11 57.22 3
7 -5 -11 55.94 4.44
7 -5 -10 20.08 3.08
-7 5 -10 26.26 3.26
-7 -5 -9 20.1 1.45
7 -5 -9 17.34 2.86
-7 -5 -8 52.3 2.25
7 -5 -8 51.74 4.25
-7 5 -8 61.47 4.37
7 -5 -7 86.61 5.5
-7 -5 -7 81.96 3.27
-7 5 -7 101.93 5.57
7 -5 -6 252.65 11.01
-7 -5 -6 244.33 8.59
-7 5 -6 260.47 10.56
7 -5 -6 246.38 9.33
-7 5 -5 106.4 5.7
7 -5 -5 97.03 6
7 -5 -5 94.12 4.59
7 5 -4 83.83 5.95
-7 5 -4 83.5 5.06
7 -5 -4 89.25 4.31
7 -5 -4 87.7 5.61
7 -5 -3 6.29 1.88
7 5 -3 3.18 2.5
7 -5 -3 1.6 2.25
-7 5 -3 4.05 2.37
7 -5 -2 39.76 2.9
7 5 -2 38.42 4.23
-7 -5 -2 36.5 3.98
-7 5 -2 38.11 3.44
7 -5 -2 37.12 3.86
7 5 -1 6.97 2.8
7 -5 -1 9.75 2
-7 -5 -1 10.24 2.64
-7 5 -1 7.64 2.3
7 -5 -1 9.75 2.67
-7 -5 0 1.74 2.27
7 5 0 2.18 2.87
7 -5 0 -0.07 1.82
-7 5 0 1.12 2.04
7 -5 0 1.41 2.27
-7 -5 1 8.33 2.44
7 5 1 8.45 3.11
7 -5 1 7.15 2.01
7 -5 1 8.44 2.76
-7 5 1 8.45 2.19
7 5 2 39.74 4.79
7 -5 2 39.85 3.1
-7 5 2 42.55 3.27
7 -5 2 37.85 4.05
-7 -5 2 39.7 3.79
-7 -5 3 2.39 2.03
7 -5 3 8.78 2.4
7 5 3 4.51 3.29
7 -5 4 97.66 4.91
-7 -5 4 82.42 5.32
7 5 4 93.54 7.15
-7 -5 5 89.25 5.57
7 5 5 84.48 7.22
7 -5 6 260.13 10.24
-7 -5 6 247.96 10.76
7 5 6 247.69 13.09
7 -5 7 112.73 5.5
7 5 7 78.4 7.39
-7 -5 8 45.33 4.76
7 5 8 48.64 5.89
7 -5 8 61.13 4
-7 -5 9 17.98 3.78
7 5 9 16.1 4.5
-7 -5 10 19.88 3.9
7 -5 10 28.41 3.16
-7 5 10 22.44 3.41
7 5 10 22.56 4.74
7 -5 11 63.33 4.2
-7 -5 11 64.19 5.55
7 5 11 50.76 6.47
-7 5 11 56.13 4.76
-7 -5 12 51.75 5.39
-7 5 12 51.48 3.21
7 5 12 47.51 6.65
7 -5 12 66.48 4.32
7 -5 13 112.59 5.66
-7 5 13 93.79 4.49
-7 -5 13 94.02 7.04
7 -5 13 98.96 5.15
-7 5 13 88.11 6.25
7 -5 14 55.81 4.07
-7 5 14 40.52 2.75
-7 -5 14 44.17 5.34
7 -5 14 41.03 3.34
-7 5 14 41.75 4.47
7 -5 15 10.71 2.87
-7 -5 15 4.54 2.79
-7 -5 15 12.65 4.06
7 -5 15 9.36 2.36
-7 5 15 8.21 3.15
-7 -5 16 36.16 5.21
-7 -5 16 34.64 3.74
-7 5 16 35.45 4.33
7 -5 16 41.86 3.79
-7 -5 17 21.58 4.65
-7 -5 17 10.01 3.06
7 -5 17 21.52 3.23
-7 5 17 13.2 3.67
-7 -5 18 98.58 7.67
7 -5 18 106.29 5.76
-7 5 18 94.38 6.79
-7 -5 19 14.87 4.66
7 -5 19 17.53 3.19
-7 5 19 9.42 3.37
-7 -5 20 39.73 5.54
-7 5 20 40.9 4.9
7 -5 20 41.28 3.84
-7 -5 21 19.91 4.89
-7 -5 21 23.79 3.47
-7 5 21 25.6 4.32
7 -5 21 27.18 3.45
-7 -5 22 0.22 3.95
-7 -5 22 -1.24 2.86
-7 5 22 1.71 3.43
7 -5 22 4.22 2.88
-7 -5 23 5.16 4.05
-7 5 23 3.78 3.59
-7 -5 23 4.07 2.89
-7 -5 24 41.43 4.18
-7 -5 25 34.48 3.99
7 5 26 55.29 4.3
-7 -5 26 49.45 4.53
7 -5 27 103.36 6.31
7 5 27 97.11 5.94
-7 -5 27 95.9 6.09
7 5 28 22.64 3.6
7 -5 28 19.88 3.91
-7 -5 28 18.75 3.58
7 -5 29 17.94 3.81
-7 -5 29 18.5 3.7
7 5 29 12.36 3.23
7 -5 30 9.84 3.84
-7 -5 30 8.77 3.55
7 5 30 8.9 3.34
-7 -5 31 13.32 3.71
7 5 31 10.34 3.46
-7 -5 32 4.22 3.55
-7 -6 -28 2.77 2.17
-7 -6 -27 3.44 2.23
-7 -6 -26 5.34 2.23
7 -6 -25 4.99 4.42
-7 -6 -25 6.63 2.25
7 -6 -24 64.78 6.5
-7 -6 -24 57.32 3.76
7 -6 -23 3.98 3.87
-7 -6 -23 5.29 2.29
7 -6 -22 78.27 6.29
-7 -6 -22 67.19 4.14
-7 6 -22 79.04 5.9
-7 6 -21 9.31 3.7
-7 -6 -21 4.8 2.14
7 -6 -21 7.73 3.53
-7 6 -20 7.64 3.59
-7 -6 -20 3.07 2.16
7 -6 -20 3.68 3.14
-7 6 -19 71.05 5.52
7 -6 -19 63.71 5.44
-7 6 -18 51.86 4.91
7 -6 -18 44.62 4.71
-7 6 -17 76.03 5.63
7 -6 -17 57.71 5.11
-7 6 -16 82.85 5.82
7 -6 -16 73.44 5.6
-7 6 -15 103.98 6.43
7 -6 -15 103.6 6.51
7 -6 -14 8.88 2.95
7 -6 -14 6.44 1.54
-7 6 -13 136.1 7.5
7 -6 -13 142.76 7.84
7 -6 -13 132.77 5.67
-7 -6 -12 42.68 2.89
-7 6 -12 45.92 4.32
7 -6 -12 35.93 4.11
7 -6 -12 37 2.59
-7 -6 -11 15.18 1.82
7 -6 -11 12.2 2.92
7 -6 -11 15.76 1.94
-7 -6 -10 58.02 2.85
7 -6 -10 50.71 4.57
7 -6 -10 46.9 3.08
7 -6 -9 236.95 11.23
-7 -6 -9 253.94 8.98
7 -6 -8 44.62 4.39
-7 -6 -8 41.89 2.49
-7 6 -7 125.89 6.71
-7 -6 -7 118.86 4.94
7 -6 -7 124.82 7.07
7 6 -7 118.17 7.32
7 6 -6 105.5 7.08
-7 6 -6 116.04 6.43
-7 -6 -6 119.96 5
7 -6 -6 116.77 6.97
7 6 -5 15.9 3.56
-7 6 -5 23.35 3.25
-7 -6 -5 14.07 1.94
7 -6 -5 13.33 3.18
7 -6 -5 21.16 2.48
7 6 -4 38.81 4.66
-7 6 -4 58.98 4.34
-7 -6 -4 49.23 3.21
7 -6 -4 40.8 4.52
7 -6 -4 50.92 3.35
7 6 -3 93.89 6.91
-7 6 -3 106.81 5.87
7 -6 -3 105.47 6.63
7 -6 -3 109.54 5.21
7 6 -2 36.95 4.67
7 -6 -2 48.54 3.34
-7 6 -2 38.35 3.77
7 -6 -2 32.04 4.02
7 6 -1 20.55 3.94
7 -6 -1 26.52 2.94
-7 -6 -1 19.89 3.49
-7 6 -1 30.91 3.29
7 -6 -1 20.02 3.38
7 6 0 141.18 8.92
7 -6 0 162.03 7.11
-7 -6 0 159.21 8.56
-7 6 0 153.85 7.31
7 -6 0 168.93 8.79
7 6 1 21.8 4.14
7 -6 1 34.28 3.13
-7 -6 1 20.96 3.29
-7 6 1 21.82 2.84
7 -6 1 21.53 3.82
7 6 2 29.43 4.59
7 -6 2 45.68 3.59
-7 -6 2 41.59 4.11
-7 6 2 37.7 3.43
7 -6 2 41.35 4.59
-7 -6 3 96.03 6.22
-7 6 3 106.01 5.59
7 6 3 100.7 7.74
7 -6 3 111.33 5.6
-7 -6 4 49.04 4.23
-7 6 4 49.22 3.71
7 6 4 43.76 5.59
7 -6 4 57.27 4.13
-7 -6 5 14.18 2.69
-7 6 5 16.79 2.63
7 6 5 8.6 4.15
7 6 6 103.97 8.56
7 -6 6 131.86 6.48
7 6 7 109.11 8.93
7 -6 7 109.43 5.79
7 -6 8 40.34 3.29
7 6 8 31.25 5.66
7 6 9 234.35 14.07
7 -6 9 249.69 10.29
7 6 10 51.57 6.71
7 -6 10 50.4 3.67
7 -6 11 35.46 3.79
7 -6 12 55.46 4.35
-7 -6 12 39.51 5.33
-7 -6 13 138.86 9.1
7 -6 13 134.52 6.11
7 -6 13 151.24 7.18
-7 -6 14 8.64 3.11
-7 -6 14 11.45 4.47
7 -6 14 6.77 1.85
-7 6 14 8.82 3.53
-7 -6 15 92.37 7.77
-7 -6 15 86.75 5.83
-7 6 15 99.44 6.91
7 -6 15 109.46 5.96
-7 -6 16 77.33 7.14
-7 -6 16 73.37 5.4
-7 6 16 71.37 6.06
7 -6 16 84.39 5.41
-7 -6 17 79.11 7.36
-7 -6 17 64.01 5.19
7 -6 17 80.59 5.18
-7 6 17 63.5 5.82
-7 -6 18 52.18 6.31
7 -6 18 56.47 4.5
-7 6 18 46.67 5.17
-7 -6 19 66.67 6.98
7 -6 19 77.18 5.09
-7 6 19 60.66 5.89
-7 -6 20 7.11 4.77
-7 6 20 3.35 3.41
7 -6 20 11.87 3.31
-7 -6 21 15.22 5.09
-7 -6 21 8.76 3.36
-7 6 21 6.77 3.91
7 -6 21 10.16 3.14
7 -6 22 77.68 5.36
-7 -6 22 82.24 5.79
-7 -6 22 70.89 7.48
7 -6 23 8.05 3.38
-7 -6 23 4.1 3.16
-7 -6 24 77.66 5.73
-7 -6 25 9.83 3.53
-7 -6 26 5.83 3.33
7 -6 27 0.49 3.26
-7 -6 27 2.7 3.37
-7 -6 28 0.51 3.28
-7 -6 29 -1.18 3.6
-7 -6 30 11.72 3.86
-7 -6 31 10.28 3.78
-7 -6 32 -0.95 4.15
-7 -7 -27 10.18 2.41
-7 -7 -26 12.66 2.44
-7 -7 -25 -1.34 2.29
-7 -7 -24 35.59 3.26
-7 -7 -23 17.59 2.67
7 -7 -23 15.44 4.53
-7 -7 -22 18.94 2.75
7 -7 -22 21.07 4.38
7 -7 -21 11.81 3.88
7 -7 -20 32.43 4.51
-7 7 -19 10.88 4.16
7 -7 -19 9.23 3.43
-7 7 -18 77.88 5.99
7 -7 -18 62.01 5.55
-7 7 -17 43.92 4.79
7 -7 -17 38.44 4.58
-7 -7 -16 5.76 2.98
7 -7 -16 5.42 3.04
-7 7 -16 12.55 3.68
-7 -7 -15 35.78 3.39
-7 7 -15 32.2 4.2
7 -7 -15 24.2 3.8
7 -7 -15 23.2 2.15
7 -7 -14 34.34 2.58
7 7 -14 43 4.39
-7 -7 -14 44.16 3.37
7 -7 -14 37.78 4.35
-7 7 -14 44.21 4.57
7 -7 -13 16.57 2.02
7 7 -13 20.35 3.71
-7 -7 -13 23.9 2.55
7 -7 -13 17.68 3.41
-7 7 -13 25.49 4.03
7 -7 -12 34.23 2.64
7 7 -12 29.64 4.16
-7 -7 -12 43.73 2.8
7 -7 -12 38.44 4.29
7 -7 -11 132.27 5.9
7 7 -11 132.8 7.94
-7 -7 -11 148.57 5.83
7 -7 -11 139.12 7.96
-7 7 -11 145.15 7.85
7 7 -10 18.54 3.64
-7 -7 -10 19.56 2.04
7 -7 -10 22.12 3.67
7 -7 -10 19.13 2.36
7 7 -9 102.32 7.09
7 -7 -9 114.87 7.12
-7 -7 -9 123.14 5.09
-7 7 -9 107.63 6.74
7 -7 -9 108.59 5.22
7 -7 -8 12.15 3.17
-7 -7 -8 11.88 1.86
7 -7 -8 16.8 2.45
7 -7 -7 15.75 3.28
-7 7 -7 24.43 3.68
-7 -7 -7 17.16 2.13
-7 -7 -6 21.59 2.46
7 -7 -6 21.02 3.4
-7 7 -5 86.95 5.71
7 -7 -5 88.85 6.33
-7 -7 -5 93.49 4.92
7 -7 -4 22.67 3.77
-7 -7 -4 26.1 2.94
-7 7 -3 103.91 5.88
7 -7 -3 85.87 6.36
7 -7 -3 94.96 5.16
7 7 -2 85 7.06
-7 7 -2 102.61 6.03
7 -7 -2 91.73 6.89
7 -7 -2 113.19 5.7
7 7 -1 35.95 5.2
-7 7 -1 48.94 4.27
7 -7 -1 42.21 4.97
7 7 0 13.61 4.23
-7 -7 0 12.85 3.29
7 -7 0 13.3 3.69
-7 7 0 16.57 3.23
-7 -7 1 33.57 4.28
7 7 1 35.14 5.31
7 -7 1 35.54 4.76
-7 7 1 45.38 3.92
7 7 2 85.64 7.65
7 -7 2 121.6 6.07
7 -7 2 109.96 7.59
-7 7 2 91.47 5.63
7 7 3 67.21 7.11
-7 7 3 81.71 5.2
7 7 4 20.16 4.88
-7 7 4 27.87 3.34
7 7 5 78.26 7.86
7 -7 5 108.32 5.93
7 7 6 24.37 5.31
7 -7 6 49.39 4.2
7 7 7 16.38 5.17
-7 -7 7 15.31 2.89
7 -7 8 38.82 3.92
7 -7 8 11.38 2.15
7 -7 9 124.97 6.77
-7 7 9 115.25 6
7 -7 9 127.53 5.91
7 -7 10 58.24 4.49
7 -7 10 19.42 2.45
7 -7 11 162.09 7.77
-7 -7 11 129.86 7.53
7 -7 12 71.88 5.02
-7 -7 12 38.29 4.35
7 -7 13 28.5 3.78
-7 -7 13 18.36 3.62
7 -7 14 48.59 4.32
-7 -7 14 36.63 4.27
7 -7 15 33.01 3.88
-7 -7 15 23.87 3.85
-7 -7 16 4.25 3.15
7 -7 16 8.29 3.32
-7 -7 17 41.09 4.65
7 -7 17 51.83 4.57
7 -7 18 73.28 5.35
7 -7 19 17.91 3.69
7 -7 21 18.85 3.67
-7 -7 22 27.85 4.4
7 -7 22 28.5 4.06
-7 -7 23 21.91 4.09
7 -7 23 29.82 4.19
-7 -7 24 39.74 4.79
-7 -7 25 0.99 3.54
-7 -7 26 14.66 3.91
-7 -7 27 15.1 4.03
-7 -7 28 16.38 4.36
-7 -8 -25 48.05 3.76
-7 -8 -24 30.65 3.27
-7 -8 -23 54.67 3.88
7 8 -23 34.01 3.4
7 8 -22 32.12 3.45
7 -8 -20 20.88 4.15
7 -8 -19 19.88 4.13
-7 -8 -18 24.2 3.89
7 -8 -18 21.63 3.99
-7 -8 -17 11.32 3.36
7 -8 -17 7.71 1.72
7 -8 -17 12.3 3.67
7 -8 -16 138.51 8.44
7 -8 -16 132.8 5.8
-7 -8 -15 20.07 3.05
-7 8 -15 24.88 4.54
7 -8 -15 11.09 3.56
7 -8 -15 8.24 2
7 -8 -14 11.11 2.02
-7 8 -14 13.93 3.93
-7 -8 -14 11.02 2.36
7 -8 -14 9.14 3.35
7 8 -14 10.11 3.3
7 -8 -13 5.27 1.91
7 8 -13 6.63 3.33
-7 -8 -13 7.31 2.03
7 -8 -13 6.7 3.18
-7 8 -13 15.02 3.74
7 -8 -12 7.13 1.98
7 8 -12 6.69 3.46
7 -8 -12 6.83 3.18
-7 -8 -12 7.85 1.9
-7 8 -12 10.3 3.89
7 -8 -11 0.95 1.9
7 8 -11 0.93 3.29
7 -8 -11 1.36 2.84
-7 -8 -11 1.73 1.64
-7 8 -11 1.23 3.35
-7 8 -10 11.5 3.65
7 8 -10 5.2 3.43
7 -8 -10 9.18 2.28
-7 -8 -10 7.47 1.87
7 -8 -10 3.95 3.01
7 -8 -9 43.29 3.28
7 8 -9 38.63 4.94
-7 -8 -9 47.05 3.13
7 -8 -9 37.59 4.53
-7 8 -9 40.91 4.63
-7 8 -8 30.06 4.29
7 8 -8 27.64 4.67
7 -8 -8 31.66 3.05
-7 -8 -8 29.6 2.78
7 -8 -8 26.11 4.03
7 8 -7 7.33 3.95
7 -8 -7 18.57 2.74
7 -8 -7 8.27 3.37
-7 -8 -7 8.62 2.24
7 -8 -6 69.61 4.46
-7 8 -6 69.66 5.37
7 -8 -6 66.85 5.77
-7 -8 -6 78.73 4.68
7 8 -6 62.46 6.22
-7 -8 -5 3.07 2.48
7 -8 -5 2.01 2.98
-7 8 -4 35.02 4.2
-7 -8 -4 31.27 3.5
7 -8 -4 29.38 4.39
-7 8 -3 62.1 5.08
-7 -8 -3 50.8 4.34
7 -8 -3 48.07 5.25
-7 8 -2 88.77 5.85
7 -8 -2 87.56 6.89
7 -8 -1 32.64 4.97
-7 8 -1 43.41 4.32
7 -8 0 51.91 5.65
7 -8 0 62.71 4.59
-7 8 0 45.03 4.38
7 -8 1 35.92 5.22
-7 8 1 38.31 4.08
7 8 1 30.38 5.61
-7 8 2 80.11 5.46
7 8 2 83.08 7.82
7 -8 2 90.63 7.46
7 -8 2 101.08 5.73
7 -8 3 51.56 6.2
-7 -8 3 42.37 4.69
-7 -8 4 24.47 3.6
7 -8 4 40.76 4.12
-7 -8 5 1.7 2.66
7 -8 5 27.26 3.61
-7 -8 6 66.49 5.23
7 -8 6 72.58 5.16
-7 -8 7 8.23 2.78
7 -8 7 40.65 4.16
-7 -8 8 25.75 3.38
7 -8 8 27.64 2.74
-7 -8 8 25.61 3.89
7 -8 9 46.79 3.38
-7 -8 9 40.43 4.39
7 -8 10 7.34 2.02
-7 -8 10 6.97 3.31
-7 -8 11 1.22 3.01
7 -8 11 1.87 3.15
-7 -8 12 8.34 3.34
7 -8 12 14.89 3.78
-7 -8 13 4.17 3.12
7 -8 13 11.2 3.59
-7 -8 14 10.73 3.62
7 -8 14 11.8 3.62
-7 -8 15 8.33 3.87
7 -8 15 27 4.25
-7 -8 16 138.87 8.29
7 -8 16 161.97 8.14
-7 -8 17 6.51 3.78
7 -8 17 32.46 4.4
7 -8 18 25.35 4.11
7 -8 19 31.06 4.25
7 -8 20 31.14 4.32
-7 -8 22 50.02 5.45
-7 -8 23 68.84 6.06
-7 -9 -19 20.19 3.96
7 -9 -18 8.86 1.81
-7 -9 -18 11.73 3.47
7 -9 -17 13.18 3.78
7 -9 -17 9.46 1.99
-7 -9 -17 17.96 3.41
7 -9 -16 17.46 4.1
7 -9 -16 16.49 2.31
-7 -9 -16 19.55 3.25
7 -9 -15 9.07 3.73
7 -9 -15 6.74 2.14
-7 -9 -15 9.06 2.6
7 -9 -14 18.25 4.08
7 -9 -14 19.49 2.58
-7 -9 -14 22.66 2.78
7 -9 -13 92.32 4.79
-7 -9 -13 97.25 4.89
7 -9 -13 83.25 6.68
7 9 -13 83.89 6.58
-7 -9 -12 29.22 2.89
7 -9 -12 19.95 4.06
7 9 -12 16.11 4.23
7 -9 -12 24.22 2.96
7 -9 -11 83.11 4.63
7 -9 -11 72.04 6.17
-7 -9 -11 94.3 4.72
7 9 -11 62.77 6.22
7 -9 -10 52.85 3.84
-7 -9 -10 55.45 3.78
7 -9 -10 53.45 5.36
-7 9 -10 56.42 5.63
7 -9 -9 6.07 3.37
7 9 -9 11.97 4.14
-7 -9 -9 8.98 2.43
7 -9 -9 12.55 2.81
-7 9 -8 64.18 5.59
7 9 -8 38.51 5.57
-7 -9 -8 49.93 3.85
7 -9 -8 37.83 4.9
7 -9 -8 53.85 3.99
7 9 -7 85.32 7.81
7 -9 -7 132.24 6.33
-7 9 -7 108.64 7.26
-7 -9 -7 127.54 6.38
7 -9 -7 98.39 7.46
7 -9 -6 84.12 5.02
-7 9 -6 91.56 6.2
-7 -9 -6 47.12 4.5
7 -9 -6 36.73 5.25
7 -9 -5 168.6 7.76
-7 9 -5 145.51 8.51
7 -9 -5 139.56 9.14
-7 -9 -5 161.94 8.14
-7 9 -4 59.2 5.33
7 -9 -4 43.31 5.54
-7 -9 -4 51.72 4.83
-7 9 -3 37.53 4.42
-7 -9 -3 30.46 4.11
-7 9 -2 84.27 5.99
7 -9 -2 81.07 7.04
-7 -9 -1 14.75 4.05
7 -9 -1 14.24 4.22
7 -9 0 76.12 7.09
-7 -9 0 78.99 6.62
-7 -9 1 19.8 4.21
7 -9 1 13.02 4.57
7 -9 2 77.13 5.64
7 -9 2 96.56 7.99
-7 -9 2 78.04 6.4
7 -9 3 24.58 5.45
-7 -9 3 20.36 3.96
7 -9 4 52.96 6.91
-7 -9 4 53.94 5.32
-7 -9 4 47.44 5.01
-7 -9 5 124.69 7.72
7 -9 5 152.7 7.9
-7 -9 5 147.19 8.37
-7 -9 6 41.32 5.06
-7 -9 6 42.45 4.82
7 -9 7 134.36 7.35
-7 -9 7 123.67 7.32
-7 -9 8 45.88 4.83
7 -9 8 39.04 3.26
-7 -9 8 45.41 4.4
7 -9 9 8.33 3.5
-7 -9 9 7.6 3.52
7 -9 9 6.61 2.05
7 -9 10 50.83 4.32
-7 -9 10 48.19 5.11
7 -9 10 59.61 5.38
7 -9 10 53.67 3.46
7 -9 11 65.28 3.43
-7 -9 11 72.02 5.88
-7 -9 12 13.57 4.1
7 -9 12 63.05 5.32
-7 -9 13 91.66 6.66
7 -9 13 108.66 6.92
-7 -9 14 15.2 4.03
7 -9 14 37.47 4.8
7 -9 15 15.09 4.16
-7 -9 15 9.05 3.89
7 -9 16 24.26 4.43
-7 -9 16 17.72 4.15
-7 -9 17 13.86 4.25
-7 -10 -21 46.12 5.41
-7 -10 -20 37.4 5.21
-7 -10 -19 43.08 5.34
7 -10 -17 9.01 2.22
-7 -10 -17 9.6 3.16
7 -10 -16 48.2 3.42
-7 -10 -16 53.67 4.24
7 -10 -15 34.2 3.2
-7 -10 -15 38.07 3.54
-7 -10 -14 22.12 2.87
7 -10 -14 11.49 2.69
-7 -10 -13 80.92 4.61
7 -10 -13 67.38 4.45
-7 -10 -12 13.19 2.71
7 -10 -12 14.25 2.95
7 -10 -11 56.28 5.89
-7 -10 -11 59.74 4.16
7 -10 -11 64.2 4.37
-7 -10 -10 27.67 3.23
7 -10 -10 24.36 4.51
-7 -10 -9 31.5 3.5
7 -10 -9 35.17 4.95
7 -10 -9 40.08 3.82
-7 -10 -8 20.8 3.31
7 -10 -8 17.11 4.33
-7 -10 -7 49.21 4.42
7 -10 -7 40.61 5.4
7 -10 -7 53.4 4.47
-7 -10 -6 42.98 4.41
7 -10 -6 34.28 5.19
-7 -10 -5 8.49 3.46
7 -10 -5 6.44 3.84
7 -10 -4 6.64 4.16
-7 -10 -4 10.27 3.67
-7 -10 -3 51.17 5.34
-7 -10 -3 31.62 4.64
7 -10 -3 33.12 5.28
7 -10 -3 49.59 4.64
-7 -10 -2 105.46 6.92
7 -10 -2 103.21 6.26
-7 -10 -2 72.36 6.4
7 -10 -2 64.57 7.27
-7 -10 -1 160.27 8.63
-7 -10 -1 128.25 9.23
7 -10 -1 129.45 9.7
-7 -10 -1 140.3 8.62
-7 -10 0 79.43 7.35
7 -10 0 93.15 8.28
-7 -10 1 122.1 7.83
-7 -10 1 121.98 8.59
7 -10 1 122.58 9.53
-7 -10 2 68.61 5.91
-7 -10 2 73.24 6.49
7 -10 2 68.64 7.77
-7 -10 3 33.93 4.74
-7 -10 3 32.68 4.9
7 -10 3 51.39 4.96
7 -10 3 36.11 6.46
-7 -10 4 12.6 3.94
7 -10 4 3.89 3.82
-7 -10 4 8.22 3.42
7 -10 4 11.02 5.26
-7 -10 5 10.12 3.67
-7 -10 5 13.55 3.62
7 -10 5 8.23 4.14
7 -10 5 15.09 5.79
7 -10 6 54.58 5.24
-7 -10 6 37.16 4.58
7 -10 6 36.11 5.28
-7 -10 6 43.51 4.91
-7 -10 7 40.7 4.63
7 -10 7 41.34 5.21
-7 -10 7 39.96 4.96
-7 -10 8 18.74 3.53
7 -10 8 17.65 2.48
7 -10 8 21.79 4.33
-7 -10 8 19.87 4.24
7 -10 9 35.57 2.95
7 -10 9 44.55 4.39
7 -10 9 43.31 5.09
-7 -10 9 33.17 4.67
7 -10 10 19.98 2.71
-7 -10 10 21.67 4.45
7 -11 -15 5.42 2.63
-7 -11 -15 7.78 4.95
7 -11 -14 14.87 3
-7 -11 -14 22.39 5.25
-7 -11 -13 45.02 3.97
7 -11 -13 42.14 4.01
-7 -11 -13 51 6.19
-7 -11 -12 51.37 4.13
7 -11 -12 48.83 4.29
-7 -11 -11 89.21 5.41
7 -11 -11 76.32 5.28
-7 -11 -11 87.43 7.3
7 -11 -10 48.56 4.45
-7 -11 -10 58.03 6.15
-7 -11 -9 26.52 3.73
-7 -11 -9 28.3 5.05
7 -11 -9 33.5 3.95
-7 -11 -8 19.66 3.58
-7 -11 -8 18.09 4.46
7 -11 -8 23.41 3.73
-7 -11 -7 14.56 3.6
-7 -11 -7 13.52 4.39
7 -11 -7 13.39 3.67
7 -11 -6 22.85 4.05
-7 -11 -6 12.5 3.79
-7 -11 -5 55.55 5.5
7 -11 -5 63.53 5.34
-7 -11 -4 31.17 4.77
7 -11 -4 54.84 5.04
7 -11 -3 66.33 5.35
-7 -11 -3 68.11 5.97
-7 -11 -2 19.19 5.06
7 -11 -2 11.72 4.16
-7 -11 -2 19.76 4.71
-7 -11 -1 1.32 4.17
7 -11 -1 12.37 3.81
7 -11 -1 2.49 3.78
-7 -11 -1 5.8 4.23
7 -11 0 4.68 3.62
-7 -11 0 2.06 3.84
7 -11 0 -0.23 3.72
-7 -11 0 2.55 3.97
-7 -11 1 2.71 4
7 -11 1 1.57 4.08
7 -11 2 9.85 4.6
-7 -11 2 21.28 4.75
7 -11 3 47.06 6.12
-7 -11 3 52.49 5.86
7 -11 4 26.2 5.16
-7 -11 4 32.85 4.86
7 -11 5 42.77 5.75
-7 -11 5 46.34 5.27
7 -11 6 11.58 4.59
-7 -11 6 9.66 3.64
7 -11 7 11.56 4.38
-7 -11 7 8.68 3.39
7 -11 8 15.21 3.84
7 -11 8 13.61 2.26
7 -11 9 17.22 2.09
7 -12 -11 22.3 3.74
7 -12 -10 7.83 3.58
7 -12 -9 43.01 4.62
7 -12 -8 12.47 3.8
7 -12 -7 6.4 3.75
-7 -12 -7 7.69 3.6
-7 -12 -6 31.63 4.59
-7 -12 -5 31.92 4.92
-7 -12 -4 20.35 4.64
-7 -12 -3 72.65 6.62
7 -12 -3 40.23 5.84
7 -12 -2 15.19 4.92
-7 -12 -2 25.04 4.99
7 -12 -1 8.57 4.72
-7 -12 -1 14.46 4.87
7 -12 0 64.94 7.07
-7 -12 0 88.56 7.69
7 -12 1 5.79 4.46
-7 -12 1 14.95 4.9
-7 -12 2 19.25 4.92
-7 -12 3 76.51 7.28
-7 -12 4 18.72 4.54
-7 -12 5 28.66 4.94
-8 0 -34 2.15 3.19
-8 0 -33 139.66 7.49
-8 0 -32 161.53 8.19
-8 0 -31 104.1 6.45
-8 0 -30 335.94 13.66
-8 0 -29 6.11 3.49
-8 0 -28 17.63 3.58
-8 0 -27 224.06 10.07
-8 0 -26 54.17 4.74
-8 0 -25 185.57 8.82
-8 0 -24 50.98 4.36
-8 0 -23 53.11 4.37
8 0 -19 167.7 9.94
-8 0 -18 114.16 5.72
8 0 -18 90.67 7.29
-8 0 -17 18.1 3.07
8 0 -17 19.7 4.06
-8 0 -16 10.19 2.6
8 0 -16 8.82 3.6
-8 0 -16 11.68 2.3
-8 0 -15 -0.27 2.21
8 0 -15 4.26 3.16
-8 0 -15 0.21 1.96
8 0 -14 324.32 14.1
-8 0 -14 326.48 12.22
-8 0 -14 330.51 13.6
8 0 -13 16.19 3.29
-8 0 -13 17.87 2.28
-8 0 -13 18.24 2.74
8 0 -12 9.85 2.83
-8 0 -12 7.74 1.88
-8 0 -12 7.28 2.28
8 0 -11 209.82 9.71
-8 0 -11 213.01 8.44
-8 0 -11 221.96 9.73
8 0 -10 127.12 6.68
-8 0 -10 126.68 5.63
-8 0 -10 130.35 6.72
8 0 -9 32.01 3.33
-8 0 -9 29.87 2.48
-8 0 -9 25.17 2.9
8 0 -8 460.53 17.11
-8 0 -8 464.05 17.55
8 0 -7 20.95 2.56
-8 0 -7 17.55 2.55
8 0 -6 4.46 1.81
-8 0 -6 4.81 2.08
8 0 -5 423.73 15.36
-8 0 -5 427.67 16.22
8 0 -4 330.67 12.51
-8 0 -4 362.88 13.59
8 0 -3 192.92 7.58
8 0 -2 6.91 1.35
8 0 -1 496.14 17.14
-8 0 0 208.99 8.59
8 0 0 235.09 8.36
-8 0 1 477.87 17.37
8 0 1 500.78 16.93
-8 0 2 5.47 1.58
8 0 2 6.88 1.25
-8 0 3 195.99 8.09
8 0 3 200.36 7.48
-8 0 4 332.95 12.81
8 0 4 355.39 12.3
8 0 5 457.33 15.54
-8 0 5 428.04 16.04
8 0 6 2.99 1.29
-8 0 6 5.52 1.69
8 0 7 20.43 1.86
-8 0 7 19.04 2.24
-8 0 8 459.82 16.79
-8 0 9 25.93 2.68
8 0 10 128.69 7.58
-8 0 10 141.16 6.51
8 0 11 214.84 10.75
-8 0 11 230.42 9.56
8 0 12 7.88 3.3
-8 0 12 6.78 2.16
8 0 13 16.2 3.65
-8 0 13 18.21 2.71
8 0 14 324.83 14.96
-8 0 14 342.07 13.54
8 0 15 -0.58 3.41
-8 0 15 2.02 2.27
8 0 16 13.61 4.03
-8 0 16 15.61 2.97
8 0 17 20.41 4.38
-8 0 17 22.04 3.26
-8 0 18 112.19 6.62
-8 0 19 172.41 8.79
-8 0 20 11 3.09
-8 0 20 12.23 1.91
-8 0 21 380.02 17.69
8 0 21 421.13 17.34
-8 0 22 107.47 7.03
-8 0 22 110.26 4.56
-8 0 23 51.38 4.96
8 0 23 42.96 4.51
-8 0 23 53.56 2.82
-8 0 24 45.97 2.34
-8 0 24 56.45 5.23
-8 0 24 55.4 2.67
8 0 25 146.23 8.04
-8 0 25 137.05 5.47
-8 0 25 181.8 9.44
-8 0 25 181.85 5.82
8 0 26 44.65 4.62
-8 0 26 55.18 5.59
8 0 27 169.64 8.72
8 0 28 15.5 3.63
8 0 29 1.78 3.15
8 0 30 266.66 12.03
8 0 31 73.92 5.96
8 0 32 139.95 8.01
8 0 33 110.89 7.18
8 0 34 -1.21 3.45
-8 1 -34 7.27 3.6
-8 1 -33 27.55 4.32
-8 -1 -33 34.6 3.95
-8 1 -33 35.66 4.45
-8 1 -32 96.54 6.94
-8 -1 -32 98.67 6.03
-8 1 -32 99.47 6.42
-8 -1 -31 16.66 3.51
-8 1 -31 23 4.05
-8 1 -31 19.47 4
-8 1 -30 145.81 8.84
-8 -1 -30 166.62 8.07
-8 1 -30 172.39 8.46
-8 -1 -29 8.9 3.35
-8 1 -29 2.96 3.43
-8 1 -29 7.27 3.43
-8 -1 -28 205.38 9.31
-8 1 -28 210.09 9.57
-8 1 -28 187.66 10.16
-8 -1 -27 22.88 3.64
-8 1 -27 27.22 3.84
-8 1 -27 24.7 3.88
-8 -1 -26 7.31 3.03
-8 1 -26 6.52 3.24
-8 1 -26 3.75 3.08
-8 -1 -25 164.74 7.68
-8 1 -25 157.56 7.98
-8 1 -25 143.86 8.33
-8 -1 -24 37.55 3.69
-8 1 -24 36.9 4.09
-8 1 -24 39.98 4.16
-8 -1 -23 11.38 2.84
8 -1 -23 6.19 4.67
-8 1 -23 8.53 2.85
8 -1 -22 86.41 7.66
-8 -1 -22 90.79 5.14
-8 1 -22 86.1 5.89
8 -1 -21 45.6 5.93
-8 1 -21 51 4.41
8 -1 -20 6.68 3.93
-8 1 -20 4.73 2.54
-8 1 -19 100.53 5.6
8 -1 -19 95.29 7.36
-8 1 -18 18.79 2.87
8 -1 -18 19.46 4.2
8 -1 -17 15.82 3.77
-8 1 -17 14.56 2.59
-8 -1 -17 25.21 2.71
8 -1 -16 -1.44 2.96
-8 -1 -16 0.33 1.97
-8 1 -16 1.53 2.09
8 -1 -15 24.53 3.9
-8 -1 -15 35.26 2.83
-8 1 -15 29.01 3.03
-8 1 -15 31.15 3.04
8 -1 -14 13.09 3.12
-8 -1 -14 16.56 2.21
-8 1 -14 14.15 2.48
8 -1 -13 113.65 6.57
8 1 -13 94.03 6.76
-8 -1 -13 120 5.33
-8 1 -13 118.75 5.64
-8 1 -13 114.59 6.01
8 1 -12 46.79 4.64
8 -1 -12 49.09 4.08
-8 -1 -12 50.43 3.18
-8 1 -12 53.71 3.46
-8 1 -12 51.03 3.71
-8 -1 -12 50.14 4.27
8 1 -11 19.22 3.49
8 -1 -11 24.32 2.99
-8 1 -11 22.4 2.45
-8 -1 -11 27.09 3.4
-8 1 -11 23.88 2.71
8 -1 -10 90.9 5.08
8 1 -10 77.43 5.64
-8 -1 -10 84.17 4.27
-8 1 -10 96.44 4.5
-8 1 -10 80.28 4.86
-8 -1 -10 82.87 5.42
8 1 -9 7.03 2.76
-8 -1 -9 8.95 1.83
8 -1 -9 9.66 2.11
-8 -1 -9 7.11 2.26
-8 1 -9 7.49 1.9
8 -1 -8 219.97 9.03
8 1 -8 219.35 9.73
-8 -1 -8 215.67 8.4
-8 -1 -8 210.85 9.77
-8 1 -8 212.27 9.17
8 -1 -7 7.52 1.84
-8 -1 -7 6.76 2.24
-8 1 -7 6.65 1.83
8 1 -7 6.01 2.45
8 -1 -6 442.89 15.93
-8 -1 -6 452.87 16.99
8 1 -6 415.74 16.42
8 -1 -5 149.47 6.45
-8 -1 -5 144.27 7.37
8 1 -5 142.21 6.91
8 -1 -4 50.33 3.13
-8 -1 -4 41.46 3.72
8 1 -4 48.12 3.45
8 -1 -3 754.07 25.59
-8 -1 -3 732.2 26.66
8 1 -3 736.54 25.58
8 -1 -2 217.24 8.55
-8 -1 -2 212.77 9.47
8 1 -2 215.06 8.5
-8 -1 -1 303.26 12.91
8 -1 -1 335.29 12.05
-8 -1 -1 317.89 11.45
8 1 -1 331.86 11.77
8 -1 0 33.79 2.51
-8 -1 0 28.76 2.14
8 1 0 30.27 2.14
8 -1 1 339.63 13.42
-8 -1 1 330.79 11.95
-8 1 1 304.41 12.41
8 -1 1 338.92 12.31
8 1 1 341.08 11.66
8 -1 2 219.84 9.77
-8 -1 2 210.92 8.33
8 -1 2 228.98 8.73
-8 1 2 208.74 8.91
8 1 2 222.65 7.84
8 -1 3 766.72 27.16
-8 -1 3 740.92 25.68
-8 1 3 733.68 26.33
8 -1 3 769.08 26.06
8 1 3 762.34 24.97
8 -1 4 51.1 3.88
-8 1 4 52.66 3.55
8 -1 4 49.18 3.15
-8 -1 4 47.96 2.88
8 1 4 45.67 2.14
8 -1 5 160.55 7.62
8 1 5 155.62 5.46
-8 -1 5 151.35 6.4
-8 1 5 145.8 6.98
8 -1 5 152.92 6.69
8 1 6 414.17 14
-8 -1 6 426.19 15.2
-8 1 6 432.25 15.73
-8 -1 7 7.48 1.71
8 1 7 6.34 0.86
-8 1 7 8.25 1.99
-8 1 7 6.93 1.54
8 1 8 203.42 10.3
-8 -1 8 221.87 8.74
8 1 8 218.18 7.5
-8 1 8 206.58 8.95
-8 1 8 199.87 7.95
8 1 9 7.33 3.06
-8 -1 9 7.7 1.86
-8 1 9 9.97 2.19
-8 1 9 10.66 1.61
-8 1 10 70.59 3.56
8 1 10 85.37 6.2
-8 1 10 85.13 4.78
-8 -1 10 84.87 4.57
-8 1 11 21.33 1.85
8 1 11 19.9 3.87
8 -1 11 24.58 3.46
-8 -1 11 22.02 2.62
-8 1 11 21.38 2.65
-8 1 12 51.27 2.75
-8 1 12 52.74 3.83
-8 -1 12 50.72 3.74
8 -1 12 48.1 4.56
8 1 12 48.64 5.06
-8 -1 13 119.66 6.21
-8 1 13 116.77 6.23
8 -1 13 113.21 7.05
8 1 13 115.9 7.82
-8 1 14 17.64 2.66
-8 -1 14 15.32 2.68
8 -1 14 18.88 3.57
8 1 14 16.24 3.93
-8 -1 15 28.65 3.24
-8 1 15 32.79 3.38
8 1 15 26.12 4.66
8 -1 15 24.28 4.02
-8 1 16 2.44 1.3
8 1 16 -0.99 2.09
-8 1 16 1.55 2.16
-8 -1 16 2.34 2.3
8 1 16 2.95 3.48
8 1 17 16.88 2.53
-8 1 17 16.96 1.6
-8 1 17 16.16 2.89
-8 -1 17 14.07 2.81
8 1 17 15.25 4.29
8 1 18 21.33 2.69
-8 1 18 20.15 3.23
-8 -1 18 15.93 3.04
8 1 18 17.63 4.96
-8 1 18 20.91 1.68
-8 1 19 103.15 4.08
-8 -1 19 95.7 6.27
-8 1 19 117.59 6.73
-8 -1 20 2.71 1.88
-8 1 20 1.55 1.22
-8 1 20 1.13 1.13
-8 1 20 2.35 2.63
-8 -1 20 3.52 2.73
-8 1 21 50.42 2.43
-8 -1 21 54.44 3.31
-8 1 21 46.04 4.73
-8 -1 21 58.53 5
-8 1 21 49.85 2.24
-8 1 22 72.04 2.74
-8 1 22 76.38 2.79
-8 1 22 69.82 5.76
-8 -1 22 91.75 6.16
-8 -1 22 92.92 4.17
8 -1 22 81.25 6.57
-8 1 23 6.75 3.12
8 1 23 5.01 2.38
-8 -1 23 10.62 3.3
-8 -1 23 13.74 2.21
8 -1 23 5.04 3.74
-8 1 24 33.87 4.53
-8 -1 24 39.77 4.6
-8 -1 24 42.17 2.86
8 1 24 30.31 3.41
8 -1 24 32.33 4.9
8 -1 25 128.76 8.66
8 1 25 140.91 7.29
-8 -1 25 166.82 6.4
-8 1 25 151.92 9.04
-8 -1 25 151.45 8.74
8 -1 26 -0.89 4.15
-8 -1 26 4.69 1.93
8 1 26 0.43 2.44
-8 -1 26 3.97 3.42
-8 1 26 1.58 3.23
8 -1 27 18.67 4.4
-8 -1 27 27.98 2.43
8 1 27 23.68 3.27
8 -1 28 161 10.1
8 1 28 182.16 9.09
8 -1 29 2.11 3.94
8 1 29 5.75 3.18
-8 -1 29 4.01 1.5
-8 -1 30 93.48 3.3
8 -1 30 128.45 8
8 1 30 142.92 6.74
8 1 31 13.96 3.61
8 -1 31 16.24 4.77
8 1 32 81.37 5.83
8 -1 32 74.25 6.64
8 1 33 29.84 4.13
8 1 34 5.24 3.29
-8 2 -32 159.22 8.27
-8 -2 -32 146.3 7.26
-8 2 -31 7.65 2.85
-8 2 -31 6.59 3.71
-8 -2 -31 6.48 3.16
-8 2 -30 103.84 6.46
-8 2 -30 119.64 7.05
-8 -2 -30 120.17 6.46
-8 2 -29 18.4 3.11
-8 2 -29 17.85 3.82
-8 -2 -29 14.29 3.49
-8 2 -28 3.2 2.48
-8 -2 -28 6.18 3
-8 2 -28 0.99 3.31
-8 2 -27 1.32 2.25
-8 -2 -27 0.56 2.67
-8 2 -27 -0.61 3.14
8 -2 -27 1.54 4.96
-8 2 -26 27.4 3.34
-8 -2 -26 23.38 3.16
-8 2 -26 23.99 3.77
8 -2 -26 17.56 5.99
-8 2 -25 44.03 4.3
-8 -2 -25 43.8 3.75
-8 2 -25 43.42 3.98
8 -2 -25 39.12 6.47
-8 2 -24 15.35 2.82
-8 -2 -24 19.39 3.1
-8 2 -24 10.26 3.25
8 -2 -24 6.67 4.68
8 -2 -23 1.25 4.49
-8 2 -23 4.27 2.23
-8 -2 -23 2.63 2.43
-8 2 -22 27.11 3.18
-8 -2 -22 30.2 3.11
8 -2 -22 33.33 5.46
-8 2 -21 13.73 2.59
-8 -2 -21 12.35 2.69
8 -2 -21 12.19 4.54
8 -2 -20 45.01 5.77
-8 2 -20 48.3 4.38
-8 2 -20 55.96 4.16
8 -2 -19 134.57 8.44
-8 2 -19 126.94 6.9
-8 2 -19 128.05 6.62
8 -2 -18 119.49 7.87
-8 2 -18 117.95 6.57
-8 2 -18 128.91 6.4
-8 2 -17 158.08 7.58
8 -2 -17 156.26 8.75
8 -2 -16 26.96 4.06
-8 2 -16 28.51 3.36
-8 -2 -16 25.69 2.63
-8 -2 -15 188.89 7.91
-8 2 -15 185.95 8.47
8 -2 -14 419.46 15.68
8 2 -14 392 15.47
-8 2 -14 365.95 14.44
-8 -2 -14 376.62 13.97
-8 2 -13 19.89 2.51
8 2 -13 22.17 2.92
-8 -2 -13 22.33 2.4
8 -2 -13 20.11 3.05
-8 2 -13 21.05 2.83
8 -2 -12 120.02 6.14
-8 -2 -12 105.6 4.99
-8 2 -12 99.07 5.3
8 2 -12 103.78 6
-8 2 -12 102.29 5.32
8 -2 -11 63.38 4.28
-8 -2 -11 60.1 3.58
-8 2 -11 62.71 3.97
8 2 -11 66.96 4.58
-8 -2 -10 84.91 4.35
8 2 -10 92.02 5.48
-8 2 -10 86.22 4.61
8 -2 -10 87.08 5.05
-8 -2 -9 117.53 6.9
-8 2 -9 118.79 5.7
8 -2 -9 121.84 6.13
8 -2 -8 561.91 19.92
-8 -2 -8 521.74 20.9
8 -2 -7 0.18 1.7
-8 -2 -7 1.4 2.04
-8 -2 -6 39.66 3.8
8 -2 -6 42.67 3.36
-8 -2 -5 563.84 21.79
8 -2 -5 592.25 20.86
-8 -2 -4 41.29 3.93
8 -2 -4 42.93 3.24
-8 -2 -3 441.41 17.22
8 -2 -3 438.74 16.29
-8 -2 -2 239.33 10.36
-8 -2 -2 223.92 8.05
8 -2 -2 243.74 9.59
-8 -2 -1 311.97 10.8
8 -2 -1 305.48 12.08
-8 -2 -1 313.61 12.88
-8 -2 0 33.45 3.22
8 -2 0 31.27 2.91
-8 -2 0 34.32 2.02
-8 -2 1 305.12 12.62
8 -2 1 312.7 12.61
8 -2 1 328.73 12.21
-8 -2 1 302.61 10.97
8 -2 2 247.48 10.53
-8 -2 2 245.32 9.05
8 -2 2 246.34 9.44
8 -2 2 251.38 10.16
8 -2 3 433.91 16.74
-8 -2 3 440.14 15.33
-8 2 3 417.47 16.37
8 -2 3 455.35 16.43
8 -2 3 441.47 15.61
8 -2 4 36.78 3.38
-8 -2 4 43.54 2.68
8 -2 4 38.9 3.27
-8 2 4 39.86 3.47
8 -2 4 51.82 3.11
8 -2 5 586.14 21.37
-8 -2 5 593.55 20.23
-8 2 5 549.32 21.22
8 -2 5 587.87 20.31
8 -2 6 41.28 3.5
8 -2 6 44.41 3.09
-8 -2 6 40.17 2.84
-8 2 6 44.43 3.72
8 -2 7 0.87 1.82
-8 -2 7 0.63 1.58
-8 2 7 1.84 2.1
8 -2 7 3.86 2.01
-8 2 7 1.26 1.77
8 2 8 549.7 21.54
8 -2 8 536.05 18.74
-8 2 8 511.33 18.14
-8 -2 8 534.53 18.98
-8 2 8 526.56 19.64
-8 -2 9 117.62 5.86
8 -2 9 118.87 5.73
-8 2 9 124.48 5.14
8 2 9 121.4 7.9
-8 2 9 113.88 6.22
-8 -2 10 91.74 5.02
8 -2 10 82.36 4.56
-8 2 10 98.65 4.2
8 2 10 85.34 6.78
-8 2 10 83.31 5.26
-8 -2 11 63.18 4.26
-8 2 11 69.28 3.38
8 -2 11 59.37 3.79
8 2 11 67.03 6.14
-8 2 11 60.25 4.38
-8 -2 12 100.49 5.63
8 -2 12 107.18 6.18
8 2 12 115.77 7.96
-8 2 12 96.42 5.78
8 -2 12 106.08 5.21
8 2 13 22.06 4.48
8 -2 13 28.68 2.96
-8 -2 13 17.04 2.79
-8 2 13 18.9 2.9
8 -2 14 394.67 13.29
-8 2 14 354.14 14.1
8 2 14 328.62 11.77
8 2 14 365.46 16.61
-8 -2 14 318.92 13.69
-8 2 15 213.6 7.39
8 -2 15 216.25 8.57
-8 -2 15 169.1 8.9
-8 2 15 191.37 9.33
8 2 15 189.12 7.3
8 2 15 198.43 11.58
-8 -2 16 30.57 3.51
8 -2 16 32.66 3.2
-8 2 16 28.79 2.05
8 2 16 28.59 2.17
-8 2 16 26.43 3.4
8 2 16 26.96 5.2
8 2 17 156.77 10.72
-8 -2 17 172.86 8.44
8 -2 17 169.97 7.44
-8 2 17 173.21 8.63
8 2 17 151.53 6.57
-8 2 17 169.75 6.07
8 2 18 122.4 9.52
8 -2 18 124.08 7.84
-8 -2 18 130.95 7.15
8 -2 18 136.16 6.24
8 2 18 105.78 5.34
-8 2 18 127.3 7.32
-8 2 18 126.22 4.64
8 -2 19 148.61 8.51
-8 -2 19 140.12 7.37
-8 2 19 117.18 4.34
8 2 19 106.82 5.45
-8 2 19 140.96 7.67
8 -2 19 140.74 6.29
-8 -2 20 60.33 4.94
-8 2 20 49.7 4.75
8 -2 20 53.82 3.93
-8 -2 20 52.19 3.59
8 -2 21 19.72 2.99
-8 2 21 14.44 3.51
-8 -2 21 13.6 2.44
-8 -2 21 17.47 3.41
-8 -2 22 33.17 2.98
-8 2 22 33.59 4.27
-8 -2 22 32.26 4.01
-8 2 23 4.11 3.08
-8 -2 23 4.42 2.18
-8 -2 23 4.53 2.92
-8 2 24 15.55 3.61
-8 -2 24 11.07 3.33
-8 -2 24 14.09 2.45
-8 -2 25 42.48 4.72
-8 2 25 35.5 4.7
8 2 25 40.83 3.7
-8 -2 25 50.67 3.44
8 -2 25 44.7 6.03
8 2 26 25.91 3.21
-8 -2 26 24.77 2.72
8 -2 26 18.07 5.19
8 2 27 0.57 2.36
-8 -2 27 2.84 2.19
8 -2 27 5.33 4.68
8 -2 28 2.06 4.63
-8 -2 28 1.11 2.29
8 2 28 2.74 2.56
8 -2 29 18.93 5.44
-8 -2 29 22.99 2.89
8 2 29 18.05 3.31
-8 -2 30 121.61 5.47
8 2 30 120.33 6.91
8 -2 31 -1.54 4.69
-8 -2 31 5.48 2.04
8 2 32 147.17 8.05
8 2 33 11.63 3.58
8 3 -34 23.31 4
8 3 -33 7.06 3.41
8 3 -32 44.31 5.18
-8 -3 -32 36.39 3.87
8 3 -31 21.7 4.18
-8 3 -31 18.11 2.61
-8 -3 -31 18.69 3.43
-8 3 -30 23.38 2.77
8 3 -30 26.02 4.14
-8 3 -30 25.9 4.29
-8 -3 -30 24.2 3.44
-8 3 -29 8.15 2.21
8 3 -29 5.91 3.22
-8 -3 -29 8.2 2.89
-8 3 -29 9.91 3.86
8 3 -28 7.75 3.3
-8 3 -28 9.78 2.27
-8 -3 -28 6.63 2.69
-8 3 -28 10.84 3.65
8 -3 -28 10.34 5.85
8 3 -27 15.53 3.45
-8 3 -27 12.09 2.32
-8 -3 -27 13.02 2.8
-8 3 -27 15.11 3.54
8 -3 -27 10.09 5.36
8 3 -26 1.48 2.98
-8 3 -26 3.7 1.98
8 -3 -26 1.71 4.84
-8 -3 -26 4.04 2.52
-8 3 -26 2.29 3.13
8 -3 -25 62.81 7.23
-8 -3 -25 69.67 4.4
-8 3 -25 65.18 5.17
-8 3 -25 60.67 4.12
8 3 -25 71.01 5.76
8 -3 -24 9.99 4.96
8 3 -24 12.36 3.14
-8 3 -24 9.65 2.21
-8 -3 -24 11.67 2.62
-8 3 -23 28.79 2.91
8 3 -23 29.84 4.16
-8 -3 -23 26.08 2.98
-8 3 -22 63.87 4.15
-8 -3 -22 65.14 4.07
8 -3 -22 59.74 6.52
8 -3 -21 59.54 6.16
-8 -3 -21 57.96 3.9
-8 3 -21 59.33 4.84
8 -3 -20 52.02 5.73
-8 3 -20 56.13 4.64
-8 -3 -20 49.77 3.64
-8 3 -19 161.34 8.03
8 -3 -19 165.8 9.33
-8 3 -18 12.81 3.22
8 -3 -18 14.54 3.81
-8 3 -17 21.09 3.26
8 -3 -17 18.9 3.74
8 -3 -16 58.14 5.04
8 3 -16 73.84 5.18
-8 3 -16 63.36 4.7
8 -3 -15 46.32 4.3
8 3 -15 45.97 4.24
-8 3 -15 56.98 4.53
8 -3 -14 322.44 13.16
8 3 -14 342.61 13.59
-8 3 -14 309.49 12.65
-8 -3 -14 295.65 11.71
8 3 -13 171.97 8.41
-8 3 -13 162.11 7.82
8 -3 -13 155.03 7.92
8 3 -12 43.08 3.92
-8 3 -12 42.47 3.78
8 -3 -12 37.24 3.65
8 3 -11 11.63 2.46
-8 3 -11 16.6 2.83
8 -3 -11 12.65 2.51
8 3 -10 230.16 10.45
-8 3 -10 229.39 9.69
8 -3 -10 231.64 10.01
8 3 -9 4.58 2.22
8 -3 -9 5.92 2.12
8 3 -8 558.22 21.02
-8 3 -8 533.52 19.84
8 -3 -8 568.14 20.4
-8 -3 -7 17.98 3.26
8 -3 -7 15.95 2.58
-8 3 -7 17.96 2.74
8 -3 -6 98.21 5.49
-8 3 -6 110.24 5.38
-8 -3 -6 92.18 6.26
8 -3 -5 164.2 7.79
-8 3 -5 175.08 7.49
-8 -3 -5 166.63 8.73
8 -3 -4 66.1 3.51
-8 -3 -4 61.72 4.92
8 -3 -4 68.67 4.41
-8 3 -4 72.09 4.26
8 -3 -3 302.07 11.22
-8 -3 -3 304.19 13.19
8 -3 -3 311.17 12.4
-8 3 -3 314.75 11.83
8 -3 -2 50.93 3.14
-8 -3 -2 51.24 4.27
8 -3 -2 47.77 3.84
-8 3 -2 64.74 3.94
-8 -3 -1 253.86 11.21
8 -3 -1 263.51 10.78
8 -3 -1 247.18 9.51
-8 -3 0 35.97 3.55
8 -3 0 34.95 2.61
-8 -3 0 35.18 2.03
8 -3 0 38.48 3.44
-8 -3 1 252.98 9.08
8 -3 1 247.24 9.61
8 -3 1 259.34 10.7
-8 -3 1 242.18 10.9
-8 -3 2 56.13 3.03
8 -3 2 57.6 3.46
8 -3 2 58.08 4.2
-8 -3 2 49.04 4.08
-8 -3 3 321.78 11.47
8 -3 3 301.55 11.59
8 -3 3 306.13 12.66
-8 -3 3 305.28 12.71
8 -3 3 321.67 12.63
-8 -3 4 65.23 3.76
8 -3 4 72.43 4
8 -3 4 71.99 4.72
8 -3 4 69.7 4.42
-8 -3 5 170.44 7.28
8 -3 5 173.21 7.15
-8 3 5 165.36 8.14
8 -3 5 173.04 7.94
-8 -3 6 102.17 5.08
8 -3 6 93.52 4.82
-8 3 6 90.08 5.59
8 -3 6 93.39 5.29
8 -3 7 13.01 2.3
8 -3 7 23.76 2.68
-8 -3 7 16.82 2.54
8 3 7 13.54 3.57
-8 3 7 17.51 2.85
8 -3 8 552.12 19.59
-8 -3 8 529.29 19.34
8 -3 8 506.08 18.69
8 3 8 532.82 21.86
-8 3 8 532.04 20.07
8 3 9 7.94 3.79
-8 -3 9 6.23 2.4
-8 3 9 9.02 2.04
-8 3 9 7.91 2.58
-8 -3 10 188.73 8.95
8 -3 10 203.13 8.41
8 3 10 224.52 11.63
-8 3 10 210.28 9.59
-8 -3 11 10.4 2.68
8 3 11 12.87 4
-8 3 11 12.9 2.61
-8 -3 12 45.58 4.03
8 -3 12 42.01 3.3
8 3 12 44.26 5.91
-8 3 12 39.71 3.8
-8 -3 13 163.39 8.15
8 -3 13 169.53 7.3
8 3 13 152.79 10.31
-8 3 13 150.47 8.1
8 3 14 322.63 16.2
8 -3 14 326.01 12.36
-8 -3 14 311.39 13.34
-8 3 14 319.17 11.32
-8 3 14 312.16 13.47
8 -3 15 41.77 4.28
8 3 15 35.66 5.97
-8 -3 15 45.76 4.39
-8 3 15 39.79 2.32
-8 3 15 42.47 4.12
8 3 15 30.19 1.79
8 3 16 61.62 7.21
8 -3 16 72.07 5.36
8 -3 16 70.07 4.33
-8 -3 16 67.09 5.2
8 3 16 56.42 2.85
-8 3 16 57.68 4.79
-8 3 16 66.67 2.93
-8 3 17 22.74 1.56
8 3 17 21.61 5.27
8 -3 17 23.24 3.79
8 -3 17 31.64 3.23
-8 -3 17 22.88 3.69
8 3 17 17.88 1.77
-8 3 17 22.88 3.46
8 3 18 13.65 1.72
-8 3 18 16.57 3.29
8 -3 18 15.53 3.73
-8 3 18 9.83 0.82
-8 -3 18 18.22 3.56
8 -3 18 22.19 3.04
-8 -3 19 185.56 9.24
-8 3 19 165.74 9.16
8 3 19 164.35 6.9
8 -3 19 184.34 7.95
8 -3 20 61.26 4.28
-8 3 20 55.04 5.16
-8 -3 20 62.75 5.39
8 3 20 50.39 3.29
-8 -3 20 52.01 4.03
8 -3 21 73.28 4.72
-8 3 21 70.73 5.91
-8 -3 21 64.32 5.61
8 3 21 69.14 3.95
-8 -3 21 67.16 4.44
-8 -3 22 67.98 5.67
-8 3 22 67.05 5.82
8 -3 22 70.69 4.7
-8 -3 22 66.37 4.4
-8 3 23 26.61 4.41
-8 -3 23 26.88 3.17
-8 -3 23 29.87 4.36
-8 3 24 10.96 3.79
-8 -3 24 13.25 3.71
-8 -3 24 9.12 2.64
-8 -3 25 65.22 5.84
-8 3 25 60.24 5.99
-8 -3 25 70.69 4.44
8 3 26 1.29 2.22
-8 -3 26 1.25 2.34
8 -3 26 4.86 2.85
8 -3 27 13.6 5.5
8 3 27 15.77 2.98
-8 -3 27 15.42 2.9
8 -3 27 18.44 3.22
8 -3 28 5.6 5.17
8 3 28 9.71 2.87
-8 -3 28 8.74 2.74
8 -3 28 6.3 3
8 3 29 10 3.12
-8 -3 29 9.9 2.83
8 -3 29 4.44 5.33
-8 -3 30 24.97 3.3
8 3 30 26.24 3.82
-8 -3 31 21.65 3.33
8 3 31 18.41 3.69
-8 -3 32 40.84 3.54
8 3 32 41.29 4.51
8 4 -32 113.81 7.62
-8 -4 -31 -0.69 3.07
8 4 -31 5.4 3.41
-8 -4 -30 104.48 5.73
8 4 -30 109.67 7.44
-8 -4 -29 23.4 3.18
8 4 -29 29.55 4.55
-8 -4 -28 10.1 2.75
8 4 -28 12.63 3.62
8 -4 -27 36.14 6.63
-8 -4 -27 49.04 3.83
-8 4 -27 43.78 4.86
8 4 -27 47.9 5.13
8 -4 -26 40.7 6.39
-8 -4 -26 39.79 3.44
-8 4 -26 37.36 4.56
8 4 -26 39.22 4.81
8 -4 -25 26.79 5.71
-8 -4 -25 29.96 3.08
-8 4 -25 33.37 4.4
8 4 -25 37.6 4.71
8 -4 -24 44.07 6.07
-8 -4 -24 50.25 3.66
8 4 -24 57.08 5.4
8 -4 -23 -2.63 4.16
-8 -4 -23 -0.56 2.12
8 4 -23 3.16 2.96
8 -4 -22 31.98 5.25
-8 -4 -22 38.97 3.25
8 -4 -21 66.05 6.24
-8 -4 -21 58.91 3.97
-8 4 -21 62 5.12
8 -4 -20 89.25 6.92
-8 -4 -20 85.26 4.81
-8 4 -20 89.28 6.01
8 -4 -19 180.68 9.83
-8 -4 -19 179.91 7.91
-8 4 -19 185.6 9.04
8 4 -18 7.02 3.01
8 -4 -18 6.56 3.31
-8 4 -18 9.08 3.34
-8 4 -17 81.72 5.55
8 -4 -17 82.4 5.85
-8 4 -16 82.25 5.43
8 -4 -16 74.73 5.5
-8 4 -15 16.27 3.35
8 -4 -15 12.75 2.96
-8 4 -14 137.84 7.16
8 -4 -14 129.28 7.33
8 4 -13 269.09 11.73
-8 4 -13 243.13 10.9
8 -4 -13 264.53 11.35
8 4 -12 28.52 3.5
-8 4 -12 30.29 3.63
8 -4 -12 28.05 3.44
8 4 -11 95.45 6.03
-8 4 -11 101.44 5.8
8 -4 -11 96.16 5.83
8 4 -10 188.49 9.15
-8 4 -10 186.55 8.63
8 -4 -10 187.74 8.83
-8 4 -9 24.65 3.41
8 -4 -9 10.47 2.56
-8 4 -8 164.85 7.57
8 -4 -8 143.25 7.48
8 -4 -7 100.78 4.69
-8 4 -7 118.79 6.06
8 -4 -7 106.74 5.99
8 -4 -6 31.8 2.42
8 -4 -6 31.9 3.33
-8 4 -6 31.66 3.42
8 -4 -5 28.07 2.35
-8 -4 -5 26.62 3.65
8 -4 -5 27.94 3.22
8 -4 -4 105.71 4.95
-8 -4 -4 118.14 7.01
-8 4 -4 114 6.03
8 -4 -4 114.18 6.23
8 -4 -3 40.42 2.76
-8 -4 -3 36.63 4.02
-8 4 -3 45 3.92
8 -4 -3 40.52 3.72
8 -4 -2 51.59 3.23
-8 -4 -2 52.52 4.62
-8 4 -2 58.44 4.07
8 -4 -2 51.64 4.2
8 -4 -1 21.59 2.17
-8 -4 -1 18.54 3.11
-8 4 -1 19.27 2.85
8 -4 -1 18.08 2.85
8 4 0 5.07 2.78
8 -4 0 5.1 1.68
-8 -4 0 4.89 2.19
-8 4 0 6.79 2.34
8 -4 0 6.97 2.39
8 4 1 19.16 3.56
8 -4 1 21.56 2.31
-8 -4 1 18.15 2.89
-8 4 1 20.32 2.84
8 -4 1 19.08 2.97
-8 -4 2 52.86 4.29
8 4 2 53.45 5.15
8 -4 2 55.7 4.39
8 -4 2 56.02 3.42
-8 -4 3 36.73 3.64
8 -4 3 44.28 3.07
8 4 3 38.78 4.75
8 -4 3 41.18 4.05
-8 -4 4 95.48 5.37
8 -4 4 113.13 5.16
8 4 4 105.81 7.35
-8 -4 4 102.9 5.94
8 -4 4 107.32 5.66
-8 -4 5 24.08 3.08
8 -4 5 31.33 2.87
8 4 5 26.25 4.23
8 -4 5 25.7 2.74
-8 -4 6 26.45 3.21
8 -4 6 31.14 2.76
8 4 6 30.1 4.62
8 -4 6 26.01 2.8
-8 -4 7 100.38 5.86
8 -4 7 103.77 5.2
8 4 7 101.34 7.84
8 -4 7 102.46 5.54
-8 -4 8 141.49 7.42
8 4 8 139.5 9.42
8 -4 8 150.46 6.65
-8 4 8 140.39 7.71
-8 -4 9 11.78 3.06
8 4 9 9.19 4.15
-8 4 9 7.23 2.61
-8 -4 10 181.39 8.8
8 4 10 191.26 11.1
8 -4 10 172.81 7.64
-8 4 10 168.95 8.86
-8 -4 11 91.36 6.13
8 4 11 98.1 8.04
8 -4 11 104.76 5.33
-8 4 11 87.46 6.01
8 4 12 20.65 5
-8 4 12 25.6 3.58
8 -4 13 256.64 10.21
8 -4 13 250.22 10.59
8 4 13 246.35 13.88
-8 -4 13 262.76 11.52
-8 4 13 240.54 9.05
-8 4 13 227.14 11.19
8 4 14 111.96 9.41
8 -4 14 128.24 6.97
8 -4 14 144.84 6.63
-8 -4 14 137.6 7.73
-8 4 14 124.48 5.26
-8 4 14 125.05 7.38
8 -4 15 11.15 2.99
8 4 15 15.22 5.11
-8 -4 15 17.47 3.83
8 -4 15 20.23 2.96
-8 4 15 13.07 1.74
-8 4 15 9.35 3.11
8 -4 16 75.02 5.4
-8 -4 16 79 6.15
8 -4 16 88.8 5.06
-8 4 16 82.53 3.57
-8 4 16 74.99 5.88
8 -4 17 96.28 5.37
-8 -4 17 87.05 6.43
8 -4 17 95.02 6.04
-8 4 17 77.4 6.09
-8 -4 18 15.89 4
8 -4 18 18.72 3.18
8 -4 18 7.9 3.41
-8 4 18 8.1 3.32
-8 -4 19 197.84 10.28
8 -4 19 196 8.66
-8 4 19 184.86 10.14
-8 -4 20 102.95 7.04
8 -4 20 104.18 5.61
-8 -4 20 86.86 5.37
8 4 20 71.99 4.03
-8 4 20 86.13 6.7
-8 -4 21 66.51 5.9
8 -4 21 73.04 4.82
-8 -4 21 63.19 4.62
8 4 21 62.25 3.61
-8 4 21 57.25 5.81
-8 -4 22 47.24 5.35
8 -4 22 44.82 4.05
-8 4 22 37.57 4.95
8 4 22 40.5 3.01
-8 -4 22 42.41 3.9
-8 -4 23 0.76 3.52
-8 4 23 -0.43 3.42
-8 -4 23 -0.71 2.72
-8 -4 24 55.7 4.4
-8 -4 24 49.46 5.51
-8 -4 25 36.86 3.77
-8 -4 26 42.44 3.93
8 -4 26 37.99 4.21
-8 -4 27 42.42 4
8 4 27 45.54 3.93
8 -4 27 41.92 4.32
-8 -4 28 13.48 3.23
8 4 28 13.89 2.98
8 -4 28 15.42 3.56
-8 -4 29 21.86 3.45
8 4 29 25.24 3.52
8 -4 29 27.28 3.96
8 4 30 100.23 6.26
-8 -4 30 111.47 6.23
8 -4 30 104.46 6.51
8 4 31 1.88 3.18
8 -4 31 -0.37 3.73
-8 -4 31 2.1 3.27
8 5 -30 29.98 4.08
8 5 -29 5.72 3.07
-8 -5 -29 6.38 2.58
8 5 -28 13.11 3.45
-8 -5 -28 14.41 2.79
8 5 -27 11.05 3.28
-8 -5 -27 10.84 2.6
8 5 -26 6.03 3.1
-8 -5 -26 9.06 2.54
8 5 -25 36.55 4.52
-8 -5 -25 36.02 3.25
8 -5 -25 38.18 5.93
8 5 -24 23.14 3.86
-8 -5 -24 20.88 2.72
8 -5 -24 16.44 4.83
-8 -5 -23 14.25 2.51
8 5 -23 14.31 3.41
8 -5 -23 8.02 4.25
8 5 -22 27.73 4.04
-8 -5 -22 18.58 2.68
8 -5 -22 21.6 4.52
8 -5 -21 34.52 4.8
-8 -5 -21 35.14 3.24
8 5 -21 42.83 4.51
-8 5 -21 36.22 4.35
-8 -5 -20 3.89 2.28
8 5 -20 3.37 2.93
8 -5 -20 2.25 3.33
-8 5 -20 6.85 3.42
8 -5 -19 124.7 7.68
-8 -5 -19 112.26 5.83
-8 5 -19 125.32 7.11
8 5 -18 21.54 3.57
8 -5 -18 18.24 3.7
-8 -5 -18 14.45 2.65
-8 5 -18 19.4 3.77
8 -5 -17 8.45 3.16
-8 5 -17 15.74 3.84
8 -5 -16 171.8 9.03
-8 5 -16 184.83 8.9
8 -5 -15 89.46 6.04
-8 5 -15 92.41 6.04
8 -5 -14 98.34 6.29
-8 5 -14 100.13 6.06
8 -5 -13 47.72 4.48
-8 5 -13 57.96 4.58
8 -5 -12 2.16 2.61
-8 5 -12 6.01 2.88
8 -5 -11 5.35 2.57
-8 5 -11 11.96 3.12
-8 5 -10 89.89 5.51
8 -5 -10 88.04 5.77
8 -5 -9 14.94 2.89
-8 5 -8 201.29 9.15
8 -5 -8 193.55 9.36
-8 5 -7 42.49 4.11
8 -5 -7 25.47 3.52
8 -5 -6 68.05 4.97
8 -5 -6 62.06 3.63
8 -5 -5 81.17 3.85
8 -5 -5 76.48 5.12
-8 -5 -5 57.15 2.65
-8 -5 -5 68.1 2.59
-8 5 -5 96.41 5.28
8 5 -4 100.97 6.92
8 -5 -4 109.18 5.2
-8 -5 -4 119.14 7.43
-8 -5 -4 116.57 4.72
8 -5 -4 126.47 6.89
-8 -5 -4 108.49 4.45
8 5 -3 403.73 17.72
-8 -5 -3 425.61 17.9
8 -5 -3 435.52 15.53
-8 -5 -3 476.32 15.37
-8 5 -3 380.15 16.27
8 -5 -3 436.41 17.36
8 5 -2 56.98 5.33
-8 -5 -2 56.38 5.12
-8 -5 -2 56.46 3.67
-8 5 -2 55.72 4.42
8 -5 -2 60.97 4.96
-8 -5 -1 33.48 3.96
8 5 -1 33.94 4.35
8 -5 -1 39.55 2.93
-8 5 -1 34.92 3.43
8 -5 -1 36.53 3.88
-8 -5 0 13.73 2.99
8 5 0 11.83 3.38
8 -5 0 16.28 2.37
8 -5 0 17.66 3.18
-8 5 0 15.42 2.68
8 5 1 32.17 4.46
8 -5 1 38.2 3.01
-8 -5 1 37.31 3.93
-8 5 1 37.66 3.37
8 -5 1 33.59 3.85
8 5 2 61.18 5.91
8 -5 2 73.97 4.22
-8 -5 2 53.96 4.68
-8 5 2 83.74 4.7
8 -5 2 63.14 5.24
8 5 3 399.22 18.76
8 -5 3 433.72 15.99
-8 -5 3 427.93 17.24
-8 5 3 456.12 16.34
8 -5 3 460.87 18.05
-8 -5 4 110.77 6.65
-8 5 4 114.48 6
8 5 4 109.63 8.21
-8 -5 5 78.17 5.23
-8 5 5 81.38 4.65
8 -5 5 93.14 4.89
8 5 5 85.29 7.09
8 -5 6 67.85 4.23
8 5 6 57.5 6.49
8 -5 7 46.37 3.61
8 5 7 28.41 5.16
8 -5 8 186.74 8.18
8 5 8 184.6 11.51
8 5 9 10.11 4.25
8 -5 9 13.89 2.52
-8 -5 10 79.9 6.17
8 5 10 76.02 7.64
8 -5 10 86.25 4.92
-8 -5 11 4.16 3.46
8 5 11 4.42 3.92
-8 5 11 5.12 2.73
-8 -5 12 4.14 3.37
8 -5 12 4.11 2.52
8 5 12 1.22 4.22
-8 5 12 4.84 2.81
8 5 13 54.2 7.12
8 -5 13 67.66 4.42
-8 -5 13 58.54 5.69
-8 5 13 54.86 3.29
-8 5 13 49.71 4.92
8 -5 14 100.79 5.74
8 5 14 108.24 9.3
-8 -5 14 95.74 6.93
8 -5 14 109.81 5.78
-8 5 14 100.09 4.59
-8 5 14 84.47 6.24
8 -5 15 88.56 5.42
-8 -5 15 104.93 7.18
8 -5 15 111.82 5.79
-8 5 15 89.72 4.31
-8 5 15 84.59 6.53
8 -5 16 196.86 8.47
-8 -5 16 176.97 9.97
8 -5 16 172.97 8.28
-8 5 16 168.2 9.63
-8 -5 17 9.54 4.27
8 -5 17 7.18 2.83
-8 5 17 7.57 3.49
-8 -5 18 25.73 4.74
8 -5 18 23.75 3.44
-8 5 18 13.31 3.66
-8 -5 19 129.19 8.46
8 -5 19 133.99 6.86
-8 5 19 120.71 8.12
-8 -5 20 4.81 4.06
-8 5 20 1.43 3.47
8 -5 20 8.19 3.06
-8 -5 21 37.12 5.35
-8 -5 21 41.15 4.12
-8 5 21 40.99 5.07
8 -5 21 36.36 3.98
-8 -5 22 29.11 5.05
-8 -5 22 26.07 3.72
-8 5 22 23.72 4.49
8 -5 22 23.47 3.45
-8 -5 23 11.36 4.52
-8 -5 23 11.04 3.25
-8 -5 24 23.21 3.78
-8 -5 25 39.49 4.28
-8 -5 26 9.64 3.33
8 -5 27 15.63 3.71
-8 -5 27 12.02 3.4
8 5 28 16.8 2.8
8 -5 28 12.61 3.61
-8 -5 28 14.68 3.68
8 5 29 3.27 2.49
-8 -5 29 5.04 3.36
-8 -5 30 33.83 4.31
-8 -5 31 11.38 3.64
-8 -6 -28 3.17 2.4
-8 -6 -27 18.57 2.76
-8 -6 -26 14.41 2.65
-8 -6 -25 29.73 3.07
-8 -6 -24 8.44 2.45
8 -6 -24 8.1 4.53
-8 -6 -23 20.17 2.81
8 -6 -23 25.21 4.84
-8 -6 -22 7.65 2.37
8 -6 -22 8.36 3.92
-8 6 -21 8.1 3.76
8 -6 -21 3.3 3.43
-8 -6 -21 4.82 2.36
-8 -6 -20 58.09 3.96
-8 6 -20 61.87 5.38
8 -6 -20 56.07 5.48
-8 6 -19 17.3 3.94
8 -6 -19 16.28 3.72
-8 6 -18 11.68 3.79
8 -6 -18 16.07 3.65
-8 6 -17 15.95 3.79
8 -6 -17 10.77 3.39
-8 6 -16 18.25 3.88
8 -6 -16 18.23 3.48
-8 6 -15 8.39 3.56
8 -6 -15 5.61 2.99
-8 6 -14 59.56 5.05
8 -6 -14 58.62 4.97
-8 6 -13 27.94 3.98
8 -6 -13 19.53 3.45
-8 6 -12 61.47 4.88
8 -6 -12 51.51 3.08
8 -6 -12 54.12 4.81
-8 6 -11 73.22 5.36
8 -6 -11 71.19 3.76
8 -6 -11 78.19 5.61
8 -6 -10 24.51 2.44
8 -6 -10 21.03 3.56
-8 6 -9 200.53 9.26
8 -6 -9 189.49 9.44
8 -6 -9 181.55 7.44
8 -6 -8 120.29 6.83
-8 -6 -8 95.09 3.76
-8 -6 -7 104.87 4.14
8 -6 -7 117.1 6.86
8 6 -7 99.06 6.98
-8 6 -6 105.22 6.1
-8 -6 -6 90.11 3.77
8 -6 -6 89.51 6.17
8 6 -6 88.53 6.6
8 6 -5 37.91 4.69
-8 6 -5 52.03 4.37
-8 -6 -5 41.87 2.49
8 -6 -5 41.8 4.29
8 6 -4 34.41 4.64
-8 -6 -4 40.71 2.9
8 -6 -4 46.71 4.71
8 6 -3 252.8 12.97
8 -6 -3 282.9 10.7
-8 -6 -3 274.18 13.04
-8 6 -3 270.39 11.65
8 -6 -3 292.19 12.75
8 6 -2 120.82 8.3
-8 -6 -2 125.43 7.97
-8 6 -2 137.61 7.23
8 -6 -2 127.39 7.88
8 6 -1 89.96 7.14
8 -6 -1 109.27 5.26
-8 -6 -1 92.7 6.7
-8 6 -1 104.1 5.89
8 -6 -1 98.42 6.7
8 6 0 39.97 5.17
8 -6 0 63.62 3.92
-8 -6 0 47.09 4.67
-8 6 0 57.92 4.34
8 -6 0 45.35 4.78
8 6 1 80.42 7.04
8 -6 1 100.29 5.19
-8 -6 1 94.59 6.35
-8 6 1 96.01 5.56
8 -6 1 100.07 6.82
8 6 2 115.19 8.63
8 -6 2 154.24 6.74
-8 -6 2 126.28 7.56
-8 6 2 138.79 6.92
8 -6 2 134.36 8.28
8 6 3 250.76 13.92
8 -6 3 292.8 11.34
-8 -6 3 275.44 12.5
-8 6 3 276.25 11.36
8 -6 3 311.79 13.67
-8 -6 4 43.21 4.27
8 6 4 34.04 5.52
-8 6 4 45.54 3.85
8 -6 5 54.84 3.98
-8 6 5 47.43 3.72
8 6 5 42.75 5.93
8 -6 6 111.12 5.76
8 -6 6 92.42 5.34
8 6 6 89.49 7.97
8 -6 7 106.52 5.97
8 6 7 117.21 9.26
8 -6 8 121.32 6.37
8 6 8 102.84 9.16
8 -6 9 200.05 8.79
8 -6 9 195.92 8.68
8 6 9 182.26 12.18
8 -6 10 21.66 2.85
8 6 10 26.5 6.08
8 -6 11 85.36 5.29
8 6 11 67.14 7.79
8 -6 12 69.21 4.75
8 6 12 47.27 6.8
8 -6 13 34 3.84
8 -6 14 56.45 3.95
8 -6 14 55.83 4.42
8 -6 15 2.89 2.23
-8 6 15 4.01 3.2
-8 -6 15 6.68 3.05
-8 -6 16 19.79 3.77
-8 6 16 16.35 3.72
8 -6 16 26.4 3.53
-8 6 17 8.37 3.32
8 -6 17 16.65 3.29
-8 6 18 13.51 3.76
8 -6 18 14.46 3.28
-8 6 19 15.79 4.04
8 -6 19 18.46 3.43
-8 -6 20 56.85 6.67
-8 6 20 63.72 6.15
-8 -6 21 3.71 4.6
8 -6 21 6.91 3.17
-8 -6 21 5.98 3.24
8 -6 22 9.93 3.24
-8 -6 22 4.98 3.29
8 -6 23 19.59 3.61
-8 -6 23 22.94 3.97
-8 -6 24 13.54 3.72
-8 -6 25 34.79 4.41
-8 -6 26 19.89 4.04
-8 -6 27 24.72 4.14
-8 -6 28 -1.58 3.81
-8 -6 29 3.54 3.49
-8 -6 30 34.5 4.47
-8 -6 31 6.41 3.81
-8 -7 -27 11.12 2.66
-8 -7 -26 6 2.53
-8 -7 -25 22.63 3.05
8 7 -24 42.46 4.29
-8 -7 -24 45.68 3.75
8 7 -23 13.94 3.47
-8 -7 -23 11.66 2.8
8 7 -22 43.44 4.43
-8 -7 -22 37.63 3.56
8 -7 -21 31.44 4.78
-8 -7 -21 30.5 3.37
8 7 -21 29.94 4.04
8 -7 -20 43.75 5.07
8 7 -20 42.57 4.55
8 -7 -19 36.95 4.65
8 7 -19 35.41 4.38
8 -7 -18 2.77 3.23
-8 7 -18 4.54 3.78
8 7 -18 4.65 3.17
8 -7 -17 11.51 3.38
-8 7 -17 13.82 4.01
8 7 -17 5.9 3.32
8 -7 -16 24.96 4.01
8 7 -16 24.4 4.24
8 -7 -15 74.81 5.89
-8 7 -15 82 6.16
8 7 -15 78.58 6.1
8 -7 -14 1.42 1.65
8 -7 -14 1.64 2.88
-8 7 -14 7.57 3.65
8 7 -14 -0.87 3.06
8 -7 -13 17.18 2.1
8 7 -13 12.82 3.54
8 -7 -13 16.01 3.4
-8 7 -13 16.03 3.8
8 -7 -12 5.86 1.89
8 7 -12 5.59 3.16
-8 -7 -12 5.85 1.74
8 -7 -12 4.56 2.97
-8 7 -12 8.75 3.54
8 -7 -11 8.39 1.97
8 7 -11 7.7 3.23
-8 -7 -11 11.3 1.72
8 -7 -11 10.68 3.12
-8 7 -11 13.05 3.67
8 -7 -10 23.61 2.5
8 7 -10 22.46 4.2
-8 -7 -10 26.25 1.92
8 -7 -10 23.59 3.82
-8 7 -10 27.81 4.16
8 7 -9 7.81 3.79
-8 -7 -9 7.72 1.36
8 -7 -9 5.88 2.03
8 -7 -9 9.14 3.1
-8 -7 -8 70.87 3.28
8 -7 -8 71.12 5.55
8 -7 -8 63.58 3.92
-8 7 -8 68.55 5.37
8 -7 -7 17 2.51
8 -7 -7 8.46 3.27
-8 -7 -7 12.44 1.69
8 -7 -6 82.01 6.32
-8 7 -6 90.61 6.15
-8 -7 -6 96.49 4.39
-8 7 -5 89.1 6
8 -7 -5 82.41 6.45
-8 -7 -5 96.69 4.69
8 -7 -4 6.99 3.2
-8 -7 -4 9.91 2.19
-8 -7 -3 194.31 10.48
8 7 -3 186.67 10.85
8 -7 -3 202.21 10.43
-8 -7 -2 145.19 9
8 7 -2 139.29 9.48
8 -7 -2 152.98 9.03
8 7 -1 64.43 7.07
8 -7 -1 152.07 6.31
-8 -7 -1 72.28 6.55
-8 7 -1 148.87 7.09
8 -7 -1 74.61 6.74
8 7 0 458.2 21.69
8 -7 0 534.9 18.95
-8 -7 0 512.04 20.98
-8 7 0 513.35 19.5
8 -7 0 541.11 21.4
8 7 1 71.11 7.39
-8 -7 1 68.92 6.16
8 -7 1 70.28 6.79
-8 7 2 172.82 8.24
8 -7 2 157.9 9.72
8 -7 2 187.21 8
8 7 3 189.05 11.97
8 -7 3 230.36 9.58
-8 7 3 204.14 9.42
8 -7 3 239.79 12.01
8 -7 4 8.08 3.99
8 7 4 3.83 4.23
8 7 5 84.69 8.04
8 -7 5 96.78 5.57
8 7 6 80.36 8.08
8 -7 6 107.45 5.83
8 7 7 16.15 5.11
8 -7 7 9.32 2.21
-8 -7 7 9.81 2.74
8 -7 8 68.06 4.35
-8 7 8 69.44 4.47
8 7 8 68.58 7.6
8 -7 8 71.82 4.99
8 7 9 7.4 4.59
8 -7 9 6.3 2.15
-8 7 9 6.64 2.52
8 -7 10 28.81 3.71
-8 7 10 24.41 2.98
8 -7 10 23.39 2.9
-8 -7 11 12.5 4.63
8 -7 11 13.31 3.24
-8 7 11 10.32 2.5
8 -7 12 4.67 3.07
8 -7 13 15.49 3.53
-8 -7 13 17.15 3.56
8 -7 14 0.28 1.59
-8 -7 14 0.67 3.02
8 -7 15 84.92 5.71
-8 -7 15 77.77 5.79
8 -7 16 42.32 4.3
-8 -7 16 22.11 3.97
8 -7 17 13.88 3.41
-8 -7 17 8.94 3.52
8 -7 18 8.49 3.32
8 -7 19 37.15 4.27
8 -7 20 49.15 4.64
8 -7 21 34.95 4.34
-8 -7 21 25.78 4.3
8 -7 22 47.95 4.77
-8 -7 22 51.76 5.23
-8 -7 23 17.67 4.12
-8 -7 24 45.54 5.13
-8 -7 25 23.97 4.42
-8 -7 26 10.31 4.01
-8 -7 27 19.02 4.36
-8 -8 -25 36.69 3.75
-8 -8 -24 34.69 3.62
-8 -8 -23 18.35 3.2
8 8 -20 17.82 3.7
8 8 -19 25.09 4
8 8 -18 11.13 3.61
8 -8 -18 9.26 3.7
8 8 -17 36.82 4.67
8 -8 -17 44.09 4.94
8 8 -16 11.91 3.69
8 -8 -16 10.66 3.62
8 -8 -15 83.87 4.24
8 -8 -15 90.49 6.62
8 8 -15 79.81 6.42
8 -8 -14 23.08 2.51
-8 -8 -14 28.64 2.99
8 -8 -14 20 4
8 8 -14 21.09 4.25
8 -8 -13 13.72 2.23
-8 8 -13 19.08 4.34
-8 -8 -13 17 2.31
8 -8 -13 10.89 3.36
8 8 -13 15.07 4.12
8 -8 -12 17.65 2.41
-8 8 -12 28.96 4.29
-8 -8 -12 28.35 2.34
8 -8 -12 22.02 3.94
8 8 -12 21.65 4.35
8 -8 -11 6.69 2.14
8 8 -11 6.79 3.69
8 -8 -11 6.2 3.08
-8 -8 -11 6.36 1.67
-8 8 -11 13.03 3.91
-8 8 -10 23.49 4.06
8 8 -10 22.31 4.33
8 -8 -10 20.18 2.62
-8 -8 -10 22.48 1.98
8 -8 -10 18.33 3.7
-8 8 -9 10.01 3.66
8 8 -9 3.01 3.58
8 -8 -9 7.52 2.26
-8 -8 -9 6.82 1.66
8 -8 -9 5.39 3.11
8 -8 -8 27.07 2.91
8 8 -8 18.18 4.28
8 -8 -8 28.08 4.23
-8 -8 -8 27.31 2.32
-8 8 -8 25.06 4.16
-8 8 -7 43.57 4.66
8 8 -7 34.59 5.35
8 -8 -7 41.99 3.42
-8 -8 -7 42.44 3.01
8 -8 -7 45.26 4.89
8 -8 -6 12.14 2.67
8 8 -6 5.53 4.11
-8 -8 -6 5.45 2.05
8 -8 -6 6.86 3.26
8 -8 -5 17.59 2.93
-8 8 -5 21.62 3.81
-8 -8 -5 18.25 2.69
8 -8 -5 12.88 3.71
8 8 -5 13.36 4.37
8 -8 -4 20.96 4.27
-8 -8 -4 27.72 3.24
-8 8 -3 87.27 5.94
8 -8 -3 70.13 6.31
-8 -8 -3 85.42 5.27
-8 8 -2 45.45 4.56
8 -8 -2 35.88 5.13
-8 8 -1 8.48 3.22
8 -8 -1 5.47 3.71
8 -8 0 23 4.61
8 -8 0 18.57 3.25
-8 8 0 16.21 3.35
8 -8 1 4.52 3.78
-8 8 1 6.28 3.03
8 8 1 4.69 4.22
8 8 2 32.38 5.76
-8 -8 2 27.27 4.16
8 -8 2 38.07 5.48
8 -8 3 91.24 5.67
8 8 3 71.32 7.72
8 -8 3 90.75 7.53
-8 -8 3 78.44 6.07
8 -8 4 25.81 5.36
8 8 4 16.49 5.35
-8 -8 4 22.85 3.66
8 8 5 15.03 5.02
-8 -8 5 16.47 3.41
8 -8 5 28.92 3.73
-8 -8 6 7.28 2.89
-8 8 6 8.46 2.86
-8 8 7 42.22 3.92
8 -8 7 40.98 3.43
-8 -8 7 45.69 4.35
8 -8 7 52.34 4.51
-8 8 8 30.14 3.47
8 -8 8 28.32 3.06
8 -8 9 7.21 2.25
8 -8 9 23.66 3.69
8 -8 10 26.79 2.93
-8 -8 10 26.26 4.01
8 -8 10 25.75 3.78
-8 -8 11 6.58 3.34
8 -8 11 23.67 3.7
-8 -8 12 20.98 3.86
8 -8 12 30.36 3.93
-8 -8 13 8.7 5
-8 -8 13 13.92 3.69
-8 -8 14 23.73 5.81
8 -8 14 40.59 4.42
-8 -8 15 91.43 8.51
-8 -8 15 82.86 6.35
8 -8 15 104.25 6.45
-8 -8 16 16.5 5.5
-8 -8 16 10.95 3.89
-8 -8 17 48.32 6.89
-8 -8 17 41.6 4.94
8 -8 17 54.72 4.81
-8 -8 18 16.36 5.7
8 -8 18 16.91 3.89
-8 -8 21 32.58 4.83
-8 -8 22 22.13 4.56
-8 -9 -23 9.64 3.33
8 9 -18 7.55 3.31
8 -9 -16 22.78 2.54
8 9 -16 22.41 4.29
-8 -9 -15 23.89 3.02
8 -9 -15 21.62 2.62
8 -9 -15 23.21 4.55
8 9 -15 18.3 4.08
-8 -9 -14 20.61 2.75
8 -9 -14 16.2 2.58
8 -9 -14 19.39 4.07
8 9 -14 14.87 4.09
-8 -9 -13 27.42 2.69
8 -9 -13 22.82 4.27
8 9 -13 20.11 4.23
8 -9 -13 26.62 2.84
8 -9 -12 2.5 3.18
-8 -9 -12 5.17 1.96
8 9 -12 5.55 3.89
8 -9 -12 2.68 2.27
8 -9 -11 1.54 3.13
-8 -9 -11 2.2 1.78
8 9 -11 2.9 3.75
8 -9 -11 2.3 2.27
8 9 -10 17.45 4.69
-8 -9 -10 25.82 2.45
8 -9 -10 23.06 4.13
8 -9 -10 26.53 2.98
8 9 -9 0.71 4.16
8 -9 -9 10.96 2.65
-8 -9 -9 4.91 2
8 -9 -9 6.27 3.43
8 -9 -8 54.46 3.96
-8 9 -8 46.58 5.28
-8 -9 -8 53.34 3.55
8 -9 -8 46.5 5.27
8 9 -8 44.21 6.11
8 -9 -7 29.83 3.27
8 -9 -7 21.99 4.25
-8 -9 -7 19.11 2.78
-8 9 -7 27.94 4.48
8 9 -7 13.81 4.78
8 -9 -6 9.58 2.86
-8 -9 -6 3.83 2.39
8 -9 -6 5.1 3.64
-8 9 -6 13.26 3.96
8 9 -6 2.06 4.27
8 -9 -5 45.53 4
-8 -9 -5 42.39 3.96
8 -9 -5 31.95 4.85
8 9 -5 33 5.96
-8 9 -4 111.7 7.08
-8 -9 -4 99.29 6.09
8 -9 -4 110.73 5.93
8 9 -3 104.34 9.07
8 -9 -3 148.56 7.13
-8 9 -3 141.61 7.98
-8 -9 -3 137.45 7.48
8 -9 -3 115.62 8.54
-8 -9 -2 53.32 5.9
-8 -9 -2 65.03 5.32
8 -9 -2 56.8 6.37
8 9 -2 50.97 7.08
8 9 -1 36.4 6.24
-8 -9 -1 42.31 5.35
8 -9 -1 43.81 5.77
-8 -9 0 49.95 5.55
8 -9 0 54.36 6.29
-8 -9 1 44.88 5.37
8 -9 1 46.21 6.29
-8 -9 2 52.54 5.71
8 -9 2 67.46 7.32
-8 -9 3 115.21 8.01
8 -9 3 138.9 10.03
8 -9 3 143.26 7.44
-8 -9 4 84.07 6.83
-8 9 4 92.74 6.36
-8 -9 5 38.81 4.78
8 -9 5 53.5 7.15
8 -9 6 34.16 4.21
-8 -9 6 5.55 3.04
-8 -9 7 20.12 4.1
8 -9 7 15.65 2.47
-8 -9 7 17.43 3.57
-8 -9 8 49.41 4.97
8 -9 8 44.45 3.7
-8 -9 9 5.79 3.62
8 -9 9 2.98 2.08
-8 -9 10 22.51 4.07
8 -9 10 30.1 4.11
8 -9 10 27.12 2.92
8 -9 11 2.2 2.73
-8 -9 11 1.35 3.24
-8 -9 12 -0.15 3.41
8 -9 12 11.19 3.71
8 -9 13 34.15 4.47
-8 -9 13 19.99 4.03
-8 -9 14 16.82 5.65
-8 -9 14 17.15 4.17
-8 -9 15 21.07 6.13
-8 -9 15 20.57 4.25
-8 -9 16 22.13 4.53
8 -10 -17 -0.68 2.06
8 -10 -16 3.43 2.12
8 -10 -15 -0.21 2.24
-8 -10 -15 -0.35 2.48
8 -10 -14 23.13 3.01
-8 -10 -14 28 2.95
8 -10 -13 21.61 3.05
-8 -10 -13 23.86 2.74
8 -10 -12 20.85 3.18
-8 -10 -12 22.27 2.6
8 -10 -11 45.18 3.9
-8 -10 -11 46.67 3.4
8 -10 -10 22.54 3.29
-8 -10 -10 15.58 2.54
8 -10 -9 4.44 2.79
-8 -10 -9 4.32 2.16
8 -10 -8 27.81 3.52
8 -10 -8 21.15 4.54
-8 -10 -8 23.14 2.96
8 -10 -7 46.43 4.13
8 -10 -7 36.95 5.3
-8 -10 -7 40.88 3.84
-8 -10 -6 3.91 2.87
8 -10 -6 2.9 3.72
-8 -10 -5 58.96 4.86
8 -10 -5 52.61 4.55
-8 -10 -4 56.78 5.1
8 -10 -4 66.27 4.9
-8 -10 -3 20.65 4.8
-8 -10 -3 27.11 4.38
8 -10 -3 17.85 4.88
-8 -10 -2 28.38 5.19
-8 -10 -2 35.78 4.71
8 -10 -2 36.28 5.72
-8 -10 -1 37.4 5.63
-8 -10 -1 40.7 5.2
8 -10 -1 44.21 6.36
-8 -10 0 60.81 6.46
8 -10 0 58.31 6.9
-8 -10 1 36.81 5.29
8 -10 1 40.29 6.41
-8 -10 2 33.48 4.92
-8 -10 2 39.98 5.28
8 -10 2 42.13 6.49
-8 -10 3 31.4 4.64
8 -10 3 34.24 6.58
-8 -10 3 24.81 4.49
8 -10 4 69.19 5.45
-8 -10 4 47.99 5.35
8 -10 4 58.97 7.8
-8 -10 4 40.35 5.16
8 -10 5 63.64 5.38
-8 -10 5 51.35 5.35
8 -10 5 58.48 8.2
-8 -10 5 44 5.14
-8 -10 6 6.37 4.02
8 -10 6 4.22 5.48
-8 -10 6 3.02 3.23
8 -10 7 47.01 4.96
-8 -10 7 30.07 4.62
8 -10 7 32.14 4.84
-8 -10 7 36.88 4.5
8 -10 7 33.72 3.22
8 -10 7 49.97 7.87
8 -10 8 21.75 4.27
8 -10 8 15.97 2.62
8 -10 9 2.19 3.47
8 -10 9 3.83 2.06
8 -10 10 10.82 3.16
8 -11 -14 52.78 4.22
8 -11 -13 10.39 3.15
8 -11 -12 26.4 3.6
8 -11 -11 13.45 3.3
-8 -11 -10 11.07 2.65
8 -11 -10 16.48 3.35
-8 -11 -9 8.32 2.57
8 -11 -9 5.21 3.23
-8 -11 -8 10.15 2.88
8 -11 -8 8.96 3.35
-8 -11 -7 6.97 2.95
8 -11 -7 6.36 3.43
-8 -11 -6 -0.66 2.83
8 -11 -6 4.05 3.36
8 -11 -5 13.52 3.68
-8 -11 -5 13.61 3.74
8 -11 -4 24.45 4.11
-8 -11 -4 17.84 4.13
8 -11 -3 20.54 4.02
-8 -11 -3 11.13 4.01
8 -11 -2 16.82 3.97
-8 -11 -2 5.84 3.99
8 -11 -1 25.53 4.21
-8 -11 -1 22.19 4.61
-8 -11 0 -0.59 4.04
-8 -11 0 0.26 3.85
-8 -11 1 17.53 4.88
8 -11 1 24.21 4.25
8 -11 2 3.42 4.07
-8 -11 2 6.73 3.96
8 -11 3 7.2 4.14
-8 -11 3 9.51 4.05
-8 -11 4 13.08 4.2
8 -11 4 10.83 4.42
8 -11 5 10.71 4.36
-8 -11 5 7.65 3.89
8 -11 6 2.69 4.04
-8 -11 6 0.4 3.29
8 -11 7 7.23 4.11
-8 -11 7 10.24 3.68
8 -11 7 5.72 2.26
8 -11 8 9.21 2.27
8 -12 -10 7.94 3.54
8 -12 -9 18.67 3.83
-8 -12 -3 38.93 5.25
8 -12 -2 4.71 3.94
-8 -12 -2 7.8 4.36
8 -12 -1 13.24 4.53
-8 -12 -1 17.17 4.54
-8 -12 0 3 4.14
-8 -12 1 17.3 4.76
-8 -12 2 6.88 4.41
-8 -12 4 9.56 4.34
-9 0 -33 -1.08 3.31
-9 0 -33 0.23 3.44
-9 0 -32 -1.09 3.54
-9 0 -32 5.19 3.79
-9 0 -31 -3.11 3.64
-9 0 -31 -0.45 3.52
-9 0 -30 -1.2 3.44
-9 0 -30 2.64 3.4
-9 0 -29 1.33 3.33
-9 0 -29 3.23 3.7
-9 0 -28 8.54 3.35
-9 0 -28 -1.26 3.19
-9 0 -27 1.93 3.15
-9 0 -27 2.88 3.22
-9 0 -26 3.63 3.22
-9 0 -26 1.6 2.96
-9 0 -25 1.16 3.11
-9 0 -25 -0.58 2.82
-9 0 -24 0.66 3
-9 0 -24 2.83 3.05
-9 0 -23 -1.96 2.85
-9 0 -23 2.56 2.78
-9 0 -22 0.18 2.71
-9 0 -21 -1.02 2.6
-9 0 -19 -2.45 2.57
9 0 -19 -0.44 3.95
-9 0 -18 -2.7 2.5
9 0 -18 0.64 3.57
9 0 -17 1.79 3.48
-9 0 -17 -0.5 2.31
-9 0 -17 -0.15 2.31
9 0 -16 -1.84 3.39
-9 0 -16 -0.87 2.22
-9 0 -16 -1.02 2.18
9 0 -15 -0.69 3.24
-9 0 -15 0.08 2.05
-9 0 -15 1.97 2.01
9 0 -14 1.12 2.93
-9 0 -14 -2.02 2.09
-9 0 -14 1.23 2.09
9 0 -13 -0.15 2.82
-9 0 -13 -2.1 1.94
-9 0 -13 0.4 2.02
9 0 -12 -1.9 2.78
-9 0 -12 -1.29 1.88
-9 0 -12 -0.13 1.87
9 0 -11 1.5 2.35
-9 0 -11 -1.52 1.77
-9 0 -11 -0.13 1.86
9 0 -10 -0.57 2.31
-9 0 -10 -1.22 1.71
-9 0 -10 -0.37 1.96
9 0 -9 0.32 2.23
-9 0 -9 -0.69 1.7
-9 0 -9 -0.98 1.87
9 0 -8 0.87 1.98
-9 0 -8 -1.12 1.64
-9 0 -8 -1.09 1.83
9 0 -7 -0.09 1.81
-9 0 -7 -0.24 1.47
-9 0 -7 0.12 1.71
-9 0 -6 -0.23 1.79
9 0 -6 0.08 1.66
-9 0 -5 -0.58 1.84
9 0 -5 -0.51 1.59
9 0 -4 -0.6 1.57
9 0 -3 -0.3 1.37
9 0 -2 -0.06 1.27
9 0 -1 -0.48 1.18
9 0 0 0.9 1.14
-9 0 1 -0.36 1.47
9 0 1 -0.05 1.15
-9 0 2 0.53 1.59
9 0 2 0.38 1.1
9 0 2 0.7 2.22
9 0 3 0.46 1.14
-9 0 3 0.24 1.62
9 0 3 -0.85 2.3
9 0 4 0.05 1.08
-9 0 4 -0.16 1.6
9 0 5 0.14 1.14
-9 0 5 0.24 1.61
-9 0 6 -0.42 1.56
9 0 6 -0.3 1.19
9 0 7 0.05 1.31
-9 0 7 -0.34 1.63
-9 0 8 0.26 1.71
9 0 8 -0.32 1.36
-9 0 9 -0.37 1.73
-9 0 10 -0.58 1.79
9 0 10 -0.81 2.61
-9 0 11 -1.21 1.77
9 0 11 0.34 2.66
-9 0 12 -0.21 1.84
9 0 12 0.54 2.92
-9 0 13 -0.79 1.93
9 0 13 0.75 3.12
-9 0 14 -0.48 2.12
9 0 14 1.17 3.23
-9 0 15 0.13 2.19
9 0 15 2.05 3.32
-9 0 16 -1.05 2.33
9 0 16 1.07 3.35
-9 0 17 -0.97 2.55
9 0 17 2.01 3.83
-9 0 18 -0.44 2.72
-9 0 19 -1.67 2.81
-9 0 20 -0.32 2.97
9 0 21 -1.1 2.78
-9 0 21 -0.15 1.82
-9 0 21 -2.64 2.92
9 0 22 -1.48 2.97
-9 0 22 -1.88 2.97
-9 0 22 -0.28 1.6
9 0 23 -3.83 3.23
-9 0 23 -1.08 1.4
-9 0 23 0.18 2.88
-9 0 23 0.6 1.58
9 0 24 0.37 2.88
-9 0 24 -1.09 1.34
-9 0 24 1.17 1.53
-9 0 24 1.84 2.85
9 0 25 0.13 2.85
-9 0 25 1.14 2.93
-9 0 25 0.85 1.44
9 0 26 -1.01 3.01
-9 0 26 -2 1.03
-9 0 26 1.36 1.22
9 0 27 0.64 3
9 0 28 -0.52 2.94
9 0 29 -1.44 3.04
9 0 30 -4.11 3.52
9 0 31 -2.02 3.35
9 0 32 -0.82 3.27
9 0 33 -0.28 3.05
-9 -1 -33 -1.46 3.36
-9 1 -32 -1.96 3
-9 -1 -32 4.4 3.49
-9 1 -32 -1.42 3.72
-9 1 -31 2.31 3.11
-9 1 -31 5.92 3.72
-9 -1 -31 0.46 3.38
-9 1 -30 5.84 3.21
-9 1 -30 5.77 3.58
-9 -1 -30 5.27 3.45
-9 1 -29 2.28 3.01
-9 1 -29 2.76 3.26
-9 -1 -29 0.7 3.31
-9 1 -28 17.8 3.61
-9 1 -28 24.59 3.93
-9 -1 -28 18.9 3.81
-9 -1 -27 3.25 3.17
-9 1 -27 3.75 3.37
-9 1 -27 2.89 2.89
-9 -1 -26 20.19 3.48
-9 1 -26 24.33 4.01
-9 1 -26 20.33 3.66
-9 1 -25 7.57 3.39
-9 -1 -25 12.08 3.04
-9 1 -25 9.94 3.06
9 -1 -24 -3.34 4.83
-9 1 -24 0.85 3.11
-9 -1 -24 3.73 2.68
-9 1 -24 -0.95 2.51
9 -1 -23 4.83 4.62
-9 -1 -23 2.22 2.61
-9 1 -23 6.5 2.83
9 -1 -22 0.26 4.18
-9 -1 -22 1.48 2.59
-9 1 -22 1.05 2.48
9 -1 -21 2.15 4.31
-9 1 -21 2.77 2.59
9 -1 -20 4.02 4.12
-9 1 -20 4.52 2.52
9 -1 -19 3.14 3.9
-9 1 -19 6.83 2.51
-9 1 -19 10.79 2.9
9 -1 -18 -0.78 3.77
-9 1 -18 1.57 2.5
-9 -1 -18 -1.01 2.35
-9 -1 -17 13 3.22
9 -1 -17 9.4 3.83
-9 -1 -17 12.04 2.49
-9 1 -17 14.95 2.87
9 -1 -16 75.77 6.08
-9 -1 -16 72.81 4.29
-9 -1 -16 68.42 5.54
-9 1 -16 74.54 4.6
-9 -1 -15 20.9 3.38
9 -1 -15 22.12 3.89
-9 -1 -15 26.25 2.72
-9 1 -15 28.35 3.15
-9 1 -14 58.44 4.21
-9 -1 -14 54.03 4.6
-9 -1 -14 51.32 3.55
-9 1 -14 60.5 3.99
9 -1 -14 60.19 5.06
-9 -1 -13 31.16 3.7
-9 1 -13 24.85 2.94
-9 1 -13 31.07 3.02
-9 -1 -13 25.78 2.63
9 -1 -13 28.98 3.76
9 1 -13 24.36 4.07
9 -1 -12 15.2 2.95
9 1 -12 11.79 3.27
-9 -1 -12 14.12 2.2
-9 -1 -12 14.94 2.88
-9 1 -12 15.93 2.5
-9 1 -12 14.81 2.37
9 1 -11 6 2.97
9 -1 -11 7.02 2.54
-9 -1 -11 6.45 1.84
-9 1 -11 8.2 2.05
-9 -1 -11 8.22 2.49
-9 1 -11 5.65 2.03
9 -1 -10 54.34 4.11
9 1 -10 44.7 4.59
-9 1 -10 54.42 3.58
-9 -1 -10 58.53 3.53
9 1 -10 53.87 4.19
-9 -1 -10 61.83 4.65
-9 1 -10 53.47 3.92
9 -1 -9 31.72 3.14
9 1 -9 31.51 3.88
-9 -1 -9 36.18 2.75
-9 1 -9 35.03 2.85
9 1 -9 30.37 3.37
-9 1 -9 34.13 3.21
-9 -1 -9 33.58 3.55
9 1 -8 87.62 5.63
9 -1 -8 91.49 5.05
-9 -1 -8 93.56 4.52
-9 1 -8 87.72 4.49
-9 -1 -8 82.58 5.53
9 1 -8 92.69 5.63
9 1 -7 13.06 2.86
-9 -1 -7 15.91 2.01
-9 -1 -7 13.27 2.67
9 1 -7 12.66 2.58
9 -1 -7 14.51 2.25
9 1 -6 6.09 2.49
9 1 -6 6.86 2.32
-9 -1 -6 8.63 2.65
9 -1 -6 7.36 1.82
9 1 -5 0.19 2.19
-9 -1 -5 0.39 1.88
9 1 -5 0.41 1.79
9 -1 -5 -0.23 1.61
9 1 -4 85.53 4.81
-9 -1 -4 79.11 5.2
9 -1 -4 81.96 4.43
9 1 -3 168.52 7.35
9 -1 -3 167.45 7.19
-9 -1 -3 165.37 8.18
9 1 -2 215.4 8.65
-9 1 -2 214.34 8.34
9 -1 -2 215.24 8.62
-9 -1 -2 202.35 9.63
9 1 -1 14.59 1.96
9 -1 -1 13.31 2.64
9 -1 -1 12.72 1.92
-9 -1 -1 11.88 1.61
9 1 0 7.85 1.63
9 -1 0 8.47 2.4
9 -1 0 6.75 1.6
-9 -1 0 8.05 1.52
9 1 1 15.41 1.71
9 -1 1 15.84 2.84
9 -1 1 13.83 1.97
-9 -1 1 14.59 1.88
9 1 2 223.06 7.88
9 -1 2 215.7 9.88
-9 1 2 199.28 8.88
-9 -1 2 208.67 8.4
9 -1 2 211.24 8.59
9 1 3 174 6.33
9 -1 3 161.82 8.28
-9 -1 3 167.06 7.06
9 -1 3 172.4 7.3
-9 1 3 165.63 7.68
9 1 4 88.41 3.48
9 -1 4 84.58 5.42
-9 -1 4 79.83 4.25
-9 1 4 83.99 4.88
9 -1 4 82.77 4.48
9 1 5 0.35 0.78
-9 -1 5 0.14 1.41
-9 1 5 -0.1 1.87
9 -1 5 -0.37 1.53
9 -1 5 0.13 2
-9 1 6 8.24 2.14
9 -1 6 7.58 1.8
-9 -1 6 7.94 1.9
9 -1 7 14.24 2.08
-9 1 7 14.31 2.38
-9 -1 7 12.46 2
-9 1 8 94.8 5.2
-9 -1 8 86.02 4.82
9 1 9 28.42 4.24
-9 1 9 30.74 3.09
-9 -1 9 33.94 2.98
9 1 10 48.68 5.16
-9 1 10 51.47 3.83
-9 -1 10 53.2 3.74
9 -1 11 5.62 2.83
9 1 11 3.72 3.04
-9 1 11 5.82 2.11
-9 -1 11 8.42 2.05
9 1 12 18.41 4.08
9 -1 12 13.86 3.37
-9 1 12 12.78 2.54
-9 -1 12 14.52 2.46
-9 -1 13 26.73 3.11
-9 1 13 28.12 3.14
9 -1 13 26.54 4.06
9 1 13 23.96 4.49
-9 1 14 60.75 4.48
-9 -1 14 61.57 4.4
9 -1 14 54.29 5.29
9 1 14 59.51 5.96
9 1 14 50.04 3.38
-9 1 15 22.87 3.21
-9 -1 15 25.46 3.22
9 1 15 27.27 4.76
9 1 15 24.71 2.6
-9 1 16 82.36 3.63
-9 1 16 74.38 5.29
-9 -1 16 79.69 5.25
9 1 16 73.12 6.91
9 1 16 65.86 4.09
-9 1 17 10.34 1.64
9 1 17 7.74 2.27
-9 -1 17 11.31 2.73
-9 1 17 11.99 2.98
9 1 17 12.34 4.52
9 1 18 -2.14 2.15
-9 1 18 -1.42 1.45
-9 1 18 0.15 2.53
-9 -1 18 1.55 2.47
9 1 18 2.31 4.04
9 1 19 6.98 2.25
-9 -1 19 7.78 2.77
-9 1 19 10.37 3.02
9 1 19 7.5 4.48
-9 1 19 7.91 1.53
-9 -1 20 5.65 2.84
-9 1 20 5.42 2.85
9 -1 20 6.52 4.21
-9 1 20 5.17 1.37
-9 1 21 4.2 1.35
-9 -1 21 3.17 2.83
-9 1 21 5.83 2.95
-9 1 21 5.15 1.44
-9 -1 21 6.13 2.18
9 -1 22 2.84 3.6
-9 1 22 -0.65 1.13
-9 -1 22 0.99 2.89
-9 1 22 0.36 2.75
-9 1 22 1.32 1.24
-9 -1 22 0.5 1.87
-9 1 23 3.45 0.79
-9 -1 23 5.12 3.03
-9 1 23 3.15 2.99
-9 1 23 3.59 0.85
-9 -1 23 6.23 1.98
9 -1 23 2.66 3.49
-9 -1 24 0.71 2.81
9 1 24 -2.65 2.38
-9 1 24 -0.19 2.99
-9 -1 24 2.17 1.92
9 -1 24 -0.18 3.57
-9 -1 25 12.03 3.67
9 1 25 5.93 2.49
-9 1 25 7.98 3.4
-9 -1 25 10.02 2.13
9 -1 25 6.85 3.9
9 1 26 20.21 3.01
-9 -1 26 22.44 2.43
9 -1 26 13.26 4.21
9 1 27 2 2.48
-9 -1 27 4.25 1.93
9 -1 27 3.79 3.68
9 1 28 16.41 3.11
-9 -1 28 20 2.23
9 -1 28 12.52 4.19
9 1 29 -1.38 2.76
-9 -1 29 0.67 1.57
9 -1 29 1.19 3.77
9 1 30 2.86 2.79
-9 -1 30 0.96 0.88
-9 -1 30 2.95 1
9 -1 30 1.7 3.93
9 -1 31 1.69 3.95
9 1 31 2.36 2.91
9 -1 32 0.17 3.78
9 1 32 -0.64 3.02
9 1 33 -1.86 3.16
-9 -2 -32 1.39 3.25
-9 2 -31 6.75 2.68
-9 -2 -31 8.05 3.49
-9 2 -30 13.62 3.01
-9 2 -30 17.22 3.98
-9 -2 -30 19.25 3.78
-9 2 -29 22.16 3.5
-9 2 -29 28.62 4.29
-9 -2 -29 27.44 3.91
-9 2 -28 11.68 2.9
-9 -2 -28 14.06 3.23
-9 2 -28 17.14 3.82
-9 2 -27 21 3.26
-9 -2 -27 24.22 3.4
-9 2 -27 21.92 3.94
9 -2 -27 20.04 6.25
-9 2 -26 4.65 2.46
-9 -2 -26 6.27 2.81
-9 2 -26 6.12 3.32
9 -2 -26 1.85 5.16
-9 2 -25 5.25 2.57
-9 -2 -25 4.86 2.76
-9 2 -25 5.85 3.39
9 -2 -25 4.11 5
9 -2 -24 16.97 5.36
-9 -2 -24 14.74 3.1
-9 2 -24 15.89 3.62
-9 2 -24 12.27 2.73
9 -2 -23 18.5 5.23
-9 -2 -23 17.53 3.02
-9 2 -23 20.9 3.09
9 -2 -22 2.41 4.25
-9 2 -22 5.56 2.55
-9 -2 -22 4.74 2.4
-9 2 -21 15.42 2.79
-9 -2 -21 14.37 2.74
9 -2 -21 11.71 4.55
9 -2 -20 16.75 4.65
-9 2 -20 15.38 3.55
-9 2 -20 19.33 2.93
9 -2 -19 38.61 5.23
-9 2 -19 37.34 4.16
-9 2 -19 35.7 3.54
9 -2 -18 39.41 5.11
-9 2 -18 44.16 3.71
-9 2 -18 40.47 4.16
9 -2 -17 33.63 4.65
-9 -2 -17 30.99 3.12
-9 2 -17 36.98 3.42
9 -2 -16 2.05 3.17
-9 -2 -16 0.8 2.1
9 2 -16 5.31 2.41
-9 2 -16 1.09 2.56
9 -2 -15 45.72 4.72
-9 -2 -15 48.37 3.43
9 2 -15 51.52 4.42
-9 2 -15 50.55 4
9 -2 -14 31.42 3.96
9 2 -14 34.22 3.69
-9 2 -14 31.25 3.3
-9 -2 -14 35.09 3.01
9 2 -13 0.44 1.97
-9 -2 -13 0.49 1.91
9 -2 -13 0.38 2.45
-9 2 -13 0.96 2.3
9 2 -12 17.35 2.83
-9 -2 -12 18.48 2.39
-9 -2 -12 12.34 3.04
9 -2 -12 16.98 2.87
-9 2 -12 22.03 2.88
9 2 -11 5.76 2.32
-9 -2 -11 5.5 1.91
-9 -2 -11 9.46 2.84
9 -2 -11 4.31 2.2
-9 2 -11 10.47 2.45
-9 -2 -10 66.58 3.94
-9 2 -10 67.62 4.2
-9 -2 -10 67.14 5.29
9 2 -10 70.15 5.02
9 -2 -10 70.83 4.61
-9 2 -9 20.79 2.68
-9 -2 -9 16.38 3.03
9 2 -9 20.22 2.92
9 -2 -9 17.39 2.57
-9 2 -8 12.31 2.59
-9 -2 -8 10.36 2.69
9 2 -8 11.25 2.55
9 -2 -8 9.23 2.17
-9 2 -7 85.9 4.63
9 2 -7 77.31 5.34
-9 -2 -7 77.08 5.55
9 -2 -7 83.02 4.84
-9 2 -6 88.2 4.72
9 2 -6 77.97 5.52
-9 -2 -6 77.98 5.55
9 -2 -6 94.13 5.04
-9 2 -5 157.94 6.77
-9 -2 -5 141.59 7.89
9 2 -5 157.43 8.11
9 -2 -5 152.16 7.13
-9 2 -4 139.96 6.25
9 2 -4 136.69 7.56
-9 -2 -4 137.66 7.6
9 -2 -4 143.73 6.7
-9 2 -3 83.01 4.42
9 2 -3 87.68 5.71
-9 -2 -3 82.42 5.59
9 -2 -3 79.38 4.65
-9 2 -2 37.36 3.03
-9 -2 -2 26.72 3.24
9 2 -2 34.27 3.65
9 -2 -2 29.17 2.98
9 -2 -1 50.34 3.83
-9 -2 -1 57.58 4.48
-9 -2 0 74.49 5.02
9 -2 0 81.15 5.31
9 -2 0 77.07 4.64
-9 -2 1 50.48 2.86
9 -2 1 55.25 4.36
9 -2 1 52.36 3.89
-9 -2 2 27.6 2.19
9 -2 2 31.65 3.38
9 -2 2 27.13 2.99
-9 -2 3 81.9 4.01
9 -2 3 84.53 5.31
9 -2 3 80.59 4.85
-9 -2 4 132.51 5.79
9 -2 4 133.93 7.08
-9 2 4 134.64 6.87
9 -2 4 136.36 6.66
-9 -2 5 157.9 6.49
9 -2 5 148.51 7.62
-9 2 5 141.91 7.38
9 -2 5 152.48 7.21
-9 -2 6 84.1 4.3
9 -2 6 73.16 5.12
-9 2 6 75.78 5.09
9 -2 6 86.43 4.51
9 -2 6 75.66 4.85
9 -2 7 77.89 5.16
9 2 7 78.68 6.19
-9 2 7 75.52 5.07
9 -2 7 83.81 4.54
-9 -2 7 85.9 4.44
9 2 8 11.4 3.49
-9 -2 8 9.29 1.99
-9 2 8 10.76 2.58
9 -2 8 15.84 2.51
9 -2 9 21.26 2.63
9 2 9 17.48 4.04
-9 -2 9 22.48 2.58
-9 2 9 18.78 2.91
9 -2 10 66.73 4.13
9 2 10 68.41 6.27
-9 -2 10 69.92 4.33
-9 2 10 63.65 4.63
9 -2 11 10.26 2.25
9 2 11 9.7 3.59
-9 -2 11 7.77 2.29
-9 2 11 7.17 2.34
9 -2 12 14.39 2.49
9 -2 12 15.12 3.28
9 2 12 15.35 4.22
-9 -2 12 18.92 2.71
-9 2 12 18.59 2.94
9 -2 13 1.53 2.21
9 2 13 0.95 3.62
-9 -2 13 0.45 2.21
-9 2 13 0.13 2.2
-9 2 14 36.71 2.47
9 -2 14 35.96 3.19
9 2 14 37.3 5.47
9 2 14 22.98 1.33
-9 -2 14 30.81 3.41
-9 2 14 34.74 3.73
-9 2 15 56.43 2.88
9 2 15 42.18 6.04
-9 -2 15 43.78 4.06
9 2 15 40.35 2.19
-9 2 15 46.19 4.29
9 -2 15 56.38 3.87
-9 2 16 3.59 1.55
9 2 16 1.32 4.01
9 -2 16 5.3 2.48
9 2 16 1.48 1.15
-9 -2 16 4.5 2.6
-9 2 16 3.19 2.45
9 2 17 33.75 5.79
9 -2 17 36.07 4.79
-9 2 17 38.07 2.4
-9 -2 17 30.97 3.75
9 2 17 35.11 2.29
-9 2 17 30.94 3.79
9 -2 17 46.02 3.7
-9 2 18 45.94 2.5
9 -2 18 54.19 5.49
-9 2 18 42.34 4.44
-9 -2 18 42.43 4.24
9 2 18 41.75 2.74
9 -2 18 54.11 4.01
9 2 18 40.89 6.31
9 -2 19 39.35 5.22
-9 -2 19 37.32 4.15
9 2 19 29.89 2.6
-9 2 19 35.32 4.29
-9 2 19 35.04 2.08
9 2 19 31.93 5.99
-9 2 20 23.16 3.97
9 2 20 12.92 2.14
-9 -2 20 14.37 3.32
-9 2 20 20.48 1.55
9 -2 20 18.3 4.59
-9 2 21 16.72 3.73
-9 -2 21 13.99 2.59
-9 -2 21 10.24 3.25
9 2 21 11.61 2.1
-9 2 22 5.86 3.13
-9 -2 22 4.75 2.28
-9 -2 22 4.42 2.89
-9 2 23 21.67 4
-9 -2 23 22.27 2.74
-9 -2 23 23.76 4
-9 2 24 14.09 3.82
-9 -2 24 13.91 3.59
-9 -2 24 16.51 2.61
-9 -2 25 5.03 3.37
-9 -2 25 7.04 2.36
9 -2 25 1.15 4.24
9 2 26 5.47 2.37
-9 -2 26 3.95 2.25
9 -2 26 2.8 4.48
9 2 27 23.72 3.11
-9 -2 27 24.26 2.79
9 -2 27 15.64 5.03
9 2 28 13.84 2.92
-9 -2 28 18.13 2.6
9 -2 29 21.31 5.42
-9 -2 29 29.02 3.01
9 2 29 31.8 3.57
9 -2 30 9.47 5.05
-9 -2 30 15.25 2.7
9 2 30 19.05 3.28
9 -2 31 4.13 4.82
9 2 31 7.94 3.05
-9 -2 31 8.59 2.21
9 2 32 2.05 2.95
9 3 -34 9.49 3.78
9 3 -33 16.85 4.23
9 3 -32 52.14 5.69
9 3 -31 13.62 4.02
-9 -3 -31 19.67 3.69
9 3 -30 10.49 3.62
-9 -3 -30 5.91 3.09
9 3 -29 20.49 4.17
-9 -3 -29 16.85 3.28
9 3 -28 48.93 5.45
-9 3 -28 49.49 5.05
-9 -3 -28 48.31 4.14
9 3 -27 21.46 4.04
-9 -3 -27 27.32 3.45
-9 3 -27 25.58 4.02
9 3 -26 9.59 3.45
-9 -3 -26 6.99 2.85
-9 3 -26 6.75 3.47
9 -3 -26 11.43 5.54
9 3 -25 10.88 3.45
-9 -3 -25 12.19 2.86
-9 3 -25 7.19 3.43
9 -3 -25 9.37 5.04
9 -3 -24 8.8 4.85
9 3 -24 12.27 3.53
-9 -3 -24 10.5 2.65
9 3 -23 30.37 4.3
-9 -3 -23 22.78 3.02
9 -3 -23 20.13 5.18
-9 -3 -22 120.32 6.17
9 -3 -22 129.74 9.05
9 -3 -21 45.24 5.88
-9 -3 -21 40.16 3.49
9 3 -21 53.51 5.16
-9 3 -21 42.94 4.59
9 -3 -20 56 6.08
-9 3 -20 55.62 4.86
-9 -3 -20 52.24 3.77
-9 3 -19 7.52 3.25
9 -3 -19 9.64 3.93
-9 3 -18 3.44 3.13
9 -3 -18 3.95 3.41
-9 3 -17 34.02 3.92
9 -3 -17 31.44 4.32
9 -3 -16 38.82 4.43
9 3 -16 40.99 4.29
-9 3 -16 36.1 4
9 -3 -15 36.45 4.05
-9 -3 -15 33.04 3.12
9 3 -15 37.29 4
-9 3 -15 34.96 4.13
9 -3 -14 25.71 3.58
9 3 -14 26.89 3.5
-9 3 -14 31.41 3.8
-9 -3 -14 19.57 2.59
9 3 -13 21.91 3.3
9 -3 -13 23.88 3.34
-9 3 -13 23.9 3.32
-9 -3 -13 17.4 2.53
9 3 -12 20.31 3.2
-9 3 -12 23.71 3.2
9 -3 -12 22.97 3.24
9 3 -11 19.96 3.22
9 -3 -11 20.19 2.9
-9 3 -11 27.12 3.3
-9 -3 -10 98.45 6.6
9 3 -10 95.27 6.19
9 -3 -10 98.27 5.79
-9 3 -10 99.99 5.63
-9 -3 -9 23.04 3.75
9 3 -9 28.29 3.39
-9 3 -9 23.87 3.18
9 -3 -9 24.91 3.04
9 3 -8 106.39 6.65
-9 -3 -8 112.09 7.16
-9 3 -8 113.74 5.96
9 -3 -8 106.31 6
9 3 -7 35.84 3.88
-9 -3 -7 32.81 4.05
-9 3 -7 41.85 3.58
9 -3 -7 38.74 3.56
9 3 -6 102.27 6.53
-9 -3 -6 111 6.98
9 -3 -6 114.77 6.05
-9 3 -6 108.01 5.72
9 3 -5 22.84 3.28
9 -3 -5 18.3 2.72
-9 -3 -5 19.73 3.25
-9 3 -5 25.56 3.07
9 -3 -4 29.96 3.12
-9 -3 -4 32.45 3.8
-9 3 -4 37.7 3.24
-9 -3 -3 12.92 2.87
-9 3 -3 13.57 2.42
9 -3 -3 11.94 2.44
9 -3 -2 2.28 1.62
-9 -3 -2 2.2 2.23
9 -3 -2 1.63 1.98
-9 3 -2 6.34 2.49
-9 -3 -1 34.39 3.69
-9 3 -1 36.05 3.03
9 -3 -1 28.96 3.2
9 -3 -1 33.67 2.64
9 -3 0 -0.38 1.58
-9 -3 0 -0.97 2.08
-9 3 0 2.35 2.11
9 -3 0 -0.56 1.96
9 -3 1 34.34 2.72
-9 -3 1 29.74 3.42
-9 3 1 38.97 3.2
9 -3 1 33.91 3.37
9 -3 2 1.85 2.02
-9 -3 2 1.56 2.07
9 -3 2 1.24 1.96
9 -3 2 1.54 1.82
9 -3 3 13.91 2.71
9 -3 3 14.74 2.67
9 -3 3 13.97 2.16
9 -3 4 30.96 3.24
9 -3 4 32.87 2.79
9 3 4 29.01 4.36
9 -3 4 29.72 3.36
9 -3 5 19.89 2.75
9 -3 5 22.74 2.63
-9 -3 5 18.67 2.22
9 3 5 17.87 3.89
9 -3 5 22.22 3.05
9 -3 6 105.41 6.03
9 -3 6 114.93 5.42
-9 -3 6 108.47 5.28
9 3 6 102.71 7.54
-9 3 6 104.52 6.26
9 -3 7 30.57 3.3
9 -3 7 39.99 3.2
-9 -3 7 36.32 3.11
9 3 7 39.89 5.05
-9 3 7 32.37 3.66
9 -3 8 109.14 6.15
-9 -3 8 105.22 5.62
9 3 8 103.67 7.79
9 -3 8 111.54 5.5
-9 3 8 108 6.47
-9 -3 9 27.61 3.11
9 3 9 27.04 4.73
9 -3 9 32.54 3.15
-9 3 9 26.26 3.48
-9 -3 10 91.39 5.31
9 3 10 87.79 7.52
-9 3 10 89.63 5.93
9 -3 10 87.89 4.92
9 3 11 15.99 4.39
-9 -3 11 15.29 2.82
-9 3 11 16.91 3.2
9 -3 11 25.18 2.88
9 3 12 20.1 4.96
-9 -3 12 17.4 2.91
-9 3 12 21.84 3.33
9 -3 12 26.97 2.97
-9 3 13 21.94 2.25
9 -3 13 22.39 2.83
9 3 13 20.57 4.83
-9 -3 13 15.77 2.91
-9 3 13 15.37 3.11
9 3 14 28.03 5.5
9 -3 14 33.06 3.29
-9 -3 14 25.22 3.47
-9 3 14 29.93 2.41
-9 3 14 23.93 3.43
9 -3 15 34.84 4.26
9 3 15 33.7 5.82
9 -3 15 41.69 3.53
-9 -3 15 34.51 3.9
-9 3 15 35.99 2.58
-9 3 15 35.99 4.09
9 -3 16 36.76 4.5
9 3 16 33.97 6
9 -3 16 43.61 3.67
-9 -3 16 34.99 4
-9 3 16 38.46 2.48
-9 3 16 31.34 3.96
9 -3 17 35.98 4.57
9 3 17 33.21 6.07
9 -3 17 41.55 3.62
-9 -3 17 35.41 4
-9 3 17 34.59 4.12
-9 3 17 28.14 2.15
-9 3 18 3.73 1.27
9 3 18 5.3 4.72
9 -3 18 4.37 3.46
9 -3 18 5.97 2.66
-9 -3 18 1.91 2.84
9 3 18 1.94 1.06
-9 3 18 3.74 2.99
-9 3 19 9.04 3.26
9 3 19 10.24 1.49
9 -3 19 10.46 3.99
-9 3 19 6.9 1.08
-9 -3 19 11.57 3.38
9 -3 19 13.34 2.91
9 -3 20 54.05 4.26
-9 -3 20 57.92 4.22
-9 -3 20 58.88 5.19
9 -3 20 60.03 6.01
9 3 20 48.05 2.9
-9 3 20 57.81 5.36
-9 -3 21 45.7 4.87
9 3 21 39.1 2.8
-9 3 21 45.16 5.16
-9 -3 21 44.18 3.81
9 -3 21 51.41 4.12
9 -3 22 133.45 6.81
-9 -3 22 142.42 8.12
-9 3 22 139.96 8.52
9 3 22 120.91 5.67
-9 -3 22 132.73 6.56
-9 -3 23 26.44 4.33
-9 3 23 23.54 4.24
9 3 23 22.04 2.49
-9 -3 23 22.86 3.11
-9 -3 24 5.79 3.37
-9 -3 24 6.63 2.66
-9 -3 25 11.35 2.78
-9 -3 26 8.13 2.73
9 -3 27 21.3 5.75
-9 -3 27 23.85 3.14
9 3 28 48.53 3.94
-9 -3 28 50.25 4
9 -3 28 41.33 6.95
-9 -3 29 16.3 3.03
9 3 29 19.03 3.17
9 -3 29 15.12 5.9
-9 -3 30 6.21 2.75
9 3 30 7.8 2.86
-9 -3 31 15.79 3.12
9 3 31 17.47 3.31
9 4 -32 7.67 3.87
9 4 -31 31.74 4.8
-9 -4 -30 3.98 2.87
9 4 -30 2.1 3.34
-9 -4 -29 34.11 3.62
9 4 -29 34.28 4.93
-9 -4 -28 15.22 3.15
9 4 -28 16.73 4.3
-9 -4 -27 24.46 3.27
9 4 -27 22.59 4.42
-9 -4 -26 3.78 2.56
9 4 -26 10.52 3.67
9 -4 -25 25.67 5.77
-9 -4 -25 26.42 3.18
-9 4 -25 33.63 4.34
9 4 -25 29.02 4.61
9 -4 -24 8.03 4.59
-9 -4 -24 7.29 2.48
9 4 -24 9.7 3.77
9 -4 -23 5.45 4.21
-9 -4 -23 3.33 2.27
9 4 -23 8.32 3.5
9 -4 -22 3.2 4.02
-9 -4 -22 -1.93 2.46
9 4 -22 3.67 3.16
9 -4 -21 36.04 5.15
-9 -4 -21 25.83 3.04
-9 4 -21 27.04 3.95
9 -4 -20 3 3.79
-9 -4 -20 7.2 2.49
-9 4 -20 4.71 3.06
9 4 -20 10.09 3.67
9 -4 -19 28.65 4.6
-9 4 -19 32.1 4.12
-9 -4 -19 28.43 3.22
9 4 -18 39.55 4.74
-9 4 -18 31.4 4.12
9 -4 -18 27.72 4.36
-9 4 -17 52.25 4.86
9 -4 -17 53.59 5.05
-9 4 -16 11.08 3.32
9 -4 -16 13.49 3.33
-9 4 -15 5.38 3.04
9 -4 -15 4.93 2.86
-9 4 -14 83.75 5.63
9 -4 -14 93.41 5.92
9 4 -13 10.28 3.05
-9 4 -13 13.82 3.33
9 -4 -13 10.71 2.85
9 4 -12 56.02 4.9
-9 4 -12 53.43 4.59
9 -4 -12 56.65 4.56
9 4 -11 33.07 3.8
-9 4 -11 35.29 3.97
9 -4 -11 30.66 3.53
9 4 -10 16.93 3.07
-9 4 -10 18.38 3.36
9 -4 -10 18.94 2.96
-9 4 -9 8.26 2.91
9 -4 -9 11.33 2.68
-9 -4 -8 8.89 3.03
-9 4 -8 13.23 3.13
9 -4 -8 8.26 2.46
-9 -4 -7 59.3 5.37
9 -4 -7 65.72 4.74
-9 4 -7 71.8 5.1
9 -4 -6 16.37 2.1
-9 -4 -6 20.17 3.43
9 -4 -6 19.14 2.98
9 -4 -5 26.48 2.45
9 -4 -5 28.14 3.27
-9 -4 -5 27.63 3.77
9 -4 -4 62 3.68
9 -4 -4 65.16 4.81
-9 -4 -4 66.6 5.5
9 -4 -3 27.13 2.53
9 -4 -3 25.66 3.25
-9 -4 -3 28.89 3.8
-9 -4 -2 35.89 3.94
9 -4 -2 34.27 3.67
9 -4 -2 42.34 2.85
-9 -4 -2 28.81 1.73
9 -4 -1 59.17 3.59
-9 -4 -1 58.43 4.84
-9 4 -1 60.33 4.42
9 -4 -1 57.01 4.56
9 -4 0 6.39 1.91
-9 -4 0 3.93 2.32
-9 4 0 11.84 2.69
9 -4 0 5.34 2.3
9 4 1 51.82 5.3
9 -4 1 60.89 3.71
-9 -4 1 57.67 4.68
-9 4 1 57.04 4.2
9 -4 1 61.15 4.72
9 4 2 35.38 4.72
9 -4 2 43.55 3.15
-9 -4 2 35.99 3.74
-9 4 2 44.07 3.62
9 -4 2 34.74 3.82
9 4 3 27.44 4.47
9 -4 3 35.9 2.91
9 -4 3 25.12 3.07
-9 -4 3 28.25 3.45
-9 4 3 38.53 3.45
9 -4 3 29.12 3.58
9 4 4 61.42 6.14
9 -4 4 70.98 4.06
-9 -4 4 61.23 4.65
9 -4 4 61 4.49
-9 4 4 72.89 4.53
9 -4 4 68.81 5.21
9 -4 5 20 2.88
9 4 5 23.88 4.51
9 -4 5 25.57 3.64
9 4 6 17.56 4.25
9 -4 6 16.95 2.68
9 -4 6 27.57 2.84
9 -4 7 74.4 4.39
9 4 7 60.2 6.37
9 -4 8 14.4 2.57
-9 4 8 10.62 2.98
9 4 8 9.34 4.08
9 -4 9 8.08 2.37
9 4 9 8.37 4.06
-9 4 9 8.16 2.77
-9 -4 10 16.37 3.24
9 -4 10 17.86 2.72
9 4 10 15.15 4.65
-9 4 10 17.12 3.33
-9 -4 11 26.68 3.66
9 -4 11 33.38 3.33
9 4 11 35.16 5.51
-9 4 11 27.58 3.71
-9 -4 12 54.66 4.73
9 -4 12 63.87 4.24
9 4 12 61.26 7.02
-9 4 12 50.6 4.7
-9 -4 13 10.73 3.12
[truncated: 232,220 more chars]
